# Supplementary material for: Thousands of Novel Endolysins Discovered in Uncultured Phage Genomes
Source: Front Microbiol. 2018 May 18;9:1033. doi: 10.3389/fmicb.2018.01033 (PMC5968864; doi:10.3389/fmicb.2018.01033)
Supplement: TABLE S1 — Detailed metadata of the genomic sequences of uncultured phages analyzed in this study: including sequence identifier, original dataset, sequence length, number of identified protein encoding genes, ecosystem source and host taxonomic classification. [file Table_1.XLSX]

## Sheet: Table_S1
Sequence_ID	Dataset	Description	Ecosystem_Category	Ecosystem_Type	Host_1_Domain	Host_2_Phylum	Host_3_Class	Host_4_Order	Host_5_Family	Host_6_Genus	Host_7_Species	Length	PEG_Count
ENA|FUIF01000001|FUIF01000001.1	Coutinho_2017	marine metagenome genome assembly, contig: Assembly-00002-SUB-0.15-ITER-2-EPAB2011_Seq_2	Aquatic	Marine	Bacteria	Cyanobacteria	Unknown	Unknown	Unknown	Unknown	Unknown	13771	30
ENA|FUIF01000010|FUIF01000010.1	Coutinho_2017	marine metagenome genome assembly, contig: Assembly-00002-SUB-0.1-ITER-4-EPAB2012_Seq_25	Aquatic	Marine	Bacteria	Verrucomicrobia	Unknown	Unknown	Unknown	Unknown	Unknown	3205	3
ENA|FUIF01000011|FUIF01000011.1	Coutinho_2017	marine metagenome genome assembly, contig: Assembly-00002-SUB-0.1-ITER-4-ETimbebas2012_Seq_2	Aquatic	Marine	Bacteria	Cyanobacteria	Unknown	Unknown	Unknown	Unknown	Unknown	14380	24
ENA|FUIF01000017|FUIF01000017.1	Coutinho_2017	marine metagenome genome assembly, contig: Assembly-00002-SUB-0.2-ITER-2-EFarol2011_Seq_28	Aquatic	Marine	Bacteria	Proteobacteria	Unknown	Unknown	Unknown	Unknown	Unknown	4162	12
ENA|FUIF01000020|FUIF01000020.1	Coutinho_2017	marine metagenome genome assembly, contig: Assembly-00002-SUB-0.2-ITER-3-EFarol2011_Seq_9	Aquatic	Marine	Bacteria	Proteobacteria	Unknown	Unknown	Unknown	Unknown	Unknown	7376	13
ENA|FUIF01000052|FUIF01000052.1	Coutinho_2017	marine metagenome genome assembly, contig: Assembly-00002-SUB-0.3-ITER-4-ESG2011_Seq_8	Aquatic	Marine	Bacteria	Proteobacteria	Unknown	Unknown	Unknown	Unknown	Unknown	7863	11
ENA|FUIF01000063|FUIF01000063.1	Coutinho_2017	marine metagenome genome assembly, contig: Assembly-00002-SUB-0.4-ITER-1-ESG2011_Seq_4	Aquatic	Marine	Bacteria	Actinobacteria	Unknown	Unknown	Unknown	Unknown	Unknown	14631	22
ENA|FUIF01000071|FUIF01000071.1	Coutinho_2017	marine metagenome genome assembly, contig: Assembly-00002-SUB-0.4-ITER-2-ESG2011_Seq_24	Aquatic	Marine	Bacteria	Proteobacteria	Unknown	Unknown	Unknown	Unknown	Unknown	6109	8
ENA|FUIF01000076|FUIF01000076.1	Coutinho_2017	marine metagenome genome assembly, contig: Assembly-00002-SUB-0.4-ITER-3-EFarol2011_Seq_35	Aquatic	Marine	Bacteria	Proteobacteria	Unknown	Unknown	Unknown	Unknown	Unknown	5418	18
ENA|FUIF01000119|FUIF01000119.1	Coutinho_2017	marine metagenome genome assembly, contig: Assembly-68776-SUB-0.4-ITER-1-ECtrl_Bur_Rasa_Seq_77	Aquatic	Marine	Bacteria	Cyanobacteria	Unknown	Unknown	Unknown	Unknown	Unknown	3928	12
ENA|FUIF01000120|FUIF01000120.1	Coutinho_2017	marine metagenome genome assembly, contig: Assembly-68776-SUB-0.4-ITER-1-ECtrl_Bur_Rasa_Seq_157	Aquatic	Marine	Bacteria	Cyanobacteria	Unknown	Unknown	Unknown	Unknown	Unknown	2701	5
ENA|FUIF01000140|FUIF01000140.1	Coutinho_2017	marine metagenome genome assembly, contig: Assembly-68776-SUB-0.4-ITER-4-ECtrl_Bur_Rasa_Seq_155	Aquatic	Marine	Bacteria	Cyanobacteria	Unknown	Unknown	Unknown	Unknown	Unknown	2700	6
ENA|FUIF01000156|FUIF01000156.1	Coutinho_2017	marine metagenome genome assembly, contig: Assembly-61018-SUB-0.2-ITER-2-ETimbebas2012_Seq_4	Aquatic	Marine	Bacteria	Proteobacteria	Unknown	Unknown	Unknown	Unknown	Unknown	9982	11
ENA|FUIF01000165|FUIF01000165.1	Coutinho_2017	marine metagenome genome assembly, contig: Assembly-61018-SUB-0.3-ITER-1-EPAB2011_Seq_31	Aquatic	Marine	Bacteria	Verrucomicrobia	Unknown	Unknown	Unknown	Unknown	Unknown	5479	12
ENA|FUIF01000172|FUIF01000172.1	Coutinho_2017	marine metagenome genome assembly, contig: Assembly-61018-SUB-0.3-ITER-2-ESG2011_Seq_39	Aquatic	Marine	Bacteria	Actinobacteria	Unknown	Unknown	Unknown	Unknown	Unknown	3842	6
ENA|FUIF01000182|FUIF01000182.1	Coutinho_2017	marine metagenome genome assembly, contig: Assembly-61018-SUB-0.3-ITER-5-ETimbebas2012_Seq_50	Aquatic	Marine	Bacteria	Proteobacteria	Unknown	Unknown	Unknown	Unknown	Unknown	2851	5
ENA|FUIF01000197|FUIF01000197.1	Coutinho_2017	marine metagenome genome assembly, contig: Assembly-61018-SUB-0.3-ITER-8-ETimbebas2012_Seq_7	Aquatic	Marine	Bacteria	Proteobacteria	Unknown	Unknown	Unknown	Unknown	Unknown	11102	27
ENA|FUIF01000209|FUIF01000209.1	Coutinho_2017	marine metagenome genome assembly, contig: Assembly-61018-SUB-0.4-ITER-1-ESG2011_Seq_11	Aquatic	Marine	Bacteria	Proteobacteria	Unknown	Unknown	Unknown	Unknown	Unknown	9151	13
ENA|FUIF01000215|FUIF01000215.1	Coutinho_2017	marine metagenome genome assembly, contig: Assembly-61018-SUB-0.4-ITER-2-EPAB2011_Seq_114	Aquatic	Marine	Bacteria	Proteobacteria	Unknown	Unknown	Unknown	Unknown	Unknown	3548	6
ENA|FUIF01000219|FUIF01000219.1	Coutinho_2017	marine metagenome genome assembly, contig: Assembly-61018-SUB-0.4-ITER-3-EPAB2011_Seq_29	Aquatic	Marine	Bacteria	Proteobacteria	Unknown	Unknown	Unknown	Unknown	Unknown	6663	9
ENA|FUIF01000229|FUIF01000229.1	Coutinho_2017	marine metagenome genome assembly, contig: Assembly-61018-SUB-0.4-ITER-3-ETimbebas2012_Seq_65	Aquatic	Marine	Bacteria	Verrucomicrobia	Unknown	Unknown	Unknown	Unknown	Unknown	3110	4
ENA|FUIF01000239|FUIF01000239.1	Coutinho_2017	marine metagenome genome assembly, contig: Assembly-61018-SUB-0.4-ITER-5-EPAB2011_Seq_114	Aquatic	Marine	Bacteria	Bacteroidetes	Unknown	Unknown	Unknown	Unknown	Unknown	3731	5
ENA|FUIF01000246|FUIF01000246.1	Coutinho_2017	marine metagenome genome assembly, contig: Assembly-61018-SUB-0.4-ITER-5-ETimbebas2012_Seq_6	Aquatic	Marine	Bacteria	Proteobacteria	Unknown	Unknown	Unknown	Unknown	Unknown	18291	14
ENA|FUIF01000280|FUIF01000280.1	Coutinho_2017	marine metagenome genome assembly, contig: Assembly-61018-SUB-0.4-ITER-9-ESG2011_Seq_30	Aquatic	Marine	Bacteria	Proteobacteria	Unknown	Unknown	Unknown	Unknown	Unknown	6048	8
ENA|FUIF01000291|FUIF01000291.1	Coutinho_2017	marine metagenome genome assembly, contig: Assembly-40100-SUB-0.05-ITER-20-ViromesRawMerged_Seq_97	Aquatic	Marine	Bacteria	Verrucomicrobia	Unknown	Unknown	Unknown	Unknown	Unknown	3392	4
ENA|FUIF01000298|FUIF01000298.1	Coutinho_2017	marine metagenome genome assembly, contig: Assembly-40100-SUB-0.05-ITER-9-ViromesRawMerged_Seq_135	Aquatic	Marine	Bacteria	Verrucomicrobia	Unknown	Unknown	Unknown	Unknown	Unknown	2631	5
ENA|FUIF01000310|FUIF01000310.1	Coutinho_2017	marine metagenome genome assembly, contig: Assembly-40100-SUB-0.075-ITER-7-ViromesRawMerged_Seq_206	Aquatic	Marine	Bacteria	Proteobacteria	Unknown	Unknown	Unknown	Unknown	Unknown	2959	5
ENA|FUIF01000315|FUIF01000315.1	Coutinho_2017	marine metagenome genome assembly, contig: Assembly-40100-SUB-0.1-ITER-10-ViromesRawMerged_Seq_254	Aquatic	Marine	Bacteria	Proteobacteria	Unknown	Unknown	Unknown	Unknown	Unknown	3171	6
ENA|FUIF01000327|FUIF01000327.1	Coutinho_2017	marine metagenome genome assembly, contig: Assembly-40100-SUB-0.1-ITER-3-ViromesRawMerged_Seq_339	Aquatic	Marine	Bacteria	Cyanobacteria	Unknown	Unknown	Unknown	Unknown	Unknown	2768	9
ENA|FUIF01000331|FUIF01000331.1	Coutinho_2017	marine metagenome genome assembly, contig: Assembly-40100-SUB-0.1-ITER-4-ViromesRawMerged_Seq_204	Aquatic	Marine	Bacteria	Proteobacteria	Unknown	Unknown	Unknown	Unknown	Unknown	3546	7
ENA|FUIF01000334|FUIF01000334.1	Coutinho_2017	marine metagenome genome assembly, contig: Assembly-40100-SUB-0.1-ITER-5-ViromesRawMerged_Seq_242	Aquatic	Marine	Bacteria	Verrucomicrobia	Unknown	Unknown	Unknown	Unknown	Unknown	3345	5
ENA|FUIF01000340|FUIF01000340.1	Coutinho_2017	marine metagenome genome assembly, contig: Assembly-40100-SUB-0.1-ITER-6-ViromesRawMerged_Seq_296	Aquatic	Marine	Bacteria	Proteobacteria	Unknown	Unknown	Unknown	Unknown	Unknown	2863	4
ENA|FUIF01000342|FUIF01000342.1	Coutinho_2017	marine metagenome genome assembly, contig: Assembly-40100-SUB-0.1-ITER-6-ViromesRawMerged_Seq_390	Aquatic	Marine	Bacteria	Proteobacteria	Unknown	Unknown	Unknown	Unknown	Unknown	2529	6
ENA|FUIF01000343|FUIF01000343.1	Coutinho_2017	marine metagenome genome assembly, contig: Assembly-40100-SUB-0.1-ITER-7-ViromesRawMerged_Seq_264	Aquatic	Marine	Bacteria	Verrucomicrobia	Unknown	Unknown	Unknown	Unknown	Unknown	3124	5
ENA|FUIF01000347|FUIF01000347.1	Coutinho_2017	marine metagenome genome assembly, contig: Assembly-40100-SUB-0.1-ITER-7-ViromesRawMerged_Seq_391	Aquatic	Marine	Bacteria	Proteobacteria	Unknown	Unknown	Unknown	Unknown	Unknown	2566	5
ENA|FUIF01000367|FUIF01000367.1	Coutinho_2017	marine metagenome genome assembly, contig: Assembly-40100-SUB-0.2-ITER-1-ViromesRawMerged_Seq_919	Aquatic	Marine	Bacteria	Proteobacteria	Unknown	Unknown	Unknown	Unknown	Unknown	2604	5
ENA|FUIF01000376|FUIF01000376.1	Coutinho_2017	marine metagenome genome assembly, contig: Assembly-40100-SUB-0.2-ITER-2-ViromesRawMerged_Seq_457	Aquatic	Marine	Bacteria	Proteobacteria	Unknown	Unknown	Unknown	Unknown	Unknown	3652	5
ENA|FUIF01000380|FUIF01000380.1	Coutinho_2017	marine metagenome genome assembly, contig: Assembly-40100-SUB-0.2-ITER-2-ViromesRawMerged_Seq_615	Aquatic	Marine	Bacteria	Cyanobacteria	Unknown	Unknown	Unknown	Unknown	Unknown	3159	6
ENA|FUIF01000383|FUIF01000383.1	Coutinho_2017	marine metagenome genome assembly, contig: Assembly-40100-SUB-0.2-ITER-2-ViromesRawMerged_Seq_766	Aquatic	Marine	Bacteria	Cyanobacteria	Unknown	Unknown	Unknown	Unknown	Unknown	2834	6
ENA|FUIF01000389|FUIF01000389.1	Coutinho_2017	marine metagenome genome assembly, contig: Assembly-40100-SUB-0.2-ITER-2-ViromesRawMerged_Seq_929	Aquatic	Marine	Bacteria	Proteobacteria	Unknown	Unknown	Unknown	Unknown	Unknown	2580	5
ENA|FUIF01000391|FUIF01000391.1	Coutinho_2017	marine metagenome genome assembly, contig: Assembly-40100-SUB-0.2-ITER-2-ViromesRawMerged_Seq_974	Aquatic	Marine	Bacteria	Proteobacteria	Unknown	Unknown	Unknown	Unknown	Unknown	2526	5
ENA|FUIF01000394|FUIF01000394.1	Coutinho_2017	marine metagenome genome assembly, contig: Assembly-40100-SUB-0.2-ITER-3-ViromesRawMerged_Seq_11	Aquatic	Marine	Bacteria	Cyanobacteria	Unknown	Unknown	Unknown	Unknown	Unknown	22985	29
ENA|FUIF01000396|FUIF01000396.1	Coutinho_2017	marine metagenome genome assembly, contig: Assembly-40100-SUB-0.2-ITER-3-ViromesRawMerged_Seq_24	Aquatic	Marine	Bacteria	Proteobacteria	Unknown	Unknown	Unknown	Unknown	Unknown	14930	28
ENA|FUIF01000418|FUIF01000418.1	Coutinho_2017	marine metagenome genome assembly, contig: Assembly-40100-SUB-0.2-ITER-3-ViromesRawMerged_Seq_961	Aquatic	Marine	Bacteria	Proteobacteria	Unknown	Unknown	Unknown	Unknown	Unknown	2522	3
ENA|FUIF01000421|FUIF01000421.1	Coutinho_2017	marine metagenome genome assembly, contig: Assembly-40100-SUB-0.2-ITER-4-ViromesRawMerged_Seq_11	Aquatic	Marine	Bacteria	Verrucomicrobia	Unknown	Unknown	Unknown	Unknown	Unknown	20283	38
ENA|FUIF01000428|FUIF01000428.1	Coutinho_2017	marine metagenome genome assembly, contig: Assembly-40100-SUB-0.2-ITER-4-ViromesRawMerged_Seq_740	Aquatic	Marine	Bacteria	Proteobacteria	Unknown	Unknown	Unknown	Unknown	Unknown	2913	3
ENA|FUIF01000437|FUIF01000437.1	Coutinho_2017	marine metagenome genome assembly, contig: Assembly-40100-SUB-0.2-ITER-4-ViromesRawMerged_Seq_968	Aquatic	Marine	Bacteria	Cyanobacteria	Unknown	Unknown	Unknown	Unknown	Unknown	2547	6
ENA|FUIF01000438|FUIF01000438.1	Coutinho_2017	marine metagenome genome assembly, contig: Assembly-40100-SUB-0.2-ITER-5-ViromesRawMerged_Seq_31	Aquatic	Marine	Bacteria	Cyanobacteria	Unknown	Unknown	Unknown	Unknown	Unknown	14648	30
ENA|FUIF01000446|FUIF01000446.1	Coutinho_2017	marine metagenome genome assembly, contig: Assembly-40100-SUB-0.2-ITER-5-ViromesRawMerged_Seq_452	Aquatic	Marine	Bacteria	Proteobacteria	Unknown	Unknown	Unknown	Unknown	Unknown	3695	5
ENA|FUIF01000457|FUIF01000457.1	Coutinho_2017	marine metagenome genome assembly, contig: Assembly-40100-SUB-0.2-ITER-5-ViromesRawMerged_Seq_682	Aquatic	Marine	Bacteria	Proteobacteria	Unknown	Unknown	Unknown	Unknown	Unknown	3016	4
ENA|FUIF01000532|FUIF01000532.1	Coutinho_2017	marine metagenome genome assembly, contig: Assembly-43255-SUB-1-ITER-1-ECtrl_Bur_Rasa_Seq_13	Aquatic	Marine	Bacteria	Proteobacteria	Unknown	Unknown	Unknown	Unknown	Unknown	16705	11
ENA|FUIF01000544|FUIF01000544.1	Coutinho_2017	marine metagenome genome assembly, contig: Assembly-43255-SUB-1-ITER-1-ECtrl_Bur_Rasa_Seq_83	Aquatic	Marine	Bacteria	Verrucomicrobia	Unknown	Unknown	Unknown	Unknown	Unknown	6261	6
ENA|FUIF01000548|FUIF01000548.1	Coutinho_2017	marine metagenome genome assembly, contig: Assembly-43255-SUB-1-ITER-1-ECtrl_Bur_Rasa_Seq_95	Aquatic	Marine	Bacteria	Cyanobacteria	Unknown	Unknown	Unknown	Unknown	Unknown	5858	10
ENA|FUIF01000551|FUIF01000551.1	Coutinho_2017	marine metagenome genome assembly, contig: Assembly-43255-SUB-1-ITER-1-ECtrl_Bur_Rasa_Seq_137	Aquatic	Marine	Bacteria	Cyanobacteria	Unknown	Unknown	Unknown	Unknown	Unknown	4743	9
ENA|FUIF01000564|FUIF01000564.1	Coutinho_2017	marine metagenome genome assembly, contig: Assembly-43255-SUB-1-ITER-1-ECtrl_Bur_Rasa_Seq_240	Aquatic	Marine	Bacteria	Cyanobacteria	Unknown	Unknown	Unknown	Unknown	Unknown	3710	9
ENA|FUIF01000583|FUIF01000583.1	Coutinho_2017	marine metagenome genome assembly, contig: Assembly-43255-SUB-1-ITER-1-ECtrl_Bur_Rasa_Seq_378	Aquatic	Marine	Bacteria	Cyanobacteria	Unknown	Unknown	Unknown	Unknown	Unknown	3047	6
ENA|FUIF01000587|FUIF01000587.1	Coutinho_2017	marine metagenome genome assembly, contig: Assembly-43255-SUB-1-ITER-1-ECtrl_Bur_Rasa_Seq_401	Aquatic	Marine	Bacteria	Proteobacteria	Unknown	Unknown	Unknown	Unknown	Unknown	2945	6
ENA|FUIF01000591|FUIF01000591.1	Coutinho_2017	marine metagenome genome assembly, contig: Assembly-43255-SUB-1-ITER-1-ECtrl_Bur_Rasa_Seq_433	Aquatic	Marine	Bacteria	Proteobacteria	Unknown	Unknown	Unknown	Unknown	Unknown	2834	6
ENA|FUIF01000597|FUIF01000597.1	Coutinho_2017	marine metagenome genome assembly, contig: Assembly-43255-SUB-1-ITER-1-ECtrl_Bur_Rasa_Seq_459	Aquatic	Marine	Bacteria	Cyanobacteria	Unknown	Unknown	Unknown	Unknown	Unknown	2744	4
ENA|FUIF01000616|FUIF01000616.1	Coutinho_2017	marine metagenome genome assembly, contig: Assembly-43255-SUB-1-ITER-1-EPAB2011_Seq_49	Aquatic	Marine	Bacteria	Proteobacteria	Unknown	Unknown	Unknown	Unknown	Unknown	8301	15
ENA|FUIF01000640|FUIF01000640.1	Coutinho_2017	marine metagenome genome assembly, contig: Assembly-43255-SUB-1-ITER-1-EPAB2012_Seq_4	Aquatic	Marine	Bacteria	Cyanobacteria	Unknown	Unknown	Unknown	Unknown	Unknown	27570	35
ENA|FUIF01000642|FUIF01000642.1	Coutinho_2017	marine metagenome genome assembly, contig: Assembly-43255-SUB-1-ITER-1-EPAB2012_Seq_11	Aquatic	Marine	Bacteria	Cyanobacteria	Unknown	Unknown	Unknown	Unknown	Unknown	19135	30
ENA|FUIF01000661|FUIF01000661.1	Coutinho_2017	marine metagenome genome assembly, contig: Assembly-43255-SUB-1-ITER-1-EPNorte_Seq_41	Aquatic	Marine	Bacteria	Verrucomicrobia	Unknown	Unknown	Unknown	Unknown	Unknown	7435	12
ENA|FUIF01000664|FUIF01000664.1	Coutinho_2017	marine metagenome genome assembly, contig: Assembly-43255-SUB-1-ITER-1-EPNorte_Seq_75	Aquatic	Marine	Bacteria	Verrucomicrobia	Unknown	Unknown	Unknown	Unknown	Unknown	5042	6
ENA|FUIF01000670|FUIF01000670.1	Coutinho_2017	marine metagenome genome assembly, contig: Assembly-43255-SUB-1-ITER-1-EPNorte_Seq_142	Aquatic	Marine	Bacteria	Proteobacteria	Unknown	Unknown	Unknown	Unknown	Unknown	3494	5
ENA|FUIF01000675|FUIF01000675.1	Coutinho_2017	marine metagenome genome assembly, contig: Assembly-43255-SUB-1-ITER-1-EPNorte_Seq_210	Aquatic	Marine	Bacteria	Proteobacteria	Unknown	Unknown	Unknown	Unknown	Unknown	2762	4
ENA|FUIF01000682|FUIF01000682.1	Coutinho_2017	marine metagenome genome assembly, contig: Assembly-43255-SUB-1-ITER-1-ESG2011_Seq_22	Aquatic	Marine	Bacteria	Proteobacteria	Unknown	Unknown	Unknown	Unknown	Unknown	13114	33
ENA|FUIF01000695|FUIF01000695.1	Coutinho_2017	marine metagenome genome assembly, contig: Assembly-43255-SUB-1-ITER-1-ESG2011_Seq_84	Aquatic	Marine	Bacteria	Cyanobacteria	Unknown	Unknown	Unknown	Unknown	Unknown	6789	13
ENA|FUIF01000700|FUIF01000700.1	Coutinho_2017	marine metagenome genome assembly, contig: Assembly-43255-SUB-1-ITER-1-ESG2011_Seq_95	Aquatic	Marine	Bacteria	Actinobacteria	Unknown	Unknown	Unknown	Unknown	Unknown	6388	12
ENA|FUIF01000704|FUIF01000704.1	Coutinho_2017	marine metagenome genome assembly, contig: Assembly-43255-SUB-1-ITER-1-ESG2011_Seq_101	Aquatic	Marine	Bacteria	Cyanobacteria	Unknown	Unknown	Unknown	Unknown	Unknown	6130	16
ENA|FUIF01000709|FUIF01000709.1	Coutinho_2017	marine metagenome genome assembly, contig: Assembly-43255-SUB-1-ITER-1-ESG2011_Seq_126	Aquatic	Marine	Bacteria	Proteobacteria	Unknown	Unknown	Unknown	Unknown	Unknown	5329	9
ENA|FUIF01000713|FUIF01000713.1	Coutinho_2017	marine metagenome genome assembly, contig: Assembly-43255-SUB-1-ITER-1-ESG2011_Seq_145	Aquatic	Marine	Bacteria	Cyanobacteria	Unknown	Unknown	Unknown	Unknown	Unknown	5036	9
ENA|FUIF01000720|FUIF01000720.1	Coutinho_2017	marine metagenome genome assembly, contig: Assembly-43255-SUB-1-ITER-1-ESG2011_Seq_173	Aquatic	Marine	Bacteria	Proteobacteria	Unknown	Unknown	Unknown	Unknown	Unknown	4682	11
ENA|FUIF01000721|FUIF01000721.1	Coutinho_2017	marine metagenome genome assembly, contig: Assembly-43255-SUB-1-ITER-1-ESG2011_Seq_176	Aquatic	Marine	Bacteria	Proteobacteria	Unknown	Unknown	Unknown	Unknown	Unknown	4642	12
ENA|FUIF01000725|FUIF01000725.1	Coutinho_2017	marine metagenome genome assembly, contig: Assembly-43255-SUB-1-ITER-1-ESG2011_Seq_195	Aquatic	Marine	Bacteria	Proteobacteria	Unknown	Unknown	Unknown	Unknown	Unknown	4391	7
ENA|FUIF01000732|FUIF01000732.1	Coutinho_2017	marine metagenome genome assembly, contig: Assembly-43255-SUB-1-ITER-1-ESG2011_Seq_233	Aquatic	Marine	Bacteria	Proteobacteria	Unknown	Unknown	Unknown	Unknown	Unknown	4090	9
ENA|FUIF01000734|FUIF01000734.1	Coutinho_2017	marine metagenome genome assembly, contig: Assembly-43255-SUB-1-ITER-1-ESG2011_Seq_238	Aquatic	Marine	Bacteria	Proteobacteria	Unknown	Unknown	Unknown	Unknown	Unknown	4071	3
ENA|FUIF01000746|FUIF01000746.1	Coutinho_2017	marine metagenome genome assembly, contig: Assembly-43255-SUB-1-ITER-1-ESG2011_Seq_299	Aquatic	Marine	Bacteria	Proteobacteria	Unknown	Unknown	Unknown	Unknown	Unknown	3665	5
ENA|FUIF01000747|FUIF01000747.1	Coutinho_2017	marine metagenome genome assembly, contig: Assembly-43255-SUB-1-ITER-1-ESG2011_Seq_314	Aquatic	Marine	Bacteria	Verrucomicrobia	Unknown	Unknown	Unknown	Unknown	Unknown	3543	4
ENA|FUIF01000750|FUIF01000750.1	Coutinho_2017	marine metagenome genome assembly, contig: Assembly-43255-SUB-1-ITER-1-ESG2011_Seq_328	Aquatic	Marine	Bacteria	Cyanobacteria	Unknown	Unknown	Unknown	Unknown	Unknown	3399	5
ENA|FUIF01000751|FUIF01000751.1	Coutinho_2017	marine metagenome genome assembly, contig: Assembly-43255-SUB-1-ITER-1-ESG2011_Seq_339	Aquatic	Marine	Bacteria	Verrucomicrobia	Unknown	Unknown	Unknown	Unknown	Unknown	3356	3
ENA|FUIF01000763|FUIF01000763.1	Coutinho_2017	marine metagenome genome assembly, contig: Assembly-43255-SUB-1-ITER-1-ESG2011_Seq_425	Aquatic	Marine	Bacteria	Proteobacteria	Unknown	Unknown	Unknown	Unknown	Unknown	3022	8
ENA|FUIF01000777|FUIF01000777.1	Coutinho_2017	marine metagenome genome assembly, contig: Assembly-43255-SUB-1-ITER-1-ESG2011_Seq_480	Aquatic	Marine	Bacteria	Cyanobacteria	Unknown	Unknown	Unknown	Unknown	Unknown	2829	6
ENA|FUIF01000788|FUIF01000788.1	Coutinho_2017	marine metagenome genome assembly, contig: Assembly-43255-SUB-1-ITER-1-ESG2011_Seq_554	Aquatic	Marine	Bacteria	Cyanobacteria	Unknown	Unknown	Unknown	Unknown	Unknown	2648	8
ENA|FUIF01000793|FUIF01000793.1	Coutinho_2017	marine metagenome genome assembly, contig: Assembly-43255-SUB-1-ITER-1-ESG2011_Seq_587	Aquatic	Marine	Bacteria	Proteobacteria	Unknown	Unknown	Unknown	Unknown	Unknown	2573	6
ENA|FUIF01000808|FUIF01000808.1	Coutinho_2017	marine metagenome genome assembly, contig: Assembly-43255-SUB-1-ITER-1-ETimbebas2012_Seq_6	Aquatic	Marine	Bacteria	Cyanobacteria	Unknown	Unknown	Unknown	Unknown	Unknown	19432	37
ENA|FUIF01000813|FUIF01000813.1	Coutinho_2017	marine metagenome genome assembly, contig: Assembly-43255-SUB-1-ITER-1-ETimbebas2012_Seq_43	Aquatic	Marine	Bacteria	Proteobacteria	Unknown	Unknown	Unknown	Unknown	Unknown	7412	20
ENA|FUIF01000815|FUIF01000815.1	Coutinho_2017	marine metagenome genome assembly, contig: Assembly-43255-SUB-1-ITER-1-ETimbebas2012_Seq_50	Aquatic	Marine	Bacteria	Cyanobacteria	Unknown	Unknown	Unknown	Unknown	Unknown	6670	14
ENA|FUIF01000816|FUIF01000816.1	Coutinho_2017	marine metagenome genome assembly, contig: Assembly-43255-SUB-1-ITER-1-ETimbebas2012_Seq_56	Aquatic	Marine	Bacteria	Proteobacteria	Unknown	Unknown	Unknown	Unknown	Unknown	5999	16
ENA|FUIF01000817|FUIF01000817.1	Coutinho_2017	marine metagenome genome assembly, contig: Assembly-43255-SUB-1-ITER-1-ETimbebas2012_Seq_68	Aquatic	Marine	Bacteria	Proteobacteria	Unknown	Unknown	Unknown	Unknown	Unknown	5540	13
ENA|FUIF01000851|FUIF01000851.1	Coutinho_2017	marine metagenome genome assembly, contig: Assembly-10155-SUB-0.05-ITER-14-RawMergedAbrolhos_Seq_71	Aquatic	Marine	Bacteria	Proteobacteria	Unknown	Unknown	Unknown	Unknown	Unknown	3659	7
ENA|FUIF01000856|FUIF01000856.1	Coutinho_2017	marine metagenome genome assembly, contig: Assembly-10155-SUB-0.05-ITER-16-RawMergedAbrolhos_Seq_107	Aquatic	Marine	Bacteria	Verrucomicrobia	Unknown	Unknown	Unknown	Unknown	Unknown	3110	5
ENA|FUIF01000873|FUIF01000873.1	Coutinho_2017	marine metagenome genome assembly, contig: Assembly-10155-SUB-0.05-ITER-20-ECtrl_Bur_Rasa_Seq_26	Aquatic	Marine	Bacteria	Proteobacteria	Unknown	Unknown	Unknown	Unknown	Unknown	3899	8
ENA|FUIF01000880|FUIF01000880.1	Coutinho_2017	marine metagenome genome assembly, contig: Assembly-10155-SUB-0.05-ITER-23-RawMergedAbrolhos_Seq_3	Aquatic	Marine	Bacteria	Proteobacteria	Unknown	Unknown	Unknown	Unknown	Unknown	28316	71
ENA|FUIF01000885|FUIF01000885.1	Coutinho_2017	marine metagenome genome assembly, contig: Assembly-10155-SUB-0.05-ITER-26-RawMergedAbrolhos_Seq_93	Aquatic	Marine	Bacteria	Verrucomicrobia	Unknown	Unknown	Unknown	Unknown	Unknown	3410	4
ENA|FUIF01000893|FUIF01000893.1	Coutinho_2017	marine metagenome genome assembly, contig: Assembly-10155-SUB-0.05-ITER-29-RawMergedAbrolhos_Seq_137	Aquatic	Marine	Bacteria	Verrucomicrobia	Unknown	Unknown	Unknown	Unknown	Unknown	2743	8
ENA|FUIF01000915|FUIF01000915.1	Coutinho_2017	marine metagenome genome assembly, contig: Assembly-10155-SUB-0.05-ITER-37-RawMergedAbrolhos_Seq_129	Aquatic	Marine	Bacteria	Proteobacteria	Unknown	Unknown	Unknown	Unknown	Unknown	2796	5
ENA|FUIF01000933|FUIF01000933.1	Coutinho_2017	marine metagenome genome assembly, contig: Assembly-10155-SUB-0.05-ITER-43-EA_tenuis_DNA_SISPA_Seq_9	Aquatic	Marine	Bacteria	Cyanobacteria	Unknown	Unknown	Unknown	Unknown	Unknown	4271	8
ENA|FUIF01000935|FUIF01000935.1	Coutinho_2017	marine metagenome genome assembly, contig: Assembly-10155-SUB-0.05-ITER-43-EA_tenuis_DNA_SISPA_Seq_36	Aquatic	Marine	Bacteria	Proteobacteria	Unknown	Unknown	Unknown	Unknown	Unknown	2785	4
ENA|FUIF01000963|FUIF01000963.1	Coutinho_2017	marine metagenome genome assembly, contig: Assembly-10155-SUB-0.1-ITER-1-EA_tenuis_DNA_SISPA_Seq_11	Aquatic	Marine	Bacteria	Bacteroidetes	Unknown	Unknown	Unknown	Unknown	Unknown	4019	3
ENA|FUIF01000965|FUIF01000965.1	Coutinho_2017	marine metagenome genome assembly, contig: Assembly-10155-SUB-0.1-ITER-1-EA_tenuis_DNA_SISPA_Seq_40	Aquatic	Marine	Bacteria	Proteobacteria	Unknown	Unknown	Unknown	Unknown	Unknown	2795	7
ENA|FUIF01000969|FUIF01000969.1	Coutinho_2017	marine metagenome genome assembly, contig: Assembly-10155-SUB-0.1-ITER-1-RawMergedAbrolhos_Seq_407	Aquatic	Marine	Bacteria	Cyanobacteria	Unknown	Unknown	Unknown	Unknown	Unknown	2554	4
ENA|FUIF01000974|FUIF01000974.1	Coutinho_2017	marine metagenome genome assembly, contig: Assembly-10155-SUB-0.1-ITER-11-EA_tenuis_DNA_SISPA_Seq_18	Aquatic	Marine	Bacteria	Proteobacteria	Unknown	Unknown	Unknown	Unknown	Unknown	3743	5
ENA|FUIF01001007|FUIF01001007.1	Coutinho_2017	marine metagenome genome assembly, contig: Assembly-10155-SUB-0.1-ITER-13-RawMergedAbrolhos_Seq_345	Aquatic	Marine	Bacteria	Proteobacteria	Unknown	Unknown	Unknown	Unknown	Unknown	2722	6
ENA|FUIF01001011|FUIF01001011.1	Coutinho_2017	marine metagenome genome assembly, contig: Assembly-10155-SUB-0.1-ITER-14-RawMergedAbrolhos_Seq_15	Aquatic	Marine	Bacteria	Verrucomicrobia	Unknown	Unknown	Unknown	Unknown	Unknown	15315	22
ENA|FUIF01001036|FUIF01001036.1	Coutinho_2017	marine metagenome genome assembly, contig: Assembly-10155-SUB-0.1-ITER-17-EP_damicornis_NLN_SISPA_Seq_57	Aquatic	Marine	Bacteria	Cyanobacteria	Unknown	Unknown	Unknown	Unknown	Unknown	3084	6
ENA|FUIF01001047|FUIF01001047.1	Coutinho_2017	marine metagenome genome assembly, contig: Assembly-10155-SUB-0.1-ITER-19-EA_tenuis_DNA_SISPA_Seq_31	Aquatic	Marine	Bacteria	Proteobacteria	Unknown	Unknown	Unknown	Unknown	Unknown	2925	4
ENA|FUIF01001052|FUIF01001052.1	Coutinho_2017	marine metagenome genome assembly, contig: Assembly-10155-SUB-0.1-ITER-2-EA_tenuis_DNA_SISPA_Seq_44	Aquatic	Marine	Bacteria	Proteobacteria	Unknown	Unknown	Unknown	Unknown	Unknown	2771	3
ENA|FUIF01001054|FUIF01001054.1	Coutinho_2017	marine metagenome genome assembly, contig: Assembly-10155-SUB-0.1-ITER-20-EA_tenuis_DNA_SISPA_Seq_62	Aquatic	Marine	Bacteria	Actinobacteria	Unknown	Unknown	Unknown	Unknown	Unknown	2553	5
ENA|FUIF01001057|FUIF01001057.1	Coutinho_2017	marine metagenome genome assembly, contig: Assembly-10155-SUB-0.1-ITER-20-RawMergedAbrolhos_Seq_125	Aquatic	Marine	Bacteria	Proteobacteria	Unknown	Unknown	Unknown	Unknown	Unknown	4744	7
ENA|FUIF01001059|FUIF01001059.1	Coutinho_2017	marine metagenome genome assembly, contig: Assembly-10155-SUB-0.1-ITER-20-RawMergedAbrolhos_Seq_214	Aquatic	Marine	Bacteria	Bacteroidetes	Unknown	Unknown	Unknown	Unknown	Unknown	3457	6
ENA|FUIF01001065|FUIF01001065.1	Coutinho_2017	marine metagenome genome assembly, contig: Assembly-10155-SUB-0.1-ITER-21-RawMergedAbrolhos_Seq_397	Aquatic	Marine	Bacteria	Proteobacteria	Unknown	Unknown	Unknown	Unknown	Unknown	2546	4
ENA|FUIF01001070|FUIF01001070.1	Coutinho_2017	marine metagenome genome assembly, contig: Assembly-10155-SUB-0.1-ITER-22-EA_tenuis_DNA_SISPA_Seq_69	Aquatic	Marine	Bacteria	Proteobacteria	Unknown	Unknown	Unknown	Unknown	Unknown	2519	5
ENA|FUIF01001076|FUIF01001076.1	Coutinho_2017	marine metagenome genome assembly, contig: Assembly-10155-SUB-0.1-ITER-23-EA_tenuis_DNA_SISPA_Seq_3	Aquatic	Marine	Bacteria	Proteobacteria	Unknown	Unknown	Unknown	Unknown	Unknown	6618	13
ENA|FUIF01001079|FUIF01001079.1	Coutinho_2017	marine metagenome genome assembly, contig: Assembly-10155-SUB-0.1-ITER-23-EP_damicornis_LN2_SISPA_Seq_33	Aquatic	Marine	Bacteria	Proteobacteria	Unknown	Unknown	Unknown	Unknown	Unknown	3437	7
ENA|FUIF01001080|FUIF01001080.1	Coutinho_2017	marine metagenome genome assembly, contig: Assembly-10155-SUB-0.1-ITER-23-RawMergedAbrolhos_Seq_3	Aquatic	Marine	Bacteria	Proteobacteria	Unknown	Unknown	Unknown	Unknown	Unknown	34972	31
ENA|FUIF01001082|FUIF01001082.1	Coutinho_2017	marine metagenome genome assembly, contig: Assembly-10155-SUB-0.1-ITER-23-RawMergedAbrolhos_Seq_279	Aquatic	Marine	Bacteria	Cyanobacteria	Unknown	Unknown	Unknown	Unknown	Unknown	2949	6
ENA|FUIF01001083|FUIF01001083.1	Coutinho_2017	marine metagenome genome assembly, contig: Assembly-10155-SUB-0.1-ITER-23-RawMergedAbrolhos_Seq_323	Aquatic	Marine	Bacteria	Proteobacteria	Unknown	Unknown	Unknown	Unknown	Unknown	2727	9
ENA|FUIF01001098|FUIF01001098.1	Coutinho_2017	marine metagenome genome assembly, contig: Assembly-10155-SUB-0.1-ITER-25-EA_tenuis_DNA_SISPA_Seq_67	Aquatic	Marine	Bacteria	Verrucomicrobia	Unknown	Unknown	Unknown	Unknown	Unknown	2593	6
ENA|FUIF01001099|FUIF01001099.1	Coutinho_2017	marine metagenome genome assembly, contig: Assembly-10155-SUB-0.1-ITER-25-RawMergedAbrolhos_Seq_40	Aquatic	Marine	Bacteria	Proteobacteria	Unknown	Unknown	Unknown	Unknown	Unknown	9247	16
ENA|FUIF01001103|FUIF01001103.1	Coutinho_2017	marine metagenome genome assembly, contig: Assembly-10155-SUB-0.1-ITER-26-EPAB2011_Seq_1	Aquatic	Marine	Bacteria	Cyanobacteria	Unknown	Unknown	Unknown	Unknown	Unknown	25276	32
ENA|FUIF01001110|FUIF01001110.1	Coutinho_2017	marine metagenome genome assembly, contig: Assembly-10155-SUB-0.1-ITER-27-EA_tenuis_DNA_SISPA_Seq_9	Aquatic	Marine	Bacteria	Proteobacteria	Unknown	Unknown	Unknown	Unknown	Unknown	4678	10
ENA|FUIF01001128|FUIF01001128.1	Coutinho_2017	marine metagenome genome assembly, contig: Assembly-10155-SUB-0.1-ITER-3-EA_tenuis_DNA_SISPA_Seq_8	Aquatic	Marine	Bacteria	Cyanobacteria	Unknown	Unknown	Unknown	Unknown	Unknown	4643	6
ENA|FUIF01001129|FUIF01001129.1	Coutinho_2017	marine metagenome genome assembly, contig: Assembly-10155-SUB-0.1-ITER-3-EA_tenuis_DNA_SISPA_Seq_55	Aquatic	Marine	Bacteria	Proteobacteria	Unknown	Unknown	Unknown	Unknown	Unknown	2690	4
ENA|FUIF01001140|FUIF01001140.1	Coutinho_2017	marine metagenome genome assembly, contig: Assembly-10155-SUB-0.1-ITER-30-EA_tenuis_DNA_SISPA_Seq_5	Aquatic	Marine	Bacteria	Proteobacteria	Unknown	Unknown	Unknown	Unknown	Unknown	4492	12
ENA|FUIF01001142|FUIF01001142.1	Coutinho_2017	marine metagenome genome assembly, contig: Assembly-10155-SUB-0.1-ITER-30-EA_tenuis_DNA_SISPA_Seq_39	Aquatic	Marine	Bacteria	Cyanobacteria	Unknown	Unknown	Unknown	Unknown	Unknown	2899	7
ENA|FUIF01001165|FUIF01001165.1	Coutinho_2017	marine metagenome genome assembly, contig: Assembly-10155-SUB-0.1-ITER-33-EP_damicornis_NLN_SISPA_Seq_72	Aquatic	Marine	Bacteria	Bacteroidetes	Unknown	Unknown	Unknown	Unknown	Unknown	2665	4
ENA|FUIF01001182|FUIF01001182.1	Coutinho_2017	marine metagenome genome assembly, contig: Assembly-10155-SUB-0.1-ITER-36-RawMergedAbrolhos_Seq_211	Aquatic	Marine	Bacteria	Proteobacteria	Unknown	Unknown	Unknown	Unknown	Unknown	3476	6
ENA|FUIF01001188|FUIF01001188.1	Coutinho_2017	marine metagenome genome assembly, contig: Assembly-10155-SUB-0.1-ITER-37-EP_damicornis_NLN_SISPA_Seq_41	Aquatic	Marine	Bacteria	Cyanobacteria	Unknown	Unknown	Unknown	Unknown	Unknown	3275	10
ENA|FUIF01001190|FUIF01001190.1	Coutinho_2017	marine metagenome genome assembly, contig: Assembly-10155-SUB-0.1-ITER-37-RawMergedAbrolhos_Seq_71	Aquatic	Marine	Bacteria	Proteobacteria	Unknown	Unknown	Unknown	Unknown	Unknown	6864	17
ENA|FUIF01001192|FUIF01001192.1	Coutinho_2017	marine metagenome genome assembly, contig: Assembly-10155-SUB-0.1-ITER-37-RawMergedAbrolhos_Seq_282	Aquatic	Marine	Bacteria	Cyanobacteria	Unknown	Unknown	Unknown	Unknown	Unknown	3055	7
ENA|FUIF01001194|FUIF01001194.1	Coutinho_2017	marine metagenome genome assembly, contig: Assembly-10155-SUB-0.1-ITER-38-EA_tenuis_DNA_SISPA_Seq_11	Aquatic	Marine	Bacteria	Proteobacteria	Unknown	Unknown	Unknown	Unknown	Unknown	4205	6
ENA|FUIF01001199|FUIF01001199.1	Coutinho_2017	marine metagenome genome assembly, contig: Assembly-10155-SUB-0.1-ITER-38-EPAB2011_Seq_1	Aquatic	Marine	Bacteria	Proteobacteria	Unknown	Unknown	Unknown	Unknown	Unknown	11985	12
ENA|FUIF01001202|FUIF01001202.1	Coutinho_2017	marine metagenome genome assembly, contig: Assembly-10155-SUB-0.1-ITER-39-EA_tenuis_DNA_SISPA_Seq_27	Aquatic	Marine	Bacteria	Cyanobacteria	Unknown	Unknown	Unknown	Unknown	Unknown	3174	5
ENA|FUIF01001207|FUIF01001207.1	Coutinho_2017	marine metagenome genome assembly, contig: Assembly-10155-SUB-0.1-ITER-4-EA_tenuis_DNA_SISPA_Seq_17	Aquatic	Marine	Bacteria	Proteobacteria	Unknown	Unknown	Unknown	Unknown	Unknown	3720	4
ENA|FUIF01001216|FUIF01001216.1	Coutinho_2017	marine metagenome genome assembly, contig: Assembly-10155-SUB-0.1-ITER-40-EA_tenuis_DNA_SISPA_Seq_43	Aquatic	Marine	Bacteria	Proteobacteria	Unknown	Unknown	Unknown	Unknown	Unknown	2806	5
ENA|FUIF01001225|FUIF01001225.1	Coutinho_2017	marine metagenome genome assembly, contig: Assembly-10155-SUB-0.1-ITER-41-EP_damicornis_NLN_SISPA_Seq_70	Aquatic	Marine	Bacteria	Verrucomicrobia	Unknown	Unknown	Unknown	Unknown	Unknown	2895	6
ENA|FUIF01001232|FUIF01001232.1	Coutinho_2017	marine metagenome genome assembly, contig: Assembly-10155-SUB-0.1-ITER-42-EA_tenuis_DNA_SISPA_Seq_30	Aquatic	Marine	Bacteria	Proteobacteria	Unknown	Unknown	Unknown	Unknown	Unknown	3111	9
ENA|FUIF01001249|FUIF01001249.1	Coutinho_2017	marine metagenome genome assembly, contig: Assembly-10155-SUB-0.1-ITER-43-RawMergedAbrolhos_Seq_44	Aquatic	Marine	Bacteria	Proteobacteria	Unknown	Unknown	Unknown	Unknown	Unknown	8129	16
ENA|FUIF01001252|FUIF01001252.1	Coutinho_2017	marine metagenome genome assembly, contig: Assembly-10155-SUB-0.1-ITER-44-EA_tenuis_DNA_SISPA_Seq_61	Aquatic	Marine	Bacteria	Proteobacteria	Unknown	Unknown	Unknown	Unknown	Unknown	2602	8
ENA|FUIF01001259|FUIF01001259.1	Coutinho_2017	marine metagenome genome assembly, contig: Assembly-10155-SUB-0.1-ITER-44-RawMergedAbrolhos_Seq_322	Aquatic	Marine	Bacteria	Cyanobacteria	Unknown	Unknown	Unknown	Unknown	Unknown	2904	3
ENA|FUIF01001261|FUIF01001261.1	Coutinho_2017	marine metagenome genome assembly, contig: Assembly-10155-SUB-0.1-ITER-44-RawMergedAbrolhos_Seq_381	Aquatic	Marine	Bacteria	Cyanobacteria	Unknown	Unknown	Unknown	Unknown	Unknown	2665	6
ENA|FUIF01001263|FUIF01001263.1	Coutinho_2017	marine metagenome genome assembly, contig: Assembly-10155-SUB-0.1-ITER-45-ECtrl_Bur_Rasa_Seq_3	Aquatic	Marine	Bacteria	Proteobacteria	Unknown	Unknown	Unknown	Unknown	Unknown	32910	47
ENA|FUIF01001267|FUIF01001267.1	Coutinho_2017	marine metagenome genome assembly, contig: Assembly-10155-SUB-0.1-ITER-46-EA_tenuis_DNA_SISPA_Seq_5	Aquatic	Marine	Bacteria	Cyanobacteria	Unknown	Unknown	Unknown	Unknown	Unknown	5191	5
ENA|FUIF01001273|FUIF01001273.1	Coutinho_2017	marine metagenome genome assembly, contig: Assembly-10155-SUB-0.1-ITER-47-EA_tenuis_DNA_SISPA_Seq_29	Aquatic	Marine	Bacteria	Proteobacteria	Unknown	Unknown	Unknown	Unknown	Unknown	3125	7
ENA|FUIF01001293|FUIF01001293.1	Coutinho_2017	marine metagenome genome assembly, contig: Assembly-10155-SUB-0.1-ITER-50-EP_damicornis_NLN_SISPA_Seq_53	Aquatic	Marine	Bacteria	Cyanobacteria	Unknown	Unknown	Unknown	Unknown	Unknown	3066	5
ENA|FUIF01001295|FUIF01001295.1	Coutinho_2017	marine metagenome genome assembly, contig: Assembly-10155-SUB-0.1-ITER-50-RawMergedAbrolhos_Seq_383	Aquatic	Marine	Bacteria	Verrucomicrobia	Unknown	Unknown	Unknown	Unknown	Unknown	2618	4
ENA|FUIF01001297|FUIF01001297.1	Coutinho_2017	marine metagenome genome assembly, contig: Assembly-10155-SUB-0.1-ITER-6-EA_tenuis_DNA_SISPA_Seq_7	Aquatic	Marine	Bacteria	Cyanobacteria	Unknown	Unknown	Unknown	Unknown	Unknown	5333	14
ENA|FUIF01001298|FUIF01001298.1	Coutinho_2017	marine metagenome genome assembly, contig: Assembly-10155-SUB-0.1-ITER-6-EA_tenuis_DNA_SISPA_Seq_25	Aquatic	Marine	Bacteria	Proteobacteria	Unknown	Unknown	Unknown	Unknown	Unknown	3277	4
ENA|FUIF01001301|FUIF01001301.1	Coutinho_2017	marine metagenome genome assembly, contig: Assembly-10155-SUB-0.1-ITER-6-RawMergedAbrolhos_Seq_300	Aquatic	Marine	Bacteria	Cyanobacteria	Unknown	Unknown	Unknown	Unknown	Unknown	2969	5
ENA|FUIF01001310|FUIF01001310.1	Coutinho_2017	marine metagenome genome assembly, contig: Assembly-10155-SUB-0.1-ITER-8-RawMergedAbrolhos_Seq_89	Aquatic	Marine	Bacteria	Verrucomicrobia	Unknown	Unknown	Unknown	Unknown	Unknown	5763	14
ENA|FUIF01001317|FUIF01001317.1	Coutinho_2017	marine metagenome genome assembly, contig: Assembly-10155-SUB-0.1-ITER-9-RawMergedAbrolhos_Seq_356	Aquatic	Marine	Bacteria	Cyanobacteria	Unknown	Unknown	Unknown	Unknown	Unknown	2679	4
ENA|FUIF01001322|FUIF01001322.1	Coutinho_2017	marine metagenome genome assembly, contig: Assembly-10155-SUB-0.25-ITER-1-ECtrl_Bur_Rasa_Seq_3	Aquatic	Marine	Bacteria	Cyanobacteria	Unknown	Unknown	Unknown	Unknown	Unknown	23908	32
ENA|FUIF01001328|FUIF01001328.1	Coutinho_2017	marine metagenome genome assembly, contig: Assembly-10155-SUB-0.25-ITER-1-RawMergedAbrolhos_Seq_160	Aquatic	Marine	Bacteria	Proteobacteria	Unknown	Unknown	Unknown	Unknown	Unknown	6967	13
ENA|FUIF01001333|FUIF01001333.1	Coutinho_2017	marine metagenome genome assembly, contig: Assembly-10155-SUB-0.25-ITER-1-RawMergedAbrolhos_Seq_295	Aquatic	Marine	Bacteria	Proteobacteria	Unknown	Unknown	Unknown	Unknown	Unknown	5215	9
ENA|FUIF01001335|FUIF01001335.1	Coutinho_2017	marine metagenome genome assembly, contig: Assembly-10155-SUB-0.25-ITER-1-RawMergedAbrolhos_Seq_443	Aquatic	Marine	Bacteria	Proteobacteria	Unknown	Unknown	Unknown	Unknown	Unknown	4185	6
ENA|FUIF01001339|FUIF01001339.1	Coutinho_2017	marine metagenome genome assembly, contig: Assembly-10155-SUB-0.25-ITER-1-RawMergedAbrolhos_Seq_591	Aquatic	Marine	Bacteria	Cyanobacteria	Unknown	Unknown	Unknown	Unknown	Unknown	3537	7
ENA|FUIF01001356|FUIF01001356.1	Coutinho_2017	marine metagenome genome assembly, contig: Assembly-10155-SUB-0.25-ITER-1-RawMergedAbrolhos_Seq_1024	Aquatic	Marine	Bacteria	Proteobacteria	Unknown	Unknown	Unknown	Unknown	Unknown	2711	4
ENA|FUIF01001374|FUIF01001374.1	Coutinho_2017	marine metagenome genome assembly, contig: Assembly-10155-SUB-0.25-ITER-10-EFarol2011_Seq_93	Aquatic	Marine	Bacteria	Cyanobacteria	Unknown	Unknown	Unknown	Unknown	Unknown	2671	4
ENA|FUIF01001388|FUIF01001388.1	Coutinho_2017	marine metagenome genome assembly, contig: Assembly-10155-SUB-0.25-ITER-10-RawMergedAbrolhos_Seq_416	Aquatic	Marine	Bacteria	Proteobacteria	Unknown	Unknown	Unknown	Unknown	Unknown	4262	6
ENA|FUIF01001391|FUIF01001391.1	Coutinho_2017	marine metagenome genome assembly, contig: Assembly-10155-SUB-0.25-ITER-10-RawMergedAbrolhos_Seq_467	Aquatic	Marine	Bacteria	Cyanobacteria	Unknown	Unknown	Unknown	Unknown	Unknown	4048	5
ENA|FUIF01001392|FUIF01001392.1	Coutinho_2017	marine metagenome genome assembly, contig: Assembly-10155-SUB-0.25-ITER-10-RawMergedAbrolhos_Seq_473	Aquatic	Marine	Bacteria	Cyanobacteria	Unknown	Unknown	Unknown	Unknown	Unknown	4015	8
ENA|FUIF01001398|FUIF01001398.1	Coutinho_2017	marine metagenome genome assembly, contig: Assembly-10155-SUB-0.25-ITER-10-RawMergedAbrolhos_Seq_672	Aquatic	Marine	Bacteria	Proteobacteria	Unknown	Unknown	Unknown	Unknown	Unknown	3375	7
ENA|FUIF01001416|FUIF01001416.1	Coutinho_2017	marine metagenome genome assembly, contig: Assembly-10155-SUB-0.25-ITER-10-RawMergedAbrolhos_Seq_913	Aquatic	Marine	Bacteria	Cyanobacteria	Unknown	Unknown	Unknown	Unknown	Unknown	2923	5
ENA|FUIF01001425|FUIF01001425.1	Coutinho_2017	marine metagenome genome assembly, contig: Assembly-10155-SUB-0.25-ITER-10-RawMergedAbrolhos_Seq_1162	Aquatic	Marine	Bacteria	Proteobacteria	Unknown	Unknown	Unknown	Unknown	Unknown	2576	5
ENA|FUIF01001427|FUIF01001427.1	Coutinho_2017	marine metagenome genome assembly, contig: Assembly-10155-SUB-0.25-ITER-10-RawMergedAbrolhos_Seq_1180	Aquatic	Marine	Bacteria	Cyanobacteria	Unknown	Unknown	Unknown	Unknown	Unknown	2555	5
ENA|FUIF01001433|FUIF01001433.1	Coutinho_2017	marine metagenome genome assembly, contig: Assembly-10155-SUB-0.25-ITER-11-EA_tenuis_DNA_SISPA_Seq_51	Aquatic	Marine	Bacteria	Cyanobacteria	Unknown	Unknown	Unknown	Unknown	Unknown	3063	4
ENA|FUIF01001436|FUIF01001436.1	Coutinho_2017	marine metagenome genome assembly, contig: Assembly-10155-SUB-0.25-ITER-11-ECtrl_Bur_Rasa_Seq_107	Aquatic	Marine	Bacteria	Cyanobacteria	Unknown	Unknown	Unknown	Unknown	Unknown	2695	5
ENA|FUIF01001443|FUIF01001443.1	Coutinho_2017	marine metagenome genome assembly, contig: Assembly-10155-SUB-0.25-ITER-11-RawMergedAbrolhos_Seq_42	Aquatic	Marine	Bacteria	Proteobacteria	Unknown	Unknown	Unknown	Unknown	Unknown	13283	22
ENA|FUIF01001451|FUIF01001451.1	Coutinho_2017	marine metagenome genome assembly, contig: Assembly-10155-SUB-0.25-ITER-11-RawMergedAbrolhos_Seq_272	Aquatic	Marine	Bacteria	Firmicutes	Unknown	Unknown	Unknown	Unknown	Unknown	5412	17
ENA|FUIF01001459|FUIF01001459.1	Coutinho_2017	marine metagenome genome assembly, contig: Assembly-10155-SUB-0.25-ITER-11-RawMergedAbrolhos_Seq_578	Aquatic	Marine	Bacteria	Proteobacteria	Unknown	Unknown	Unknown	Unknown	Unknown	3687	6
ENA|FUIF01001460|FUIF01001460.1	Coutinho_2017	marine metagenome genome assembly, contig: Assembly-10155-SUB-0.25-ITER-11-RawMergedAbrolhos_Seq_591	Aquatic	Marine	Bacteria	Proteobacteria	Unknown	Unknown	Unknown	Unknown	Unknown	3659	4
ENA|FUIF01001463|FUIF01001463.1	Coutinho_2017	marine metagenome genome assembly, contig: Assembly-10155-SUB-0.25-ITER-11-RawMergedAbrolhos_Seq_634	Aquatic	Marine	Bacteria	Proteobacteria	Unknown	Unknown	Unknown	Unknown	Unknown	3512	7
ENA|FUIF01001467|FUIF01001467.1	Coutinho_2017	marine metagenome genome assembly, contig: Assembly-10155-SUB-0.25-ITER-11-RawMergedAbrolhos_Seq_751	Aquatic	Marine	Bacteria	Cyanobacteria	Unknown	Unknown	Unknown	Unknown	Unknown	3222	4
ENA|FUIF01001469|FUIF01001469.1	Coutinho_2017	marine metagenome genome assembly, contig: Assembly-10155-SUB-0.25-ITER-11-RawMergedAbrolhos_Seq_786	Aquatic	Marine	Bacteria	Proteobacteria	Unknown	Unknown	Unknown	Unknown	Unknown	3170	4
ENA|FUIF01001475|FUIF01001475.1	Coutinho_2017	marine metagenome genome assembly, contig: Assembly-10155-SUB-0.25-ITER-11-RawMergedAbrolhos_Seq_864	Aquatic	Marine	Bacteria	Proteobacteria	Unknown	Unknown	Unknown	Unknown	Unknown	3042	4
ENA|FUIF01001490|FUIF01001490.1	Coutinho_2017	marine metagenome genome assembly, contig: Assembly-10155-SUB-0.25-ITER-11-RawMergedAbrolhos_Seq_1091	Aquatic	Marine	Bacteria	Proteobacteria	Unknown	Unknown	Unknown	Unknown	Unknown	2687	7
ENA|FUIF01001493|FUIF01001493.1	Coutinho_2017	marine metagenome genome assembly, contig: Assembly-10155-SUB-0.25-ITER-11-RawMergedAbrolhos_Seq_1143	Aquatic	Marine	Bacteria	Proteobacteria	Unknown	Unknown	Unknown	Unknown	Unknown	2609	3
ENA|FUIF01001496|FUIF01001496.1	Coutinho_2017	marine metagenome genome assembly, contig: Assembly-10155-SUB-0.25-ITER-11-RawMergedAbrolhos_Seq_1188	Aquatic	Marine	Bacteria	Proteobacteria	Unknown	Unknown	Unknown	Unknown	Unknown	2550	5
ENA|FUIF01001501|FUIF01001501.1	Coutinho_2017	marine metagenome genome assembly, contig: Assembly-10155-SUB-0.25-ITER-12-EA_tenuis_DNA_SISPA_Seq_25	Aquatic	Marine	Bacteria	Proteobacteria	Unknown	Unknown	Unknown	Unknown	Unknown	3673	6
ENA|FUIF01001502|FUIF01001502.1	Coutinho_2017	marine metagenome genome assembly, contig: Assembly-10155-SUB-0.25-ITER-12-EA_tenuis_DNA_SISPA_Seq_108	Aquatic	Marine	Bacteria	Cyanobacteria	Unknown	Unknown	Unknown	Unknown	Unknown	2598	3
ENA|FUIF01001519|FUIF01001519.1	Coutinho_2017	marine metagenome genome assembly, contig: Assembly-10155-SUB-0.25-ITER-12-RawMergedAbrolhos_Seq_20	Aquatic	Marine	Bacteria	Cyanobacteria	Unknown	Unknown	Unknown	Unknown	Unknown	18630	32
ENA|FUIF01001521|FUIF01001521.1	Coutinho_2017	marine metagenome genome assembly, contig: Assembly-10155-SUB-0.25-ITER-12-RawMergedAbrolhos_Seq_35	Aquatic	Marine	Bacteria	Actinobacteria	Unknown	Unknown	Unknown	Unknown	Unknown	14359	30
ENA|FUIF01001522|FUIF01001522.1	Coutinho_2017	marine metagenome genome assembly, contig: Assembly-10155-SUB-0.25-ITER-12-RawMergedAbrolhos_Seq_97	Aquatic	Marine	Bacteria	Proteobacteria	Unknown	Unknown	Unknown	Unknown	Unknown	9347	12
ENA|FUIF01001536|FUIF01001536.1	Coutinho_2017	marine metagenome genome assembly, contig: Assembly-10155-SUB-0.25-ITER-12-RawMergedAbrolhos_Seq_492	Aquatic	Marine	Bacteria	Proteobacteria	Unknown	Unknown	Unknown	Unknown	Unknown	3985	6
ENA|FUIF01001541|FUIF01001541.1	Coutinho_2017	marine metagenome genome assembly, contig: Assembly-10155-SUB-0.25-ITER-12-RawMergedAbrolhos_Seq_591	Aquatic	Marine	Bacteria	Proteobacteria	Unknown	Unknown	Unknown	Unknown	Unknown	3605	4
ENA|FUIF01001575|FUIF01001575.1	Coutinho_2017	marine metagenome genome assembly, contig: Assembly-10155-SUB-0.25-ITER-12-RawMergedAbrolhos_Seq_1163	Aquatic	Marine	Bacteria	Cyanobacteria	Unknown	Unknown	Unknown	Unknown	Unknown	2527	7
ENA|FUIF01001579|FUIF01001579.1	Coutinho_2017	marine metagenome genome assembly, contig: Assembly-10155-SUB-0.25-ITER-13-EA_tenuis_DNA_SISPA_Seq_8	Aquatic	Marine	Bacteria	Actinobacteria	Unknown	Unknown	Unknown	Unknown	Unknown	4723	5
ENA|FUIF01001603|FUIF01001603.1	Coutinho_2017	marine metagenome genome assembly, contig: Assembly-10155-SUB-0.25-ITER-13-RawMergedAbrolhos_Seq_9	Aquatic	Marine	Bacteria	Proteobacteria	Unknown	Unknown	Unknown	Unknown	Unknown	31439	35
ENA|FUIF01001606|FUIF01001606.1	Coutinho_2017	marine metagenome genome assembly, contig: Assembly-10155-SUB-0.25-ITER-13-RawMergedAbrolhos_Seq_28	Aquatic	Marine	Bacteria	Proteobacteria	Unknown	Unknown	Unknown	Unknown	Unknown	16466	27
ENA|FUIF01001615|FUIF01001615.1	Coutinho_2017	marine metagenome genome assembly, contig: Assembly-10155-SUB-0.25-ITER-13-RawMergedAbrolhos_Seq_333	Aquatic	Marine	Bacteria	Proteobacteria	Unknown	Unknown	Unknown	Unknown	Unknown	4784	12
ENA|FUIF01001624|FUIF01001624.1	Coutinho_2017	marine metagenome genome assembly, contig: Assembly-10155-SUB-0.25-ITER-13-RawMergedAbrolhos_Seq_636	Aquatic	Marine	Bacteria	Proteobacteria	Unknown	Unknown	Unknown	Unknown	Unknown	3428	5
ENA|FUIF01001639|FUIF01001639.1	Coutinho_2017	marine metagenome genome assembly, contig: Assembly-10155-SUB-0.25-ITER-13-RawMergedAbrolhos_Seq_928	Aquatic	Marine	Bacteria	Cyanobacteria	Unknown	Unknown	Unknown	Unknown	Unknown	2870	7
ENA|FUIF01001645|FUIF01001645.1	Coutinho_2017	marine metagenome genome assembly, contig: Assembly-10155-SUB-0.25-ITER-13-RawMergedAbrolhos_Seq_1050	Aquatic	Marine	Bacteria	Cyanobacteria	Unknown	Unknown	Unknown	Unknown	Unknown	2695	5
ENA|FUIF01001652|FUIF01001652.1	Coutinho_2017	marine metagenome genome assembly, contig: Assembly-10155-SUB-0.25-ITER-13-RawMergedAbrolhos_Seq_1202	Aquatic	Marine	Bacteria	Cyanobacteria	Unknown	Unknown	Unknown	Unknown	Unknown	2513	4
ENA|FUIF01001659|FUIF01001659.1	Coutinho_2017	marine metagenome genome assembly, contig: Assembly-10155-SUB-0.25-ITER-14-EP_damicornis_LN2_SISPA_Seq_81	Aquatic	Marine	Bacteria	Proteobacteria	Unknown	Unknown	Unknown	Unknown	Unknown	2958	4
ENA|FUIF01001661|FUIF01001661.1	Coutinho_2017	marine metagenome genome assembly, contig: Assembly-10155-SUB-0.25-ITER-14-RawMergedAbrolhos_Seq_4	Aquatic	Marine	Bacteria	Proteobacteria	Unknown	Unknown	Unknown	Unknown	Unknown	35529	32
ENA|FUIF01001662|FUIF01001662.1	Coutinho_2017	marine metagenome genome assembly, contig: Assembly-10155-SUB-0.25-ITER-14-RawMergedAbrolhos_Seq_12	Aquatic	Marine	Bacteria	Cyanobacteria	Unknown	Unknown	Unknown	Unknown	Unknown	24188	27
ENA|FUIF01001666|FUIF01001666.1	Coutinho_2017	marine metagenome genome assembly, contig: Assembly-10155-SUB-0.25-ITER-14-RawMergedAbrolhos_Seq_136	Aquatic	Marine	Bacteria	Proteobacteria	Unknown	Unknown	Unknown	Unknown	Unknown	7351	13
ENA|FUIF01001680|FUIF01001680.1	Coutinho_2017	marine metagenome genome assembly, contig: Assembly-10155-SUB-0.25-ITER-14-RawMergedAbrolhos_Seq_501	Aquatic	Marine	Bacteria	Cyanobacteria	Unknown	Unknown	Unknown	Unknown	Unknown	3979	7
ENA|FUIF01001688|FUIF01001688.1	Coutinho_2017	marine metagenome genome assembly, contig: Assembly-10155-SUB-0.25-ITER-14-RawMergedAbrolhos_Seq_651	Aquatic	Marine	Bacteria	Proteobacteria	Unknown	Unknown	Unknown	Unknown	Unknown	3471	7
ENA|FUIF01001695|FUIF01001695.1	Coutinho_2017	marine metagenome genome assembly, contig: Assembly-10155-SUB-0.25-ITER-14-RawMergedAbrolhos_Seq_731	Aquatic	Marine	Bacteria	Proteobacteria	Unknown	Unknown	Unknown	Unknown	Unknown	3296	5
ENA|FUIF01001705|FUIF01001705.1	Coutinho_2017	marine metagenome genome assembly, contig: Assembly-10155-SUB-0.25-ITER-14-RawMergedAbrolhos_Seq_960	Aquatic	Marine	Bacteria	Cyanobacteria	Unknown	Unknown	Unknown	Unknown	Unknown	2911	8
ENA|FUIF01001730|FUIF01001730.1	Coutinho_2017	marine metagenome genome assembly, contig: Assembly-10155-SUB-0.25-ITER-15-EP_damicornis_LN2_SISPA_Seq_85	Aquatic	Marine	Bacteria	Cyanobacteria	Unknown	Unknown	Unknown	Unknown	Unknown	2870	4
ENA|FUIF01001758|FUIF01001758.1	Coutinho_2017	marine metagenome genome assembly, contig: Assembly-10155-SUB-0.25-ITER-15-RawMergedAbrolhos_Seq_573	Aquatic	Marine	Bacteria	Cyanobacteria	Unknown	Unknown	Unknown	Unknown	Unknown	3595	5
ENA|FUIF01001772|FUIF01001772.1	Coutinho_2017	marine metagenome genome assembly, contig: Assembly-10155-SUB-0.25-ITER-15-RawMergedAbrolhos_Seq_915	Aquatic	Marine	Bacteria	Proteobacteria	Unknown	Unknown	Unknown	Unknown	Unknown	2869	4
ENA|FUIF01001775|FUIF01001775.1	Coutinho_2017	marine metagenome genome assembly, contig: Assembly-10155-SUB-0.25-ITER-15-RawMergedAbrolhos_Seq_946	Aquatic	Marine	Bacteria	Cyanobacteria	Unknown	Unknown	Unknown	Unknown	Unknown	2833	7
ENA|FUIF01001777|FUIF01001777.1	Coutinho_2017	marine metagenome genome assembly, contig: Assembly-10155-SUB-0.25-ITER-15-RawMergedAbrolhos_Seq_996	Aquatic	Marine	Bacteria	Cyanobacteria	Unknown	Unknown	Unknown	Unknown	Unknown	2784	4
ENA|FUIF01001790|FUIF01001790.1	Coutinho_2017	marine metagenome genome assembly, contig: Assembly-10155-SUB-0.25-ITER-16-EA_tenuis_DNA_SISPA_Seq_51	Aquatic	Marine	Bacteria	Proteobacteria	Unknown	Unknown	Unknown	Unknown	Unknown	3068	6
ENA|FUIF01001805|FUIF01001805.1	Coutinho_2017	marine metagenome genome assembly, contig: Assembly-10155-SUB-0.25-ITER-16-RawMergedAbrolhos_Seq_1	Aquatic	Marine	Bacteria	Cyanobacteria	Unknown	Unknown	Unknown	Unknown	Unknown	54325	47
ENA|FUIF01001807|FUIF01001807.1	Coutinho_2017	marine metagenome genome assembly, contig: Assembly-10155-SUB-0.25-ITER-16-RawMergedAbrolhos_Seq_18	Aquatic	Marine	Bacteria	Cyanobacteria	Unknown	Unknown	Unknown	Unknown	Unknown	17342	12
ENA|FUIF01001809|FUIF01001809.1	Coutinho_2017	marine metagenome genome assembly, contig: Assembly-10155-SUB-0.25-ITER-16-RawMergedAbrolhos_Seq_24	Aquatic	Marine	Bacteria	Verrucomicrobia	Unknown	Unknown	Unknown	Unknown	Unknown	15823	31
ENA|FUIF01001820|FUIF01001820.1	Coutinho_2017	marine metagenome genome assembly, contig: Assembly-10155-SUB-0.25-ITER-16-RawMergedAbrolhos_Seq_349	Aquatic	Marine	Bacteria	Cyanobacteria	Unknown	Unknown	Unknown	Unknown	Unknown	4669	10
ENA|FUIF01001826|FUIF01001826.1	Coutinho_2017	marine metagenome genome assembly, contig: Assembly-10155-SUB-0.25-ITER-16-RawMergedAbrolhos_Seq_543	Aquatic	Marine	Bacteria	Proteobacteria	Unknown	Unknown	Unknown	Unknown	Unknown	3763	6
ENA|FUIF01001837|FUIF01001837.1	Coutinho_2017	marine metagenome genome assembly, contig: Assembly-10155-SUB-0.25-ITER-16-RawMergedAbrolhos_Seq_869	Aquatic	Marine	Bacteria	Proteobacteria	Unknown	Unknown	Unknown	Unknown	Unknown	2981	3
ENA|FUIF01001864|FUIF01001864.1	Coutinho_2017	marine metagenome genome assembly, contig: Assembly-10155-SUB-0.25-ITER-17-RawMergedAbrolhos_Seq_3	Aquatic	Marine	Bacteria	Proteobacteria	Unknown	Unknown	Unknown	Unknown	Unknown	39601	33
ENA|FUIF01001878|FUIF01001878.1	Coutinho_2017	marine metagenome genome assembly, contig: Assembly-10155-SUB-0.25-ITER-17-RawMergedAbrolhos_Seq_281	Aquatic	Marine	Bacteria	Cyanobacteria	Unknown	Unknown	Unknown	Unknown	Unknown	5494	14
ENA|FUIF01001888|FUIF01001888.1	Coutinho_2017	marine metagenome genome assembly, contig: Assembly-10155-SUB-0.25-ITER-17-RawMergedAbrolhos_Seq_581	Aquatic	Marine	Bacteria	Cyanobacteria	Unknown	Unknown	Unknown	Unknown	Unknown	3701	5
ENA|FUIF01001906|FUIF01001906.1	Coutinho_2017	marine metagenome genome assembly, contig: Assembly-10155-SUB-0.25-ITER-17-RawMergedAbrolhos_Seq_875	Aquatic	Marine	Bacteria	Proteobacteria	Unknown	Unknown	Unknown	Unknown	Unknown	2989	8
ENA|FUIF01001918|FUIF01001918.1	Coutinho_2017	marine metagenome genome assembly, contig: Assembly-10155-SUB-0.25-ITER-17-RawMergedAbrolhos_Seq_1089	Aquatic	Marine	Bacteria	Proteobacteria	Unknown	Unknown	Unknown	Unknown	Unknown	2682	4
ENA|FUIF01001922|FUIF01001922.1	Coutinho_2017	marine metagenome genome assembly, contig: Assembly-10155-SUB-0.25-ITER-17-RawMergedAbrolhos_Seq_1139	Aquatic	Marine	Bacteria	Cyanobacteria	Unknown	Unknown	Unknown	Unknown	Unknown	2611	5
ENA|FUIF01001924|FUIF01001924.1	Coutinho_2017	marine metagenome genome assembly, contig: Assembly-10155-SUB-0.25-ITER-17-RawMergedAbrolhos_Seq_1143	Aquatic	Marine	Bacteria	Cyanobacteria	Unknown	Unknown	Unknown	Unknown	Unknown	2609	3
ENA|FUIF01001929|FUIF01001929.1	Coutinho_2017	marine metagenome genome assembly, contig: Assembly-10155-SUB-0.25-ITER-18-EA_tenuis_DNA_SISPA_Seq_4	Aquatic	Marine	Bacteria	Cyanobacteria	Unknown	Unknown	Unknown	Unknown	Unknown	5535	10
ENA|FUIF01001933|FUIF01001933.1	Coutinho_2017	marine metagenome genome assembly, contig: Assembly-10155-SUB-0.25-ITER-18-EA_tenuis_DNA_SISPA_Seq_61	Aquatic	Marine	Bacteria	Proteobacteria	Unknown	Unknown	Unknown	Unknown	Unknown	2956	4
ENA|FUIF01001935|FUIF01001935.1	Coutinho_2017	marine metagenome genome assembly, contig: Assembly-10155-SUB-0.25-ITER-18-EA_tenuis_DNA_SISPA_Seq_103	Aquatic	Marine	Bacteria	Cyanobacteria	Unknown	Unknown	Unknown	Unknown	Unknown	2694	9
ENA|FUIF01001941|FUIF01001941.1	Coutinho_2017	marine metagenome genome assembly, contig: Assembly-10155-SUB-0.25-ITER-18-EPAB2011_Seq_31	Aquatic	Marine	Bacteria	Proteobacteria	Unknown	Unknown	Unknown	Unknown	Unknown	3849	7
ENA|FUIF01001945|FUIF01001945.1	Coutinho_2017	marine metagenome genome assembly, contig: Assembly-10155-SUB-0.25-ITER-18-RawMergedAbrolhos_Seq_6	Aquatic	Marine	Bacteria	Cyanobacteria	Unknown	Unknown	Unknown	Unknown	Unknown	28895	48
ENA|FUIF01001949|FUIF01001949.1	Coutinho_2017	marine metagenome genome assembly, contig: Assembly-10155-SUB-0.25-ITER-18-RawMergedAbrolhos_Seq_135	Aquatic	Marine	Bacteria	Cyanobacteria	Unknown	Unknown	Unknown	Unknown	Unknown	7622	11
ENA|FUIF01001950|FUIF01001950.1	Coutinho_2017	marine metagenome genome assembly, contig: Assembly-10155-SUB-0.25-ITER-18-RawMergedAbrolhos_Seq_160	Aquatic	Marine	Bacteria	Proteobacteria	Unknown	Unknown	Unknown	Unknown	Unknown	7098	14
ENA|FUIF01001969|FUIF01001969.1	Coutinho_2017	marine metagenome genome assembly, contig: Assembly-10155-SUB-0.25-ITER-18-RawMergedAbrolhos_Seq_669	Aquatic	Marine	Bacteria	Proteobacteria	Unknown	Unknown	Unknown	Unknown	Unknown	3392	5
ENA|FUIF01001971|FUIF01001971.1	Coutinho_2017	marine metagenome genome assembly, contig: Assembly-10155-SUB-0.25-ITER-18-RawMergedAbrolhos_Seq_714	Aquatic	Marine	Bacteria	Cyanobacteria	Unknown	Unknown	Unknown	Unknown	Unknown	3292	9
ENA|FUIF01001972|FUIF01001972.1	Coutinho_2017	marine metagenome genome assembly, contig: Assembly-10155-SUB-0.25-ITER-18-RawMergedAbrolhos_Seq_724	Aquatic	Marine	Bacteria	Proteobacteria	Unknown	Unknown	Unknown	Unknown	Unknown	3257	7
ENA|FUIF01001973|FUIF01001973.1	Coutinho_2017	marine metagenome genome assembly, contig: Assembly-10155-SUB-0.25-ITER-18-RawMergedAbrolhos_Seq_729	Aquatic	Marine	Bacteria	Proteobacteria	Unknown	Unknown	Unknown	Unknown	Unknown	3242	6
ENA|FUIF01001980|FUIF01001980.1	Coutinho_2017	marine metagenome genome assembly, contig: Assembly-10155-SUB-0.25-ITER-18-RawMergedAbrolhos_Seq_918	Aquatic	Marine	Bacteria	Cyanobacteria	Unknown	Unknown	Unknown	Unknown	Unknown	2871	8
ENA|FUIF01001993|FUIF01001993.1	Coutinho_2017	marine metagenome genome assembly, contig: Assembly-10155-SUB-0.25-ITER-18-RawMergedAbrolhos_Seq_1177	Aquatic	Marine	Bacteria	Proteobacteria	Unknown	Unknown	Unknown	Unknown	Unknown	2526	5
ENA|FUIF01002001|FUIF01002001.1	Coutinho_2017	marine metagenome genome assembly, contig: Assembly-10155-SUB-0.25-ITER-19-EP_damicornis_NLN_SISPA_Seq_114	Aquatic	Marine	Bacteria	Proteobacteria	Unknown	Unknown	Unknown	Unknown	Unknown	2547	4
ENA|FUIF01002002|FUIF01002002.1	Coutinho_2017	marine metagenome genome assembly, contig: Assembly-10155-SUB-0.25-ITER-19-RawMergedAbrolhos_Seq_1	Aquatic	Marine	Bacteria	Proteobacteria	Unknown	Unknown	Unknown	Unknown	Unknown	48202	71
ENA|FUIF01002006|FUIF01002006.1	Coutinho_2017	marine metagenome genome assembly, contig: Assembly-10155-SUB-0.25-ITER-19-RawMergedAbrolhos_Seq_79	Aquatic	Marine	Bacteria	Verrucomicrobia	Unknown	Unknown	Unknown	Unknown	Unknown	9671	12
ENA|FUIF01002015|FUIF01002015.1	Coutinho_2017	marine metagenome genome assembly, contig: Assembly-10155-SUB-0.25-ITER-19-RawMergedAbrolhos_Seq_339	Aquatic	Marine	Bacteria	Cyanobacteria	Unknown	Unknown	Unknown	Unknown	Unknown	4889	12
ENA|FUIF01002023|FUIF01002023.1	Coutinho_2017	marine metagenome genome assembly, contig: Assembly-10155-SUB-0.25-ITER-19-RawMergedAbrolhos_Seq_550	Aquatic	Marine	Bacteria	Proteobacteria	Unknown	Unknown	Unknown	Unknown	Unknown	3784	10
ENA|FUIF01002027|FUIF01002027.1	Coutinho_2017	marine metagenome genome assembly, contig: Assembly-10155-SUB-0.25-ITER-19-RawMergedAbrolhos_Seq_613	Aquatic	Marine	Bacteria	Cyanobacteria	Unknown	Unknown	Unknown	Unknown	Unknown	3546	5
ENA|FUIF01002031|FUIF01002031.1	Coutinho_2017	marine metagenome genome assembly, contig: Assembly-10155-SUB-0.25-ITER-19-RawMergedAbrolhos_Seq_727	Aquatic	Marine	Bacteria	Proteobacteria	Unknown	Unknown	Unknown	Unknown	Unknown	3288	4
ENA|FUIF01002032|FUIF01002032.1	Coutinho_2017	marine metagenome genome assembly, contig: Assembly-10155-SUB-0.25-ITER-19-RawMergedAbrolhos_Seq_733	Aquatic	Marine	Bacteria	Proteobacteria	Unknown	Unknown	Unknown	Unknown	Unknown	3273	7
ENA|FUIF01002059|FUIF01002059.1	Coutinho_2017	marine metagenome genome assembly, contig: Assembly-10155-SUB-0.25-ITER-19-RawMergedAbrolhos_Seq_1215	Aquatic	Marine	Bacteria	Cyanobacteria	Unknown	Unknown	Unknown	Unknown	Unknown	2531	4
ENA|FUIF01002070|FUIF01002070.1	Coutinho_2017	marine metagenome genome assembly, contig: Assembly-10155-SUB-0.25-ITER-2-EPAB2011_Seq_116	Aquatic	Marine	Bacteria	Proteobacteria	Unknown	Unknown	Unknown	Unknown	Unknown	2522	4
ENA|FUIF01002076|FUIF01002076.1	Coutinho_2017	marine metagenome genome assembly, contig: Assembly-10155-SUB-0.25-ITER-2-RawMergedAbrolhos_Seq_121	Aquatic	Marine	Bacteria	Proteobacteria	Unknown	Unknown	Unknown	Unknown	Unknown	8229	8
ENA|FUIF01002091|FUIF01002091.1	Coutinho_2017	marine metagenome genome assembly, contig: Assembly-10155-SUB-0.25-ITER-2-RawMergedAbrolhos_Seq_575	Aquatic	Marine	Bacteria	Cyanobacteria	Unknown	Unknown	Unknown	Unknown	Unknown	3673	10
ENA|FUIF01002095|FUIF01002095.1	Coutinho_2017	marine metagenome genome assembly, contig: Assembly-10155-SUB-0.25-ITER-2-RawMergedAbrolhos_Seq_704	Aquatic	Marine	Bacteria	Proteobacteria	Unknown	Unknown	Unknown	Unknown	Unknown	3273	6
ENA|FUIF01002114|FUIF01002114.1	Coutinho_2017	marine metagenome genome assembly, contig: Assembly-10155-SUB-0.25-ITER-2-RawMergedAbrolhos_Seq_1017	Aquatic	Marine	Bacteria	Cyanobacteria	Unknown	Unknown	Unknown	Unknown	Unknown	2765	4
ENA|FUIF01002132|FUIF01002132.1	Coutinho_2017	marine metagenome genome assembly, contig: Assembly-10155-SUB-0.25-ITER-20-EA_tenuis_DNA_SISPA_Seq_78	Aquatic	Marine	Bacteria	Bacteroidetes	Unknown	Unknown	Unknown	Unknown	Unknown	2750	6
ENA|FUIF01002135|FUIF01002135.1	Coutinho_2017	marine metagenome genome assembly, contig: Assembly-10155-SUB-0.25-ITER-20-ECtrl_Bur_Rasa_Seq_121	Aquatic	Marine	Bacteria	Cyanobacteria	Unknown	Unknown	Unknown	Unknown	Unknown	2538	7
ENA|FUIF01002140|FUIF01002140.1	Coutinho_2017	marine metagenome genome assembly, contig: Assembly-10155-SUB-0.25-ITER-20-EP_damicornis_NLN_SISPA_Seq_92	Aquatic	Marine	Bacteria	Bacteroidetes	Unknown	Unknown	Unknown	Unknown	Unknown	2707	3
ENA|FUIF01002142|FUIF01002142.1	Coutinho_2017	marine metagenome genome assembly, contig: CIRC-Assembly-10155-SUB-0.25-ITER-20-RawMergedAbrolhos_Seq_1	Aquatic	Marine	Bacteria	Proteobacteria	Unknown	Unknown	Unknown	Unknown	Unknown	47895	91
ENA|FUIF01002180|FUIF01002180.1	Coutinho_2017	marine metagenome genome assembly, contig: Assembly-10155-SUB-0.25-ITER-20-RawMergedAbrolhos_Seq_753	Aquatic	Marine	Bacteria	Proteobacteria	Unknown	Unknown	Unknown	Unknown	Unknown	3195	5
ENA|FUIF01002183|FUIF01002183.1	Coutinho_2017	marine metagenome genome assembly, contig: Assembly-10155-SUB-0.25-ITER-20-RawMergedAbrolhos_Seq_850	Aquatic	Marine	Bacteria	Proteobacteria	Unknown	Unknown	Unknown	Unknown	Unknown	3001	6
ENA|FUIF01002189|FUIF01002189.1	Coutinho_2017	marine metagenome genome assembly, contig: Assembly-10155-SUB-0.25-ITER-20-RawMergedAbrolhos_Seq_922	Aquatic	Marine	Bacteria	Cyanobacteria	Unknown	Unknown	Unknown	Unknown	Unknown	2857	4
ENA|FUIF01002195|FUIF01002195.1	Coutinho_2017	marine metagenome genome assembly, contig: Assembly-10155-SUB-0.25-ITER-20-RawMergedAbrolhos_Seq_977	Aquatic	Marine	Bacteria	Cyanobacteria	Unknown	Unknown	Unknown	Unknown	Unknown	2766	5
ENA|FUIF01002209|FUIF01002209.1	Coutinho_2017	marine metagenome genome assembly, contig: Assembly-10155-SUB-0.25-ITER-20-RawMergedAbrolhos_Seq_1171	Aquatic	Marine	Bacteria	Cyanobacteria	Unknown	Unknown	Unknown	Unknown	Unknown	2510	7
ENA|FUIF01002254|FUIF01002254.1	Coutinho_2017	marine metagenome genome assembly, contig: Assembly-10155-SUB-0.25-ITER-21-RawMergedAbrolhos_Seq_743	Aquatic	Marine	Bacteria	Proteobacteria	Unknown	Unknown	Unknown	Unknown	Unknown	3188	4
ENA|FUIF01002260|FUIF01002260.1	Coutinho_2017	marine metagenome genome assembly, contig: Assembly-10155-SUB-0.25-ITER-21-RawMergedAbrolhos_Seq_850	Aquatic	Marine	Bacteria	Cyanobacteria	Unknown	Unknown	Unknown	Unknown	Unknown	2990	8
ENA|FUIF01002263|FUIF01002263.1	Coutinho_2017	marine metagenome genome assembly, contig: Assembly-10155-SUB-0.25-ITER-21-RawMergedAbrolhos_Seq_921	Aquatic	Marine	Bacteria	Proteobacteria	Unknown	Unknown	Unknown	Unknown	Unknown	2879	5
ENA|FUIF01002271|FUIF01002271.1	Coutinho_2017	marine metagenome genome assembly, contig: Assembly-10155-SUB-0.25-ITER-21-RawMergedAbrolhos_Seq_1085	Aquatic	Marine	Bacteria	Cyanobacteria	Unknown	Unknown	Unknown	Unknown	Unknown	2663	6
ENA|FUIF01002286|FUIF01002286.1	Coutinho_2017	marine metagenome genome assembly, contig: Assembly-10155-SUB-0.25-ITER-22-RawMergedAbrolhos_Seq_21	Aquatic	Marine	Bacteria	Cyanobacteria	Unknown	Unknown	Unknown	Unknown	Unknown	19457	38
ENA|FUIF01002304|FUIF01002304.1	Coutinho_2017	marine metagenome genome assembly, contig: Assembly-10155-SUB-0.25-ITER-22-RawMergedAbrolhos_Seq_386	Aquatic	Marine	Bacteria	Proteobacteria	Unknown	Unknown	Unknown	Unknown	Unknown	4446	9
ENA|FUIF01002310|FUIF01002310.1	Coutinho_2017	marine metagenome genome assembly, contig: Assembly-10155-SUB-0.25-ITER-22-RawMergedAbrolhos_Seq_499	Aquatic	Marine	Bacteria	Proteobacteria	Unknown	Unknown	Unknown	Unknown	Unknown	3860	9
ENA|FUIF01002325|FUIF01002325.1	Coutinho_2017	marine metagenome genome assembly, contig: Assembly-10155-SUB-0.25-ITER-22-RawMergedAbrolhos_Seq_858	Aquatic	Marine	Bacteria	Cyanobacteria	Unknown	Unknown	Unknown	Unknown	Unknown	2989	9
ENA|FUIF01002330|FUIF01002330.1	Coutinho_2017	marine metagenome genome assembly, contig: Assembly-10155-SUB-0.25-ITER-22-RawMergedAbrolhos_Seq_992	Aquatic	Marine	Bacteria	Cyanobacteria	Unknown	Unknown	Unknown	Unknown	Unknown	2755	8
ENA|FUIF01002351|FUIF01002351.1	Coutinho_2017	marine metagenome genome assembly, contig: Assembly-10155-SUB-0.25-ITER-23-RawMergedAbrolhos_Seq_30	Aquatic	Marine	Bacteria	Cyanobacteria	Unknown	Unknown	Unknown	Unknown	Unknown	15054	28
ENA|FUIF01002353|FUIF01002353.1	Coutinho_2017	marine metagenome genome assembly, contig: Assembly-10155-SUB-0.25-ITER-23-RawMergedAbrolhos_Seq_50	Aquatic	Marine	Bacteria	Verrucomicrobia	Unknown	Unknown	Unknown	Unknown	Unknown	11987	23
ENA|FUIF01002376|FUIF01002376.1	Coutinho_2017	marine metagenome genome assembly, contig: Assembly-10155-SUB-0.25-ITER-23-RawMergedAbrolhos_Seq_565	Aquatic	Marine	Bacteria	Proteobacteria	Unknown	Unknown	Unknown	Unknown	Unknown	3738	8
ENA|FUIF01002380|FUIF01002380.1	Coutinho_2017	marine metagenome genome assembly, contig: Assembly-10155-SUB-0.25-ITER-23-RawMergedAbrolhos_Seq_696	Aquatic	Marine	Bacteria	Proteobacteria	Unknown	Unknown	Unknown	Unknown	Unknown	3369	11
ENA|FUIF01002396|FUIF01002396.1	Coutinho_2017	marine metagenome genome assembly, contig: Assembly-10155-SUB-0.25-ITER-23-RawMergedAbrolhos_Seq_1181	Aquatic	Marine	Bacteria	Cyanobacteria	Unknown	Unknown	Unknown	Unknown	Unknown	2553	5
ENA|FUIF01002399|FUIF01002399.1	Coutinho_2017	marine metagenome genome assembly, contig: Assembly-10155-SUB-0.25-ITER-24-EA_tenuis_DNA_SISPA_Seq_23	Aquatic	Marine	Bacteria	Cyanobacteria	Unknown	Unknown	Unknown	Unknown	Unknown	3526	5
ENA|FUIF01002405|FUIF01002405.1	Coutinho_2017	marine metagenome genome assembly, contig: Assembly-10155-SUB-0.25-ITER-24-EBur_Rasa2012_Seq_156	Aquatic	Marine	Bacteria	Verrucomicrobia	Unknown	Unknown	Unknown	Unknown	Unknown	2536	6
ENA|FUIF01002414|FUIF01002414.1	Coutinho_2017	marine metagenome genome assembly, contig: Assembly-10155-SUB-0.25-ITER-24-RawMergedAbrolhos_Seq_185	Aquatic	Marine	Bacteria	Proteobacteria	Unknown	Unknown	Unknown	Unknown	Unknown	6716	11
ENA|FUIF01002418|FUIF01002418.1	Coutinho_2017	marine metagenome genome assembly, contig: Assembly-10155-SUB-0.25-ITER-24-RawMergedAbrolhos_Seq_342	Aquatic	Marine	Bacteria	Cyanobacteria	Unknown	Unknown	Unknown	Unknown	Unknown	4731	9
ENA|FUIF01002425|FUIF01002425.1	Coutinho_2017	marine metagenome genome assembly, contig: Assembly-10155-SUB-0.25-ITER-24-RawMergedAbrolhos_Seq_479	Aquatic	Marine	Bacteria	Cyanobacteria	Unknown	Unknown	Unknown	Unknown	Unknown	3892	11
ENA|FUIF01002433|FUIF01002433.1	Coutinho_2017	marine metagenome genome assembly, contig: Assembly-10155-SUB-0.25-ITER-24-RawMergedAbrolhos_Seq_672	Aquatic	Marine	Bacteria	Cyanobacteria	Unknown	Unknown	Unknown	Unknown	Unknown	3357	8
ENA|FUIF01002434|FUIF01002434.1	Coutinho_2017	marine metagenome genome assembly, contig: Assembly-10155-SUB-0.25-ITER-24-RawMergedAbrolhos_Seq_708	Aquatic	Marine	Bacteria	Proteobacteria	Unknown	Unknown	Unknown	Unknown	Unknown	3273	4
ENA|FUIF01002435|FUIF01002435.1	Coutinho_2017	marine metagenome genome assembly, contig: Assembly-10155-SUB-0.25-ITER-24-RawMergedAbrolhos_Seq_718	Aquatic	Marine	Bacteria	Proteobacteria	Unknown	Unknown	Unknown	Unknown	Unknown	3251	5
ENA|FUIF01002447|FUIF01002447.1	Coutinho_2017	marine metagenome genome assembly, contig: Assembly-10155-SUB-0.25-ITER-24-RawMergedAbrolhos_Seq_1068	Aquatic	Marine	Bacteria	Proteobacteria	Unknown	Unknown	Unknown	Unknown	Unknown	2678	7
ENA|FUIF01002466|FUIF01002466.1	Coutinho_2017	marine metagenome genome assembly, contig: Assembly-10155-SUB-0.25-ITER-25-RawMergedAbrolhos_Seq_22	Aquatic	Marine	Bacteria	Proteobacteria	Unknown	Unknown	Unknown	Unknown	Unknown	16208	25
ENA|FUIF01002470|FUIF01002470.1	Coutinho_2017	marine metagenome genome assembly, contig: Assembly-10155-SUB-0.25-ITER-25-RawMergedAbrolhos_Seq_132	Aquatic	Marine	Bacteria	Proteobacteria	Unknown	Unknown	Unknown	Unknown	Unknown	7925	13
ENA|FUIF01002471|FUIF01002471.1	Coutinho_2017	marine metagenome genome assembly, contig: Assembly-10155-SUB-0.25-ITER-25-RawMergedAbrolhos_Seq_202	Aquatic	Marine	Bacteria	Proteobacteria	Unknown	Unknown	Unknown	Unknown	Unknown	6144	4
ENA|FUIF01002475|FUIF01002475.1	Coutinho_2017	marine metagenome genome assembly, contig: Assembly-10155-SUB-0.25-ITER-25-RawMergedAbrolhos_Seq_528	Aquatic	Marine	Bacteria	Proteobacteria	Unknown	Unknown	Unknown	Unknown	Unknown	3847	6
ENA|FUIF01002477|FUIF01002477.1	Coutinho_2017	marine metagenome genome assembly, contig: Assembly-10155-SUB-0.25-ITER-25-RawMergedAbrolhos_Seq_629	Aquatic	Marine	Bacteria	Bacteroidetes	Unknown	Unknown	Unknown	Unknown	Unknown	3490	6
ENA|FUIF01002492|FUIF01002492.1	Coutinho_2017	marine metagenome genome assembly, contig: Assembly-10155-SUB-0.25-ITER-25-RawMergedAbrolhos_Seq_970	Aquatic	Marine	Bacteria	Verrucomicrobia	Unknown	Unknown	Unknown	Unknown	Unknown	2805	7
ENA|FUIF01002495|FUIF01002495.1	Coutinho_2017	marine metagenome genome assembly, contig: Assembly-10155-SUB-0.25-ITER-25-RawMergedAbrolhos_Seq_1040	Aquatic	Marine	Bacteria	Cyanobacteria	Unknown	Unknown	Unknown	Unknown	Unknown	2728	8
ENA|FUIF01002498|FUIF01002498.1	Coutinho_2017	marine metagenome genome assembly, contig: Assembly-10155-SUB-0.25-ITER-25-RawMergedAbrolhos_Seq_1104	Aquatic	Marine	Bacteria	Proteobacteria	Unknown	Unknown	Unknown	Unknown	Unknown	2652	7
ENA|FUIF01002501|FUIF01002501.1	Coutinho_2017	marine metagenome genome assembly, contig: Assembly-10155-SUB-0.25-ITER-25-RawMergedAbrolhos_Seq_1126	Aquatic	Marine	Bacteria	Cyanobacteria	Unknown	Unknown	Unknown	Unknown	Unknown	2624	5
ENA|FUIF01002503|FUIF01002503.1	Coutinho_2017	marine metagenome genome assembly, contig: Assembly-10155-SUB-0.25-ITER-25-RawMergedAbrolhos_Seq_1160	Aquatic	Marine	Bacteria	Actinobacteria	Unknown	Unknown	Unknown	Unknown	Unknown	2573	5
ENA|FUIF01002508|FUIF01002508.1	Coutinho_2017	marine metagenome genome assembly, contig: Assembly-10155-SUB-0.25-ITER-3-EA_tenuis_DNA_SISPA_Seq_33	Aquatic	Marine	Bacteria	Cyanobacteria	Unknown	Unknown	Unknown	Unknown	Unknown	3382	9
ENA|FUIF01002516|FUIF01002516.1	Coutinho_2017	marine metagenome genome assembly, contig: Assembly-10155-SUB-0.25-ITER-3-RawMergedAbrolhos_Seq_17	Aquatic	Marine	Bacteria	Proteobacteria	Unknown	Unknown	Unknown	Unknown	Unknown	19854	31
ENA|FUIF01002518|FUIF01002518.1	Coutinho_2017	marine metagenome genome assembly, contig: Assembly-10155-SUB-0.25-ITER-3-RawMergedAbrolhos_Seq_70	Aquatic	Marine	Bacteria	Cyanobacteria	Unknown	Unknown	Unknown	Unknown	Unknown	10927	16
ENA|FUIF01002519|FUIF01002519.1	Coutinho_2017	marine metagenome genome assembly, contig: Assembly-10155-SUB-0.25-ITER-3-RawMergedAbrolhos_Seq_81	Aquatic	Marine	Bacteria	Verrucomicrobia	Unknown	Unknown	Unknown	Unknown	Unknown	10080	9
ENA|FUIF01002533|FUIF01002533.1	Coutinho_2017	marine metagenome genome assembly, contig: Assembly-10155-SUB-0.25-ITER-3-RawMergedAbrolhos_Seq_565	Aquatic	Marine	Bacteria	Actinobacteria	Unknown	Unknown	Unknown	Unknown	Unknown	3686	8
ENA|FUIF01002545|FUIF01002545.1	Coutinho_2017	marine metagenome genome assembly, contig: Assembly-10155-SUB-0.25-ITER-3-RawMergedAbrolhos_Seq_778	Aquatic	Marine	Bacteria	Cyanobacteria	Unknown	Unknown	Unknown	Unknown	Unknown	3093	7
ENA|FUIF01002546|FUIF01002546.1	Coutinho_2017	marine metagenome genome assembly, contig: Assembly-10155-SUB-0.25-ITER-3-RawMergedAbrolhos_Seq_794	Aquatic	Marine	Bacteria	Proteobacteria	Unknown	Unknown	Unknown	Unknown	Unknown	3067	7
ENA|FUIF01002584|FUIF01002584.1	Coutinho_2017	marine metagenome genome assembly, contig: Assembly-10155-SUB-0.25-ITER-4-RawMergedAbrolhos_Seq_17	Aquatic	Marine	Bacteria	Cyanobacteria	Unknown	Unknown	Unknown	Unknown	Unknown	20676	38
ENA|FUIF01002586|FUIF01002586.1	Coutinho_2017	marine metagenome genome assembly, contig: Assembly-10155-SUB-0.25-ITER-4-RawMergedAbrolhos_Seq_28	Aquatic	Marine	Bacteria	Proteobacteria	Unknown	Unknown	Unknown	Unknown	Unknown	17079	34
ENA|FUIF01002594|FUIF01002594.1	Coutinho_2017	marine metagenome genome assembly, contig: Assembly-10155-SUB-0.25-ITER-4-RawMergedAbrolhos_Seq_201	Aquatic	Marine	Bacteria	Cyanobacteria	Unknown	Unknown	Unknown	Unknown	Unknown	6232	6
ENA|FUIF01002600|FUIF01002600.1	Coutinho_2017	marine metagenome genome assembly, contig: Assembly-10155-SUB-0.25-ITER-4-RawMergedAbrolhos_Seq_323	Aquatic	Marine	Bacteria	Proteobacteria	Unknown	Unknown	Unknown	Unknown	Unknown	4936	12
ENA|FUIF01002601|FUIF01002601.1	Coutinho_2017	marine metagenome genome assembly, contig: Assembly-10155-SUB-0.25-ITER-4-RawMergedAbrolhos_Seq_339	Aquatic	Marine	Bacteria	Proteobacteria	Unknown	Unknown	Unknown	Unknown	Unknown	4833	9
ENA|FUIF01002602|FUIF01002602.1	Coutinho_2017	marine metagenome genome assembly, contig: Assembly-10155-SUB-0.25-ITER-4-RawMergedAbrolhos_Seq_349	Aquatic	Marine	Bacteria	Proteobacteria	Unknown	Unknown	Unknown	Unknown	Unknown	4761	10
ENA|FUIF01002608|FUIF01002608.1	Coutinho_2017	marine metagenome genome assembly, contig: Assembly-10155-SUB-0.25-ITER-4-RawMergedAbrolhos_Seq_415	Aquatic	Marine	Bacteria	Cyanobacteria	Unknown	Unknown	Unknown	Unknown	Unknown	4281	6
ENA|FUIF01002612|FUIF01002612.1	Coutinho_2017	marine metagenome genome assembly, contig: Assembly-10155-SUB-0.25-ITER-4-RawMergedAbrolhos_Seq_524	Aquatic	Marine	Bacteria	Cyanobacteria	Unknown	Unknown	Unknown	Unknown	Unknown	3810	7
ENA|FUIF01002622|FUIF01002622.1	Coutinho_2017	marine metagenome genome assembly, contig: Assembly-10155-SUB-0.25-ITER-4-RawMergedAbrolhos_Seq_714	Aquatic	Marine	Bacteria	Proteobacteria	Unknown	Unknown	Unknown	Unknown	Unknown	3263	4
ENA|FUIF01002625|FUIF01002625.1	Coutinho_2017	marine metagenome genome assembly, contig: Assembly-10155-SUB-0.25-ITER-4-RawMergedAbrolhos_Seq_755	Aquatic	Marine	Bacteria	Cyanobacteria	Unknown	Unknown	Unknown	Unknown	Unknown	3174	10
ENA|FUIF01002632|FUIF01002632.1	Coutinho_2017	marine metagenome genome assembly, contig: Assembly-10155-SUB-0.25-ITER-4-RawMergedAbrolhos_Seq_928	Aquatic	Marine	Bacteria	Proteobacteria	Unknown	Unknown	Unknown	Unknown	Unknown	2889	3
ENA|FUIF01002643|FUIF01002643.1	Coutinho_2017	marine metagenome genome assembly, contig: Assembly-10155-SUB-0.25-ITER-4-RawMergedAbrolhos_Seq_1193	Aquatic	Marine	Bacteria	Verrucomicrobia	Unknown	Unknown	Unknown	Unknown	Unknown	2557	5
ENA|FUIF01002657|FUIF01002657.1	Coutinho_2017	marine metagenome genome assembly, contig: Assembly-10155-SUB-0.25-ITER-5-RawMergedAbrolhos_Seq_78	Aquatic	Marine	Bacteria	Proteobacteria	Unknown	Unknown	Unknown	Unknown	Unknown	9973	13
ENA|FUIF01002659|FUIF01002659.1	Coutinho_2017	marine metagenome genome assembly, contig: Assembly-10155-SUB-0.25-ITER-5-RawMergedAbrolhos_Seq_148	Aquatic	Marine	Bacteria	Proteobacteria	Unknown	Unknown	Unknown	Unknown	Unknown	7414	11
ENA|FUIF01002660|FUIF01002660.1	Coutinho_2017	marine metagenome genome assembly, contig: Assembly-10155-SUB-0.25-ITER-5-RawMergedAbrolhos_Seq_155	Aquatic	Marine	Bacteria	Proteobacteria	Unknown	Unknown	Unknown	Unknown	Unknown	7254	12
ENA|FUIF01002670|FUIF01002670.1	Coutinho_2017	marine metagenome genome assembly, contig: Assembly-10155-SUB-0.25-ITER-5-RawMergedAbrolhos_Seq_335	Aquatic	Marine	Bacteria	Cyanobacteria	Unknown	Unknown	Unknown	Unknown	Unknown	4853	18
ENA|FUIF01002672|FUIF01002672.1	Coutinho_2017	marine metagenome genome assembly, contig: Assembly-10155-SUB-0.25-ITER-5-RawMergedAbrolhos_Seq_360	Aquatic	Marine	Bacteria	Proteobacteria	Unknown	Unknown	Unknown	Unknown	Unknown	4726	6
ENA|FUIF01002677|FUIF01002677.1	Coutinho_2017	marine metagenome genome assembly, contig: Assembly-10155-SUB-0.25-ITER-5-RawMergedAbrolhos_Seq_461	Aquatic	Marine	Bacteria	Proteobacteria	Unknown	Unknown	Unknown	Unknown	Unknown	4142	8
ENA|FUIF01002680|FUIF01002680.1	Coutinho_2017	marine metagenome genome assembly, contig: Assembly-10155-SUB-0.25-ITER-5-RawMergedAbrolhos_Seq_499	Aquatic	Marine	Bacteria	Cyanobacteria	Unknown	Unknown	Unknown	Unknown	Unknown	4004	10
ENA|FUIF01002687|FUIF01002687.1	Coutinho_2017	marine metagenome genome assembly, contig: Assembly-10155-SUB-0.25-ITER-5-RawMergedAbrolhos_Seq_606	Aquatic	Marine	Bacteria	Cyanobacteria	Unknown	Unknown	Unknown	Unknown	Unknown	3588	7
ENA|FUIF01002692|FUIF01002692.1	Coutinho_2017	marine metagenome genome assembly, contig: Assembly-10155-SUB-0.25-ITER-5-RawMergedAbrolhos_Seq_761	Aquatic	Marine	Bacteria	Proteobacteria	Unknown	Unknown	Unknown	Unknown	Unknown	3186	6
ENA|FUIF01002711|FUIF01002711.1	Coutinho_2017	marine metagenome genome assembly, contig: Assembly-10155-SUB-0.25-ITER-5-RawMergedAbrolhos_Seq_1112	Aquatic	Marine	Bacteria	Proteobacteria	Unknown	Unknown	Unknown	Unknown	Unknown	2604	6
ENA|FUIF01002720|FUIF01002720.1	Coutinho_2017	marine metagenome genome assembly, contig: Assembly-10155-SUB-0.25-ITER-6-EA_tenuis_DNA_SISPA_Seq_75	Aquatic	Marine	Bacteria	Cyanobacteria	Unknown	Unknown	Unknown	Unknown	Unknown	2826	4
ENA|FUIF01002722|FUIF01002722.1	Coutinho_2017	marine metagenome genome assembly, contig: Assembly-10155-SUB-0.25-ITER-6-EA_tenuis_DNA_SISPA_Seq_91	Aquatic	Marine	Bacteria	Bacteroidetes	Unknown	Unknown	Unknown	Unknown	Unknown	2709	3
ENA|FUIF01002734|FUIF01002734.1	Coutinho_2017	marine metagenome genome assembly, contig: Assembly-10155-SUB-0.25-ITER-6-EPAB2011_Seq_97	Aquatic	Marine	Bacteria	Cyanobacteria	Unknown	Unknown	Unknown	Unknown	Unknown	2841	6
ENA|FUIF01002739|FUIF01002739.1	Coutinho_2017	marine metagenome genome assembly, contig: Assembly-10155-SUB-0.25-ITER-6-RawMergedAbrolhos_Seq_15	Aquatic	Marine	Bacteria	Verrucomicrobia	Unknown	Unknown	Unknown	Unknown	Unknown	19704	30
ENA|FUIF01002756|FUIF01002756.1	Coutinho_2017	marine metagenome genome assembly, contig: Assembly-10155-SUB-0.25-ITER-6-RawMergedAbrolhos_Seq_638	Aquatic	Marine	Bacteria	Proteobacteria	Unknown	Unknown	Unknown	Unknown	Unknown	3513	6
ENA|FUIF01002759|FUIF01002759.1	Coutinho_2017	marine metagenome genome assembly, contig: Assembly-10155-SUB-0.25-ITER-6-RawMergedAbrolhos_Seq_679	Aquatic	Marine	Bacteria	Actinobacteria	Unknown	Unknown	Unknown	Unknown	Unknown	3424	9
ENA|FUIF01002767|FUIF01002767.1	Coutinho_2017	marine metagenome genome assembly, contig: Assembly-10155-SUB-0.25-ITER-6-RawMergedAbrolhos_Seq_796	Aquatic	Marine	Bacteria	Proteobacteria	Unknown	Unknown	Unknown	Unknown	Unknown	3202	7
ENA|FUIF01002776|FUIF01002776.1	Coutinho_2017	marine metagenome genome assembly, contig: Assembly-10155-SUB-0.25-ITER-6-RawMergedAbrolhos_Seq_969	Aquatic	Marine	Bacteria	Proteobacteria	Unknown	Unknown	Unknown	Unknown	Unknown	2857	5
ENA|FUIF01002778|FUIF01002778.1	Coutinho_2017	marine metagenome genome assembly, contig: Assembly-10155-SUB-0.25-ITER-6-RawMergedAbrolhos_Seq_1026	Aquatic	Marine	Bacteria	Cyanobacteria	Unknown	Unknown	Unknown	Unknown	Unknown	2788	4
ENA|FUIF01002802|FUIF01002802.1	Coutinho_2017	marine metagenome genome assembly, contig: Assembly-10155-SUB-0.25-ITER-7-RawMergedAbrolhos_Seq_131	Aquatic	Marine	Bacteria	Proteobacteria	Unknown	Unknown	Unknown	Unknown	Unknown	7449	13
ENA|FUIF01002808|FUIF01002808.1	Coutinho_2017	marine metagenome genome assembly, contig: Assembly-10155-SUB-0.25-ITER-7-RawMergedAbrolhos_Seq_261	Aquatic	Marine	Bacteria	Proteobacteria	Unknown	Unknown	Unknown	Unknown	Unknown	5348	9
ENA|FUIF01002823|FUIF01002823.1	Coutinho_2017	marine metagenome genome assembly, contig: Assembly-10155-SUB-0.25-ITER-7-RawMergedAbrolhos_Seq_541	Aquatic	Marine	Bacteria	Proteobacteria	Unknown	Unknown	Unknown	Unknown	Unknown	3787	4
ENA|FUIF01002826|FUIF01002826.1	Coutinho_2017	marine metagenome genome assembly, contig: Assembly-10155-SUB-0.25-ITER-7-RawMergedAbrolhos_Seq_561	Aquatic	Marine	Bacteria	Proteobacteria	Unknown	Unknown	Unknown	Unknown	Unknown	3694	8
ENA|FUIF01002829|FUIF01002829.1	Coutinho_2017	marine metagenome genome assembly, contig: Assembly-10155-SUB-0.25-ITER-7-RawMergedAbrolhos_Seq_673	Aquatic	Marine	Bacteria	Verrucomicrobia	Unknown	Unknown	Unknown	Unknown	Unknown	3328	5
ENA|FUIF01002830|FUIF01002830.1	Coutinho_2017	marine metagenome genome assembly, contig: Assembly-10155-SUB-0.25-ITER-7-RawMergedAbrolhos_Seq_711	Aquatic	Marine	Bacteria	Cyanobacteria	Unknown	Unknown	Unknown	Unknown	Unknown	3247	4
ENA|FUIF01002841|FUIF01002841.1	Coutinho_2017	marine metagenome genome assembly, contig: Assembly-10155-SUB-0.25-ITER-7-RawMergedAbrolhos_Seq_939	Aquatic	Marine	Bacteria	Verrucomicrobia	Unknown	Unknown	Unknown	Unknown	Unknown	2880	4
ENA|FUIF01002848|FUIF01002848.1	Coutinho_2017	marine metagenome genome assembly, contig: Assembly-10155-SUB-0.25-ITER-7-RawMergedAbrolhos_Seq_1026	Aquatic	Marine	Bacteria	Bacteroidetes	Unknown	Unknown	Unknown	Unknown	Unknown	2741	6
ENA|FUIF01002853|FUIF01002853.1	Coutinho_2017	marine metagenome genome assembly, contig: Assembly-10155-SUB-0.25-ITER-7-RawMergedAbrolhos_Seq_1098	Aquatic	Marine	Bacteria	Proteobacteria	Unknown	Unknown	Unknown	Unknown	Unknown	2654	7
ENA|FUIF01002859|FUIF01002859.1	Coutinho_2017	marine metagenome genome assembly, contig: Assembly-10155-SUB-0.25-ITER-7-RawMergedAbrolhos_Seq_1148	Aquatic	Marine	Bacteria	Verrucomicrobia	Unknown	Unknown	Unknown	Unknown	Unknown	2596	7
ENA|FUIF01002875|FUIF01002875.1	Coutinho_2017	marine metagenome genome assembly, contig: Assembly-10155-SUB-0.25-ITER-8-EPAB2011_Seq_29	Aquatic	Marine	Bacteria	Bacteroidetes	Unknown	Unknown	Unknown	Unknown	Unknown	4605	9
ENA|FUIF01002876|FUIF01002876.1	Coutinho_2017	marine metagenome genome assembly, contig: Assembly-10155-SUB-0.25-ITER-8-EPAB2011_Seq_70	Aquatic	Marine	Bacteria	Proteobacteria	Unknown	Unknown	Unknown	Unknown	Unknown	2979	8
ENA|FUIF01002877|FUIF01002877.1	Coutinho_2017	marine metagenome genome assembly, contig: Assembly-10155-SUB-0.25-ITER-8-ESG2011_Seq_72	Aquatic	Marine	Bacteria	Proteobacteria	Unknown	Unknown	Unknown	Unknown	Unknown	2578	5
ENA|FUIF01002880|FUIF01002880.1	Coutinho_2017	marine metagenome genome assembly, contig: Assembly-10155-SUB-0.25-ITER-8-RawMergedAbrolhos_Seq_42	Aquatic	Marine	Bacteria	Proteobacteria	Unknown	Unknown	Unknown	Unknown	Unknown	14717	25
ENA|FUIF01002890|FUIF01002890.1	Coutinho_2017	marine metagenome genome assembly, contig: Assembly-10155-SUB-0.25-ITER-8-RawMergedAbrolhos_Seq_237	Aquatic	Marine	Bacteria	Proteobacteria	Unknown	Unknown	Unknown	Unknown	Unknown	5825	6
ENA|FUIF01002896|FUIF01002896.1	Coutinho_2017	marine metagenome genome assembly, contig: Assembly-10155-SUB-0.25-ITER-8-RawMergedAbrolhos_Seq_387	Aquatic	Marine	Bacteria	Actinobacteria	Unknown	Unknown	Unknown	Unknown	Unknown	4572	7
ENA|FUIF01002899|FUIF01002899.1	Coutinho_2017	marine metagenome genome assembly, contig: Assembly-10155-SUB-0.25-ITER-8-RawMergedAbrolhos_Seq_461	Aquatic	Marine	Bacteria	Proteobacteria	Unknown	Unknown	Unknown	Unknown	Unknown	4129	7
ENA|FUIF01002904|FUIF01002904.1	Coutinho_2017	marine metagenome genome assembly, contig: Assembly-10155-SUB-0.25-ITER-8-RawMergedAbrolhos_Seq_579	Aquatic	Marine	Bacteria	Proteobacteria	Unknown	Unknown	Unknown	Unknown	Unknown	3604	5
ENA|FUIF01002905|FUIF01002905.1	Coutinho_2017	marine metagenome genome assembly, contig: Assembly-10155-SUB-0.25-ITER-8-RawMergedAbrolhos_Seq_588	Aquatic	Marine	Bacteria	Verrucomicrobia	Unknown	Unknown	Unknown	Unknown	Unknown	3579	4
ENA|FUIF01002915|FUIF01002915.1	Coutinho_2017	marine metagenome genome assembly, contig: Assembly-10155-SUB-0.25-ITER-8-RawMergedAbrolhos_Seq_872	Aquatic	Marine	Bacteria	Cyanobacteria	Unknown	Unknown	Unknown	Unknown	Unknown	2934	9
ENA|FUIF01002931|FUIF01002931.1	Coutinho_2017	marine metagenome genome assembly, contig: Assembly-10155-SUB-0.25-ITER-8-RawMergedAbrolhos_Seq_1097	Aquatic	Marine	Bacteria	Proteobacteria	Unknown	Unknown	Unknown	Unknown	Unknown	2620	6
ENA|FUIF01002942|FUIF01002942.1	Coutinho_2017	marine metagenome genome assembly, contig: Assembly-10155-SUB-0.25-ITER-9-EA_tenuis_DNA_SISPA_Seq_37	Aquatic	Marine	Bacteria	Proteobacteria	Unknown	Unknown	Unknown	Unknown	Unknown	3396	3
ENA|FUIF01002943|FUIF01002943.1	Coutinho_2017	marine metagenome genome assembly, contig: Assembly-10155-SUB-0.25-ITER-9-EA_tenuis_DNA_SISPA_Seq_58	Aquatic	Marine	Bacteria	Proteobacteria	Unknown	Unknown	Unknown	Unknown	Unknown	2984	4
ENA|FUIF01002945|FUIF01002945.1	Coutinho_2017	marine metagenome genome assembly, contig: Assembly-10155-SUB-0.25-ITER-9-EA_tenuis_DNA_SISPA_Seq_107	Aquatic	Marine	Bacteria	Bacteroidetes	Unknown	Unknown	Unknown	Unknown	Unknown	2570	3
ENA|FUIF01002960|FUIF01002960.1	Coutinho_2017	marine metagenome genome assembly, contig: Assembly-10155-SUB-0.25-ITER-9-RawMergedAbrolhos_Seq_29	Aquatic	Marine	Bacteria	Cyanobacteria	Unknown	Unknown	Unknown	Unknown	Unknown	15559	19
ENA|FUIF01002995|FUIF01002995.1	Coutinho_2017	marine metagenome genome assembly, contig: Assembly-10155-SUB-0.25-ITER-9-RawMergedAbrolhos_Seq_774	Aquatic	Marine	Bacteria	Proteobacteria	Unknown	Unknown	Unknown	Unknown	Unknown	3201	7
ENA|FUIF01002997|FUIF01002997.1	Coutinho_2017	marine metagenome genome assembly, contig: Assembly-10155-SUB-0.25-ITER-9-RawMergedAbrolhos_Seq_877	Aquatic	Marine	Bacteria	Proteobacteria	Unknown	Unknown	Unknown	Unknown	Unknown	2982	6
ENA|FUIF01003002|FUIF01003002.1	Coutinho_2017	marine metagenome genome assembly, contig: Assembly-10155-SUB-0.25-ITER-9-RawMergedAbrolhos_Seq_1029	Aquatic	Marine	Bacteria	Proteobacteria	Unknown	Unknown	Unknown	Unknown	Unknown	2738	6
ENA|FUIF01003004|FUIF01003004.1	Coutinho_2017	marine metagenome genome assembly, contig: Assembly-10155-SUB-0.25-ITER-9-RawMergedAbrolhos_Seq_1032	Aquatic	Marine	Bacteria	Actinobacteria	Unknown	Unknown	Unknown	Unknown	Unknown	2737	8
ENA|FUIF01003005|FUIF01003005.1	Coutinho_2017	marine metagenome genome assembly, contig: Assembly-10155-SUB-0.25-ITER-9-RawMergedAbrolhos_Seq_1068	Aquatic	Marine	Bacteria	Cyanobacteria	Unknown	Unknown	Unknown	Unknown	Unknown	2684	4
ENA|FUIF01003006|FUIF01003006.1	Coutinho_2017	marine metagenome genome assembly, contig: Assembly-10155-SUB-0.25-ITER-9-RawMergedAbrolhos_Seq_1070	Aquatic	Marine	Bacteria	Cyanobacteria	Unknown	Unknown	Unknown	Unknown	Unknown	2682	5
ENA|FUIF01003009|FUIF01003009.1	Coutinho_2017	marine metagenome genome assembly, contig: Assembly-10155-SUB-0.25-ITER-9-RawMergedAbrolhos_Seq_1097	Aquatic	Marine	Bacteria	Proteobacteria	Unknown	Unknown	Unknown	Unknown	Unknown	2649	7
ENA|FUIF01003013|FUIF01003013.1	Coutinho_2017	marine metagenome genome assembly, contig: Assembly-10155-SUB-0.25-ITER-9-RawMergedAbrolhos_Seq_1158	Aquatic	Marine	Bacteria	Proteobacteria	Unknown	Unknown	Unknown	Unknown	Unknown	2569	6
ENA|FUIF01003023|FUIF01003023.1	Coutinho_2017	marine metagenome genome assembly, contig: Assembly-10155-SUB-0.5-ITER-1-EA_tenuis_DNA_SISPA_Seq_57	Aquatic	Marine	Bacteria	Proteobacteria	Unknown	Unknown	Unknown	Unknown	Unknown	3255	5
ENA|FUIF01003080|FUIF01003080.1	Coutinho_2017	marine metagenome genome assembly, contig: Assembly-10155-SUB-0.5-ITER-10-EFarol2011_Seq_204	Aquatic	Marine	Bacteria	Proteobacteria	Unknown	Unknown	Unknown	Unknown	Unknown	2622	4
ENA|FUIF01003095|FUIF01003095.1	Coutinho_2017	marine metagenome genome assembly, contig: Assembly-10155-SUB-0.5-ITER-10-EPAB2011_Seq_78	Aquatic	Marine	Bacteria	Cyanobacteria	Unknown	Unknown	Unknown	Unknown	Unknown	4483	13
ENA|FUIF01003098|FUIF01003098.1	Coutinho_2017	marine metagenome genome assembly, contig: Assembly-10155-SUB-0.5-ITER-10-ESG2011_Seq_14	Aquatic	Marine	Bacteria	Cyanobacteria	Unknown	Unknown	Unknown	Unknown	Unknown	10615	17
ENA|FUIF01003116|FUIF01003116.1	Coutinho_2017	marine metagenome genome assembly, contig: Assembly-10155-SUB-0.5-ITER-11-ECtrl_Bur_Rasa_Seq_100	Aquatic	Marine	Bacteria	Cyanobacteria	Unknown	Unknown	Unknown	Unknown	Unknown	3914	8
ENA|FUIF01003135|FUIF01003135.1	Coutinho_2017	marine metagenome genome assembly, contig: Assembly-10155-SUB-0.5-ITER-11-EPAB2011_Seq_161	Aquatic	Marine	Bacteria	Cyanobacteria	Unknown	Unknown	Unknown	Unknown	Unknown	3524	8
ENA|FUIF01003149|FUIF01003149.1	Coutinho_2017	marine metagenome genome assembly, contig: Assembly-10155-SUB-0.5-ITER-12-EA_tenuis_DNA_SISPA_Seq_16	Aquatic	Marine	Bacteria	Cyanobacteria	Unknown	Unknown	Unknown	Unknown	Unknown	4188	10
ENA|FUIF01003150|FUIF01003150.1	Coutinho_2017	marine metagenome genome assembly, contig: Assembly-10155-SUB-0.5-ITER-12-EA_tenuis_DNA_SISPA_Seq_56	Aquatic	Marine	Bacteria	Cyanobacteria	Unknown	Unknown	Unknown	Unknown	Unknown	3179	10
ENA|FUIF01003152|FUIF01003152.1	Coutinho_2017	marine metagenome genome assembly, contig: Assembly-10155-SUB-0.5-ITER-12-EA_tenuis_DNA_SISPA_Seq_76	Aquatic	Marine	Bacteria	Cyanobacteria	Unknown	Unknown	Unknown	Unknown	Unknown	2971	9
ENA|FUIF01003167|FUIF01003167.1	Coutinho_2017	marine metagenome genome assembly, contig: Assembly-10155-SUB-0.5-ITER-12-ECtrl_Bur_Rasa_Seq_152	Aquatic	Marine	Bacteria	Verrucomicrobia	Unknown	Unknown	Unknown	Unknown	Unknown	3057	6
ENA|FUIF01003175|FUIF01003175.1	Coutinho_2017	marine metagenome genome assembly, contig: Assembly-10155-SUB-0.5-ITER-12-EP_damicornis_LN2_SISPA_Seq_72	Aquatic	Marine	Bacteria	Bacteroidetes	Unknown	Unknown	Unknown	Unknown	Unknown	2688	3
ENA|FUIF01003198|FUIF01003198.1	Coutinho_2017	marine metagenome genome assembly, contig: Assembly-10155-SUB-0.5-ITER-12-ESG2011_Seq_173	Aquatic	Marine	Bacteria	Proteobacteria	Unknown	Unknown	Unknown	Unknown	Unknown	2746	9
ENA|FUIF01003207|FUIF01003207.1	Coutinho_2017	marine metagenome genome assembly, contig: Assembly-10155-SUB-0.5-ITER-13-EA_tenuis_DNA_SISPA_Seq_139	Aquatic	Marine	Bacteria	Bacteroidetes	Unknown	Unknown	Unknown	Unknown	Unknown	2638	4
ENA|FUIF01003208|FUIF01003208.1	Coutinho_2017	marine metagenome genome assembly, contig: Assembly-10155-SUB-0.5-ITER-13-EA_tenuis_DNA_SISPA_Seq_140	Aquatic	Marine	Bacteria	Cyanobacteria	Unknown	Unknown	Unknown	Unknown	Unknown	2636	6
ENA|FUIF01003230|FUIF01003230.1	Coutinho_2017	marine metagenome genome assembly, contig: Assembly-10155-SUB-0.5-ITER-13-EP_damicornis_NLN_SISPA_Seq_2	Aquatic	Marine	Bacteria	Proteobacteria	Unknown	Unknown	Unknown	Unknown	Unknown	4893	5
ENA|FUIF01003245|FUIF01003245.1	Coutinho_2017	marine metagenome genome assembly, contig: Assembly-10155-SUB-0.5-ITER-13-ESG2011_Seq_38	Aquatic	Marine	Bacteria	Proteobacteria	Unknown	Unknown	Unknown	Unknown	Unknown	6790	12
ENA|FUIF01003247|FUIF01003247.1	Coutinho_2017	marine metagenome genome assembly, contig: Assembly-10155-SUB-0.5-ITER-13-ESG2011_Seq_100	Aquatic	Marine	Bacteria	Proteobacteria	Unknown	Unknown	Unknown	Unknown	Unknown	3865	8
ENA|FUIF01003249|FUIF01003249.1	Coutinho_2017	marine metagenome genome assembly, contig: Assembly-10155-SUB-0.5-ITER-14-EA_tenuis_DNA_SISPA_Seq_32	Aquatic	Marine	Bacteria	Cyanobacteria	Unknown	Unknown	Unknown	Unknown	Unknown	3724	10
ENA|FUIF01003255|FUIF01003255.1	Coutinho_2017	marine metagenome genome assembly, contig: Assembly-10155-SUB-0.5-ITER-14-EA_tenuis_DNA_SISPA_Seq_106	Aquatic	Marine	Bacteria	Cyanobacteria	Unknown	Unknown	Unknown	Unknown	Unknown	2866	7
ENA|FUIF01003298|FUIF01003298.1	Coutinho_2017	marine metagenome genome assembly, contig: Assembly-10155-SUB-0.5-ITER-15-ECtrl_Bur_Rasa_Seq_31	Aquatic	Marine	Bacteria	Cyanobacteria	Unknown	Unknown	Unknown	Unknown	Unknown	7531	11
ENA|FUIF01003300|FUIF01003300.1	Coutinho_2017	marine metagenome genome assembly, contig: Assembly-10155-SUB-0.5-ITER-15-ECtrl_Bur_Rasa_Seq_212	Aquatic	Marine	Bacteria	Cyanobacteria	Unknown	Unknown	Unknown	Unknown	Unknown	2533	5
ENA|FUIF01003306|FUIF01003306.1	Coutinho_2017	marine metagenome genome assembly, contig: Assembly-10155-SUB-0.5-ITER-15-EPAB2011_Seq_96	Aquatic	Marine	Bacteria	Proteobacteria	Unknown	Unknown	Unknown	Unknown	Unknown	4469	9
ENA|FUIF01003307|FUIF01003307.1	Coutinho_2017	marine metagenome genome assembly, contig: Assembly-10155-SUB-0.5-ITER-15-EPAB2011_Seq_194	Aquatic	Marine	Bacteria	Proteobacteria	Unknown	Unknown	Unknown	Unknown	Unknown	3251	4
ENA|FUIF01003319|FUIF01003319.1	Coutinho_2017	marine metagenome genome assembly, contig: Assembly-10155-SUB-0.5-ITER-16-EA_tenuis_DNA_SISPA_Seq_90	Aquatic	Marine	Bacteria	Cyanobacteria	Unknown	Unknown	Unknown	Unknown	Unknown	2882	7
ENA|FUIF01003323|FUIF01003323.1	Coutinho_2017	marine metagenome genome assembly, contig: Assembly-10155-SUB-0.5-ITER-16-EA_tenuis_DNA_SISPA_Seq_161	Aquatic	Marine	Bacteria	Bacteroidetes	Unknown	Unknown	Unknown	Unknown	Unknown	2550	5
ENA|FUIF01003331|FUIF01003331.1	Coutinho_2017	marine metagenome genome assembly, contig: Assembly-10155-SUB-0.5-ITER-16-ECtrl_Bur_Rasa_Seq_8	Aquatic	Marine	Bacteria	Firmicutes	Unknown	Unknown	Unknown	Unknown	Unknown	23319	31
ENA|FUIF01003332|FUIF01003332.1	Coutinho_2017	marine metagenome genome assembly, contig: Assembly-10155-SUB-0.5-ITER-16-ECtrl_Bur_Rasa_Seq_29	Aquatic	Marine	Bacteria	Proteobacteria	Unknown	Unknown	Unknown	Unknown	Unknown	6319	11
ENA|FUIF01003333|FUIF01003333.1	Coutinho_2017	marine metagenome genome assembly, contig: Assembly-10155-SUB-0.5-ITER-16-ECtrl_Bur_Rasa_Seq_64	Aquatic	Marine	Bacteria	Cyanobacteria	Unknown	Unknown	Unknown	Unknown	Unknown	4739	6
ENA|FUIF01003366|FUIF01003366.1	Coutinho_2017	marine metagenome genome assembly, contig: Assembly-10155-SUB-0.5-ITER-17-EA_tenuis_DNA_SISPA_Seq_119	Aquatic	Marine	Bacteria	Proteobacteria	Unknown	Unknown	Unknown	Unknown	Unknown	2737	4
ENA|FUIF01003380|FUIF01003380.1	Coutinho_2017	marine metagenome genome assembly, contig: Assembly-10155-SUB-0.5-ITER-17-EFarol2011_Seq_216	Aquatic	Marine	Bacteria	Cyanobacteria	Unknown	Unknown	Unknown	Unknown	Unknown	2607	4
ENA|FUIF01003405|FUIF01003405.1	Coutinho_2017	marine metagenome genome assembly, contig: Assembly-10155-SUB-0.5-ITER-18-EA_tenuis_DNA_SISPA_Seq_19	Aquatic	Marine	Bacteria	Proteobacteria	Unknown	Unknown	Unknown	Unknown	Unknown	4286	7
ENA|FUIF01003407|FUIF01003407.1	Coutinho_2017	marine metagenome genome assembly, contig: Assembly-10155-SUB-0.5-ITER-18-EA_tenuis_DNA_SISPA_Seq_45	Aquatic	Marine	Bacteria	Proteobacteria	Unknown	Unknown	Unknown	Unknown	Unknown	3420	5
ENA|FUIF01003420|FUIF01003420.1	Coutinho_2017	marine metagenome genome assembly, contig: Assembly-10155-SUB-0.5-ITER-18-ECtrl_Bur_Rasa_Seq_139	Aquatic	Marine	Bacteria	Cyanobacteria	Unknown	Unknown	Unknown	Unknown	Unknown	3272	9
ENA|FUIF01003430|FUIF01003430.1	Coutinho_2017	marine metagenome genome assembly, contig: Assembly-10155-SUB-0.5-ITER-18-EP_damicornis_LN2_SISPA_Seq_62	Aquatic	Marine	Bacteria	Proteobacteria	Unknown	Unknown	Unknown	Unknown	Unknown	2858	6
ENA|FUIF01003445|FUIF01003445.1	Coutinho_2017	marine metagenome genome assembly, contig: Assembly-10155-SUB-0.5-ITER-18-EPAB2011_Seq_22	Aquatic	Marine	Bacteria	Proteobacteria	Unknown	Unknown	Unknown	Unknown	Unknown	8249	26
ENA|FUIF01003447|FUIF01003447.1	Coutinho_2017	marine metagenome genome assembly, contig: Assembly-10155-SUB-0.5-ITER-18-EPAB2011_Seq_145	Aquatic	Marine	Bacteria	Proteobacteria	Unknown	Unknown	Unknown	Unknown	Unknown	3517	4
ENA|FUIF01003463|FUIF01003463.1	Coutinho_2017	marine metagenome genome assembly, contig: Assembly-10155-SUB-0.5-ITER-19-EA_tenuis_DNA_SISPA_Seq_146	Aquatic	Marine	Bacteria	Cyanobacteria	Unknown	Unknown	Unknown	Unknown	Unknown	2609	3
ENA|FUIF01003497|FUIF01003497.1	Coutinho_2017	marine metagenome genome assembly, contig: Assembly-10155-SUB-0.5-ITER-19-ESG2011_Seq_33	Aquatic	Marine	Bacteria	Verrucomicrobia	Unknown	Unknown	Unknown	Unknown	Unknown	5716	11
ENA|FUIF01003514|FUIF01003514.1	Coutinho_2017	marine metagenome genome assembly, contig: Assembly-10155-SUB-0.5-ITER-2-ECtrl_Bur_Rasa_Seq_1	Aquatic	Marine	Bacteria	Proteobacteria	Unknown	Unknown	Unknown	Unknown	Unknown	71614	77
ENA|FUIF01003518|FUIF01003518.1	Coutinho_2017	marine metagenome genome assembly, contig: Assembly-10155-SUB-0.5-ITER-2-ECtrl_Bur_Rasa_Seq_223	Aquatic	Marine	Bacteria	Proteobacteria	Unknown	Unknown	Unknown	Unknown	Unknown	2576	6
ENA|FUIF01003563|FUIF01003563.1	Coutinho_2017	marine metagenome genome assembly, contig: Assembly-10155-SUB-0.5-ITER-20-EP_damicornis_LN2_SISPA_Seq_83	Aquatic	Marine	Bacteria	Actinobacteria	Unknown	Unknown	Unknown	Unknown	Unknown	2582	5
ENA|FUIF01003573|FUIF01003573.1	Coutinho_2017	marine metagenome genome assembly, contig: Assembly-10155-SUB-0.5-ITER-20-EP_damicornis_NLN_SISPA_Seq_63	Aquatic	Marine	Bacteria	Cyanobacteria	Unknown	Unknown	Unknown	Unknown	Unknown	2600	4
ENA|FUIF01003582|FUIF01003582.1	Coutinho_2017	marine metagenome genome assembly, contig: Assembly-10155-SUB-0.5-ITER-21-EA_tenuis_DNA_SISPA_Seq_79	Aquatic	Marine	Bacteria	Actinobacteria	Unknown	Unknown	Unknown	Unknown	Unknown	2862	4
ENA|FUIF01003583|FUIF01003583.1	Coutinho_2017	marine metagenome genome assembly, contig: Assembly-10155-SUB-0.5-ITER-21-EA_tenuis_DNA_SISPA_Seq_128	Aquatic	Marine	Bacteria	Cyanobacteria	Unknown	Unknown	Unknown	Unknown	Unknown	2575	6
ENA|FUIF01003612|FUIF01003612.1	Coutinho_2017	marine metagenome genome assembly, contig: Assembly-10155-SUB-0.5-ITER-22-EA_tenuis_DNA_SISPA_Seq_60	Aquatic	Marine	Bacteria	Actinobacteria	Unknown	Unknown	Unknown	Unknown	Unknown	3219	7
ENA|FUIF01003617|FUIF01003617.1	Coutinho_2017	marine metagenome genome assembly, contig: Assembly-10155-SUB-0.5-ITER-22-EA_tenuis_DNA_SISPA_Seq_89	Aquatic	Marine	Bacteria	Proteobacteria	Unknown	Unknown	Unknown	Unknown	Unknown	2883	5
ENA|FUIF01003618|FUIF01003618.1	Coutinho_2017	marine metagenome genome assembly, contig: Assembly-10155-SUB-0.5-ITER-22-EA_tenuis_DNA_SISPA_Seq_91	Aquatic	Marine	Bacteria	Proteobacteria	Unknown	Unknown	Unknown	Unknown	Unknown	2866	7
ENA|FUIF01003633|FUIF01003633.1	Coutinho_2017	marine metagenome genome assembly, contig: Assembly-10155-SUB-0.5-ITER-22-ECtrl_Bur_Rasa_Seq_91	Aquatic	Marine	Bacteria	Cyanobacteria	Unknown	Unknown	Unknown	Unknown	Unknown	3903	10
ENA|FUIF01003661|FUIF01003661.1	Coutinho_2017	marine metagenome genome assembly, contig: Assembly-10155-SUB-0.5-ITER-22-ESG2011_Seq_90	Aquatic	Marine	Bacteria	Cyanobacteria	Unknown	Unknown	Unknown	Unknown	Unknown	3844	9
ENA|FUIF01003670|FUIF01003670.1	Coutinho_2017	marine metagenome genome assembly, contig: Assembly-10155-SUB-0.5-ITER-23-EA_tenuis_DNA_SISPA_Seq_33	Aquatic	Marine	Bacteria	Proteobacteria	Unknown	Unknown	Unknown	Unknown	Unknown	3606	4
ENA|FUIF01003672|FUIF01003672.1	Coutinho_2017	marine metagenome genome assembly, contig: Assembly-10155-SUB-0.5-ITER-23-EA_tenuis_DNA_SISPA_Seq_88	Aquatic	Marine	Bacteria	Proteobacteria	Unknown	Unknown	Unknown	Unknown	Unknown	2925	5
ENA|FUIF01003675|FUIF01003675.1	Coutinho_2017	marine metagenome genome assembly, contig: Assembly-10155-SUB-0.5-ITER-23-EA_tenuis_DNA_SISPA_Seq_122	Aquatic	Marine	Bacteria	Proteobacteria	Unknown	Unknown	Unknown	Unknown	Unknown	2697	6
ENA|FUIF01003682|FUIF01003682.1	Coutinho_2017	marine metagenome genome assembly, contig: Assembly-10155-SUB-0.5-ITER-23-ECtrl_Bur_Rasa_Seq_10	Aquatic	Marine	Bacteria	Proteobacteria	Unknown	Unknown	Unknown	Unknown	Unknown	16311	34
ENA|FUIF01003684|FUIF01003684.1	Coutinho_2017	marine metagenome genome assembly, contig: Assembly-10155-SUB-0.5-ITER-23-ECtrl_Bur_Rasa_Seq_92	Aquatic	Marine	Bacteria	Verrucomicrobia	Unknown	Unknown	Unknown	Unknown	Unknown	3794	7
ENA|FUIF01003709|FUIF01003709.1	Coutinho_2017	marine metagenome genome assembly, contig: Assembly-10155-SUB-0.5-ITER-24-EA_tenuis_DNA_SISPA_Seq_30	Aquatic	Marine	Bacteria	Cyanobacteria	Unknown	Unknown	Unknown	Unknown	Unknown	3701	6
ENA|FUIF01003712|FUIF01003712.1	Coutinho_2017	marine metagenome genome assembly, contig: Assembly-10155-SUB-0.5-ITER-24-EA_tenuis_DNA_SISPA_Seq_97	Aquatic	Marine	Bacteria	Actinobacteria	Unknown	Unknown	Unknown	Unknown	Unknown	2901	3
ENA|FUIF01003732|FUIF01003732.1	Coutinho_2017	marine metagenome genome assembly, contig: Assembly-10155-SUB-0.5-ITER-24-EP_damicornis_LN2_SISPA_Seq_112	Aquatic	Marine	Bacteria	Bacteroidetes	Unknown	Unknown	Unknown	Unknown	Unknown	2762	3
ENA|FUIF01003780|FUIF01003780.1	Coutinho_2017	marine metagenome genome assembly, contig: Assembly-10155-SUB-0.5-ITER-25-ESG2011_Seq_25	Aquatic	Marine	Bacteria	Proteobacteria	Unknown	Unknown	Unknown	Unknown	Unknown	7211	15
ENA|FUIF01003805|FUIF01003805.1	Coutinho_2017	marine metagenome genome assembly, contig: Assembly-10155-SUB-0.5-ITER-3-EFarol2011_Seq_226	Aquatic	Marine	Bacteria	Proteobacteria	Unknown	Unknown	Unknown	Unknown	Unknown	2508	5
ENA|FUIF01003888|FUIF01003888.1	Coutinho_2017	marine metagenome genome assembly, contig: Assembly-10155-SUB-0.5-ITER-6-EA_tenuis_DNA_SISPA_Seq_28	Aquatic	Marine	Bacteria	Proteobacteria	Unknown	Unknown	Unknown	Unknown	Unknown	3697	10
ENA|FUIF01003889|FUIF01003889.1	Coutinho_2017	marine metagenome genome assembly, contig: Assembly-10155-SUB-0.5-ITER-6-EA_tenuis_DNA_SISPA_Seq_40	Aquatic	Marine	Bacteria	Proteobacteria	Unknown	Unknown	Unknown	Unknown	Unknown	3521	8
ENA|FUIF01003910|FUIF01003910.1	Coutinho_2017	marine metagenome genome assembly, contig: Assembly-10155-SUB-0.5-ITER-6-EFarol2011_Seq_229	Aquatic	Marine	Bacteria	Proteobacteria	Unknown	Unknown	Unknown	Unknown	Unknown	2524	7
ENA|FUIF01003922|FUIF01003922.1	Coutinho_2017	marine metagenome genome assembly, contig: Assembly-10155-SUB-0.5-ITER-6-ESG2011_Seq_177	Aquatic	Marine	Bacteria	Proteobacteria	Unknown	Unknown	Unknown	Unknown	Unknown	2637	9
ENA|FUIF01003923|FUIF01003923.1	Coutinho_2017	marine metagenome genome assembly, contig: Assembly-10155-SUB-0.5-ITER-7-EA_tenuis_DNA_SISPA_Seq_18	Aquatic	Marine	Bacteria	Proteobacteria	Unknown	Unknown	Unknown	Unknown	Unknown	4212	10
ENA|FUIF01003926|FUIF01003926.1	Coutinho_2017	marine metagenome genome assembly, contig: Assembly-10155-SUB-0.5-ITER-7-EA_tenuis_DNA_SISPA_Seq_44	Aquatic	Marine	Bacteria	Proteobacteria	Unknown	Unknown	Unknown	Unknown	Unknown	3553	4
ENA|FUIF01003928|FUIF01003928.1	Coutinho_2017	marine metagenome genome assembly, contig: Assembly-10155-SUB-0.5-ITER-7-EA_tenuis_DNA_SISPA_Seq_77	Aquatic	Marine	Bacteria	Proteobacteria	Unknown	Unknown	Unknown	Unknown	Unknown	3085	3
ENA|FUIF01003939|FUIF01003939.1	Coutinho_2017	marine metagenome genome assembly, contig: Assembly-10155-SUB-0.5-ITER-7-ECtrl_Bur_Rasa_Seq_193	Aquatic	Marine	Bacteria	Verrucomicrobia	Unknown	Unknown	Unknown	Unknown	Unknown	2659	3
ENA|FUIF01003962|FUIF01003962.1	Coutinho_2017	marine metagenome genome assembly, contig: Assembly-10155-SUB-0.5-ITER-7-ESG2011_Seq_181	Aquatic	Marine	Bacteria	Proteobacteria	Unknown	Unknown	Unknown	Unknown	Unknown	2679	4
ENA|FUIF01003967|FUIF01003967.1	Coutinho_2017	marine metagenome genome assembly, contig: Assembly-10155-SUB-0.5-ITER-8-EA_tenuis_DNA_SISPA_Seq_57	Aquatic	Marine	Bacteria	Proteobacteria	Unknown	Unknown	Unknown	Unknown	Unknown	3248	5
ENA|FUIF01003971|FUIF01003971.1	Coutinho_2017	marine metagenome genome assembly, contig: Assembly-10155-SUB-0.5-ITER-8-EA_tenuis_DNA_SISPA_Seq_96	Aquatic	Marine	Bacteria	Cyanobacteria	Unknown	Unknown	Unknown	Unknown	Unknown	2879	3
ENA|FUIF01003980|FUIF01003980.1	Coutinho_2017	marine metagenome genome assembly, contig: Assembly-10155-SUB-0.5-ITER-8-EBur_Rasa2012_Seq_263	Aquatic	Marine	Bacteria	Verrucomicrobia	Unknown	Unknown	Unknown	Unknown	Unknown	2763	5
ENA|FUIF01003983|FUIF01003983.1	Coutinho_2017	marine metagenome genome assembly, contig: Assembly-10155-SUB-0.5-ITER-8-ECtrl_Bur_Rasa_Seq_164	Aquatic	Marine	Bacteria	Cyanobacteria	Unknown	Unknown	Unknown	Unknown	Unknown	2996	6
ENA|FUIF01004001|FUIF01004001.1	Coutinho_2017	marine metagenome genome assembly, contig: Assembly-10155-SUB-0.5-ITER-9-EA_tenuis_DNA_SISPA_Seq_51	Aquatic	Marine	Bacteria	Cyanobacteria	Unknown	Unknown	Unknown	Unknown	Unknown	3284	8
ENA|FUIF01004002|FUIF01004002.1	Coutinho_2017	marine metagenome genome assembly, contig: Assembly-10155-SUB-0.5-ITER-9-EA_tenuis_DNA_SISPA_Seq_70	Aquatic	Marine	Bacteria	Proteobacteria	Unknown	Unknown	Unknown	Unknown	Unknown	2985	6
ENA|FUIF01004050|FUIF01004050.1	Coutinho_2017	marine metagenome genome assembly, contig: Assembly-10155-SUB-0.75-ITER-1-EA_tenuis_DNA_SISPA_Seq_174	Aquatic	Marine	Bacteria	Proteobacteria	Unknown	Unknown	Unknown	Unknown	Unknown	2567	3
ENA|FUIF01004063|FUIF01004063.1	Coutinho_2017	marine metagenome genome assembly, contig: Assembly-10155-SUB-0.75-ITER-1-ECtrl_Bur_Rasa_Seq_108	Aquatic	Marine	Bacteria	Cyanobacteria	Unknown	Unknown	Unknown	Unknown	Unknown	4470	4
ENA|FUIF01004110|FUIF01004110.1	Coutinho_2017	marine metagenome genome assembly, contig: Assembly-10155-SUB-0.75-ITER-1-ESG2011_Seq_6	Aquatic	Marine	Bacteria	Proteobacteria	Unknown	Unknown	Unknown	Unknown	Unknown	23166	21
ENA|FUIF01004111|FUIF01004111.1	Coutinho_2017	marine metagenome genome assembly, contig: Assembly-10155-SUB-0.75-ITER-1-ESG2011_Seq_34	Aquatic	Marine	Bacteria	Proteobacteria	Unknown	Unknown	Unknown	Unknown	Unknown	8405	15
ENA|FUIF01004124|FUIF01004124.1	Coutinho_2017	marine metagenome genome assembly, contig: Assembly-10155-SUB-0.75-ITER-1-ESG2011_Seq_242	Aquatic	Marine	Bacteria	Proteobacteria	Unknown	Unknown	Unknown	Unknown	Unknown	3200	6
ENA|FUIF01004134|FUIF01004134.1	Coutinho_2017	marine metagenome genome assembly, contig: Assembly-10155-SUB-0.75-ITER-10-EA_tenuis_DNA_SISPA_Seq_20	Aquatic	Marine	Bacteria	Cyanobacteria	Unknown	Unknown	Unknown	Unknown	Unknown	4263	4
ENA|FUIF01004142|FUIF01004142.1	Coutinho_2017	marine metagenome genome assembly, contig: Assembly-10155-SUB-0.75-ITER-10-EA_tenuis_DNA_SISPA_Seq_191	Aquatic	Marine	Bacteria	Proteobacteria	Unknown	Unknown	Unknown	Unknown	Unknown	2571	8
ENA|FUIF01004160|FUIF01004160.1	Coutinho_2017	marine metagenome genome assembly, contig: Assembly-10155-SUB-0.75-ITER-10-ECtrl_Bur_Rasa_Seq_54	Aquatic	Marine	Bacteria	Cyanobacteria	Unknown	Unknown	Unknown	Unknown	Unknown	6295	13
ENA|FUIF01004163|FUIF01004163.1	Coutinho_2017	marine metagenome genome assembly, contig: Assembly-10155-SUB-0.75-ITER-10-ECtrl_Bur_Rasa_Seq_100	Aquatic	Marine	Bacteria	Verrucomicrobia	Unknown	Unknown	Unknown	Unknown	Unknown	4765	7
ENA|FUIF01004165|FUIF01004165.1	Coutinho_2017	marine metagenome genome assembly, contig: Assembly-10155-SUB-0.75-ITER-10-ECtrl_Bur_Rasa_Seq_259	Aquatic	Marine	Bacteria	Cyanobacteria	Unknown	Unknown	Unknown	Unknown	Unknown	2943	6
ENA|FUIF01004169|FUIF01004169.1	Coutinho_2017	marine metagenome genome assembly, contig: Assembly-10155-SUB-0.75-ITER-10-ECtrl_Bur_Rasa_Seq_341	Aquatic	Marine	Bacteria	Proteobacteria	Unknown	Unknown	Unknown	Unknown	Unknown	2591	10
ENA|FUIF01004171|FUIF01004171.1	Coutinho_2017	marine metagenome genome assembly, contig: Assembly-10155-SUB-0.75-ITER-10-ECtrl_Bur_Rasa_Seq_353	Aquatic	Marine	Bacteria	Cyanobacteria	Unknown	Unknown	Unknown	Unknown	Unknown	2553	6
ENA|FUIF01004172|FUIF01004172.1	Coutinho_2017	marine metagenome genome assembly, contig: Assembly-10155-SUB-0.75-ITER-10-ECtrl_Bur_Rasa_Seq_362	Aquatic	Marine	Bacteria	Cyanobacteria	Unknown	Unknown	Unknown	Unknown	Unknown	2526	4
ENA|FUIF01004178|FUIF01004178.1	Coutinho_2017	marine metagenome genome assembly, contig: Assembly-10155-SUB-0.75-ITER-10-EP_damicornis_LN2_SISPA_Seq_41	Aquatic	Marine	Bacteria	Cyanobacteria	Unknown	Unknown	Unknown	Unknown	Unknown	3018	5
ENA|FUIF01004223|FUIF01004223.1	Coutinho_2017	marine metagenome genome assembly, contig: Assembly-10155-SUB-0.75-ITER-10-ESG2011_Seq_226	Aquatic	Marine	Bacteria	Actinobacteria	Unknown	Unknown	Unknown	Unknown	Unknown	3361	3
ENA|FUIF01004242|FUIF01004242.1	Coutinho_2017	marine metagenome genome assembly, contig: Assembly-10155-SUB-0.75-ITER-11-EA_tenuis_DNA_SISPA_Seq_63	Aquatic	Marine	Bacteria	Proteobacteria	Unknown	Unknown	Unknown	Unknown	Unknown	3252	6
ENA|FUIF01004273|FUIF01004273.1	Coutinho_2017	marine metagenome genome assembly, contig: Assembly-10155-SUB-0.75-ITER-11-ECtrl_Bur_Rasa_Seq_13	Aquatic	Marine	Bacteria	Verrucomicrobia	Unknown	Unknown	Unknown	Unknown	Unknown	14596	28
ENA|FUIF01004279|FUIF01004279.1	Coutinho_2017	marine metagenome genome assembly, contig: Assembly-10155-SUB-0.75-ITER-11-ECtrl_Bur_Rasa_Seq_150	Aquatic	Marine	Bacteria	Verrucomicrobia	Unknown	Unknown	Unknown	Unknown	Unknown	3971	6
ENA|FUIF01004285|FUIF01004285.1	Coutinho_2017	marine metagenome genome assembly, contig: Assembly-10155-SUB-0.75-ITER-11-ECtrl_Bur_Rasa_Seq_301	Aquatic	Marine	Bacteria	Proteobacteria	Unknown	Unknown	Unknown	Unknown	Unknown	2754	5
ENA|FUIF01004286|FUIF01004286.1	Coutinho_2017	marine metagenome genome assembly, contig: Assembly-10155-SUB-0.75-ITER-11-ECtrl_Bur_Rasa_Seq_336	Aquatic	Marine	Bacteria	Cyanobacteria	Unknown	Unknown	Unknown	Unknown	Unknown	2595	8
ENA|FUIF01004292|FUIF01004292.1	Coutinho_2017	marine metagenome genome assembly, contig: Assembly-10155-SUB-0.75-ITER-11-EP_damicornis_LN2_SISPA_Seq_52	Aquatic	Marine	Bacteria	Cyanobacteria	Unknown	Unknown	Unknown	Unknown	Unknown	2884	6
ENA|FUIF01004322|FUIF01004322.1	Coutinho_2017	marine metagenome genome assembly, contig: Assembly-10155-SUB-0.75-ITER-11-ESG2011_Seq_1	Aquatic	Marine	Bacteria	Proteobacteria	Unknown	Unknown	Unknown	Unknown	Unknown	53920	70
ENA|FUIF01004324|FUIF01004324.1	Coutinho_2017	marine metagenome genome assembly, contig: Assembly-10155-SUB-0.75-ITER-11-ESG2011_Seq_109	Aquatic	Marine	Bacteria	Proteobacteria	Unknown	Unknown	Unknown	Unknown	Unknown	4260	10
ENA|FUIF01004338|FUIF01004338.1	Coutinho_2017	marine metagenome genome assembly, contig: Assembly-10155-SUB-0.75-ITER-12-EA_tenuis_DNA_SISPA_Seq_14	Aquatic	Marine	Bacteria	Proteobacteria	Unknown	Unknown	Unknown	Unknown	Unknown	4332	6
ENA|FUIF01004350|FUIF01004350.1	Coutinho_2017	marine metagenome genome assembly, contig: Assembly-10155-SUB-0.75-ITER-12-EA_tenuis_DNA_SISPA_Seq_184	Aquatic	Marine	Bacteria	Proteobacteria	Unknown	Unknown	Unknown	Unknown	Unknown	2522	5
ENA|FUIF01004373|FUIF01004373.1	Coutinho_2017	marine metagenome genome assembly, contig: Assembly-10155-SUB-0.75-ITER-12-ECtrl_Bur_Rasa_Seq_109	Aquatic	Marine	Bacteria	Cyanobacteria	Unknown	Unknown	Unknown	Unknown	Unknown	4449	11
ENA|FUIF01004375|FUIF01004375.1	Coutinho_2017	marine metagenome genome assembly, contig: Assembly-10155-SUB-0.75-ITER-12-ECtrl_Bur_Rasa_Seq_232	Aquatic	Marine	Bacteria	Verrucomicrobia	Unknown	Unknown	Unknown	Unknown	Unknown	3173	10
ENA|FUIF01004387|FUIF01004387.1	Coutinho_2017	marine metagenome genome assembly, contig: Assembly-10155-SUB-0.75-ITER-12-ECtrl_Bur_Rasa_Seq_348	Aquatic	Marine	Bacteria	Proteobacteria	Unknown	Unknown	Unknown	Unknown	Unknown	2608	5
ENA|FUIF01004401|FUIF01004401.1	Coutinho_2017	marine metagenome genome assembly, contig: Assembly-10155-SUB-0.75-ITER-12-EP_damicornis_LN2_SISPA_Seq_97	Aquatic	Marine	Bacteria	Proteobacteria	Unknown	Unknown	Unknown	Unknown	Unknown	2545	7
ENA|FUIF01004413|FUIF01004413.1	Coutinho_2017	marine metagenome genome assembly, contig: Assembly-10155-SUB-0.75-ITER-12-EPAB2011_Seq_1	Aquatic	Marine	Bacteria	Cyanobacteria	Unknown	Unknown	Unknown	Unknown	Unknown	61336	106
ENA|FUIF01004436|FUIF01004436.1	Coutinho_2017	marine metagenome genome assembly, contig: Assembly-10155-SUB-0.75-ITER-12-ESG2011_Seq_307	Aquatic	Marine	Bacteria	Cyanobacteria	Unknown	Unknown	Unknown	Unknown	Unknown	2905	6
ENA|FUIF01004444|FUIF01004444.1	Coutinho_2017	marine metagenome genome assembly, contig: Assembly-10155-SUB-0.75-ITER-13-EA_tenuis_DNA_SISPA_Seq_17	Aquatic	Marine	Bacteria	Cyanobacteria	Unknown	Unknown	Unknown	Unknown	Unknown	4450	13
ENA|FUIF01004466|FUIF01004466.1	Coutinho_2017	marine metagenome genome assembly, contig: Assembly-10155-SUB-0.75-ITER-13-EBur_Rasa2012_Seq_88	Aquatic	Marine	Bacteria	Firmicutes	Unknown	Unknown	Unknown	Unknown	Unknown	5930	20
ENA|FUIF01004486|FUIF01004486.1	Coutinho_2017	marine metagenome genome assembly, contig: Assembly-10155-SUB-0.75-ITER-13-ECtrl_Bur_Rasa_Seq_52	Aquatic	Marine	Bacteria	Cyanobacteria	Unknown	Unknown	Unknown	Unknown	Unknown	6288	13
ENA|FUIF01004492|FUIF01004492.1	Coutinho_2017	marine metagenome genome assembly, contig: Assembly-10155-SUB-0.75-ITER-13-ECtrl_Bur_Rasa_Seq_147	Aquatic	Marine	Bacteria	Proteobacteria	Unknown	Unknown	Unknown	Unknown	Unknown	3970	8
ENA|FUIF01004496|FUIF01004496.1	Coutinho_2017	marine metagenome genome assembly, contig: Assembly-10155-SUB-0.75-ITER-13-ECtrl_Bur_Rasa_Seq_192	Aquatic	Marine	Bacteria	Cyanobacteria	Unknown	Unknown	Unknown	Unknown	Unknown	3423	7
ENA|FUIF01004506|FUIF01004506.1	Coutinho_2017	marine metagenome genome assembly, contig: Assembly-10155-SUB-0.75-ITER-13-ECtrl_Bur_Rasa_Seq_345	Aquatic	Marine	Bacteria	Verrucomicrobia	Unknown	Unknown	Unknown	Unknown	Unknown	2635	8
ENA|FUIF01004507|FUIF01004507.1	Coutinho_2017	marine metagenome genome assembly, contig: Assembly-10155-SUB-0.75-ITER-13-EFarol2011_Seq_52	Aquatic	Marine	Bacteria	Proteobacteria	Unknown	Unknown	Unknown	Unknown	Unknown	4793	6
ENA|FUIF01004514|FUIF01004514.1	Coutinho_2017	marine metagenome genome assembly, contig: Assembly-10155-SUB-0.75-ITER-13-EP_damicornis_LN2_SISPA_Seq_52	Aquatic	Marine	Bacteria	Cyanobacteria	Unknown	Unknown	Unknown	Unknown	Unknown	2884	6
ENA|FUIF01004539|FUIF01004539.1	Coutinho_2017	marine metagenome genome assembly, contig: Assembly-10155-SUB-0.75-ITER-13-EPAB2011_Seq_130	Aquatic	Marine	Bacteria	Cyanobacteria	Unknown	Unknown	Unknown	Unknown	Unknown	4897	14
ENA|FUIF01004548|FUIF01004548.1	Coutinho_2017	marine metagenome genome assembly, contig: Assembly-10155-SUB-0.75-ITER-13-EPAB2011_Seq_450	Aquatic	Marine	Bacteria	Proteobacteria	Unknown	Unknown	Unknown	Unknown	Unknown	2671	8
ENA|FUIF01004550|FUIF01004550.1	Coutinho_2017	marine metagenome genome assembly, contig: Assembly-10155-SUB-0.75-ITER-13-ESG2011_Seq_82	Aquatic	Marine	Bacteria	Proteobacteria	Unknown	Unknown	Unknown	Unknown	Unknown	5486	9
ENA|FUIF01004571|FUIF01004571.1	Coutinho_2017	marine metagenome genome assembly, contig: Assembly-10155-SUB-0.75-ITER-14-EA_tenuis_DNA_SISPA_Seq_61	Aquatic	Marine	Bacteria	Cyanobacteria	Unknown	Unknown	Unknown	Unknown	Unknown	3352	8
ENA|FUIF01004572|FUIF01004572.1	Coutinho_2017	marine metagenome genome assembly, contig: Assembly-10155-SUB-0.75-ITER-14-EA_tenuis_DNA_SISPA_Seq_62	Aquatic	Marine	Bacteria	Cyanobacteria	Unknown	Unknown	Unknown	Unknown	Unknown	3345	5
ENA|FUIF01004577|FUIF01004577.1	Coutinho_2017	marine metagenome genome assembly, contig: Assembly-10155-SUB-0.75-ITER-14-EA_tenuis_DNA_SISPA_Seq_139	Aquatic	Marine	Bacteria	Bacteroidetes	Unknown	Unknown	Unknown	Unknown	Unknown	2832	4
ENA|FUIF01004578|FUIF01004578.1	Coutinho_2017	marine metagenome genome assembly, contig: Assembly-10155-SUB-0.75-ITER-14-EA_tenuis_DNA_SISPA_Seq_143	Aquatic	Marine	Bacteria	Cyanobacteria	Unknown	Unknown	Unknown	Unknown	Unknown	2812	3
ENA|FUIF01004606|FUIF01004606.1	Coutinho_2017	marine metagenome genome assembly, contig: Assembly-10155-SUB-0.75-ITER-14-ECtrl_Bur_Rasa_Seq_198	Aquatic	Marine	Bacteria	Cyanobacteria	Unknown	Unknown	Unknown	Unknown	Unknown	3500	4
ENA|FUIF01004618|FUIF01004618.1	Coutinho_2017	marine metagenome genome assembly, contig: Assembly-10155-SUB-0.75-ITER-14-EP_damicornis_LN2_SISPA_Seq_73	Aquatic	Marine	Bacteria	Cyanobacteria	Unknown	Unknown	Unknown	Unknown	Unknown	2710	6
ENA|FUIF01004624|FUIF01004624.1	Coutinho_2017	marine metagenome genome assembly, contig: Assembly-10155-SUB-0.75-ITER-14-EP_damicornis_NLN_SISPA_Seq_6	Aquatic	Marine	Bacteria	Cyanobacteria	Unknown	Unknown	Unknown	Unknown	Unknown	4079	8
ENA|FUIF01004637|FUIF01004637.1	Coutinho_2017	marine metagenome genome assembly, contig: Assembly-10155-SUB-0.75-ITER-14-EPAB2011_Seq_329	Aquatic	Marine	Bacteria	Cyanobacteria	Unknown	Unknown	Unknown	Unknown	Unknown	3058	9
ENA|FUIF01004641|FUIF01004641.1	Coutinho_2017	marine metagenome genome assembly, contig: Assembly-10155-SUB-0.75-ITER-14-ESG2011_Seq_27	Aquatic	Marine	Bacteria	Proteobacteria	Unknown	Unknown	Unknown	Unknown	Unknown	9034	17
ENA|FUIF01004665|FUIF01004665.1	Coutinho_2017	marine metagenome genome assembly, contig: Assembly-10155-SUB-0.75-ITER-15-EA_tenuis_DNA_SISPA_Seq_25	Aquatic	Marine	Bacteria	Actinobacteria	Unknown	Unknown	Unknown	Unknown	Unknown	3972	7
ENA|FUIF01004668|FUIF01004668.1	Coutinho_2017	marine metagenome genome assembly, contig: Assembly-10155-SUB-0.75-ITER-15-EA_tenuis_DNA_SISPA_Seq_60	Aquatic	Marine	Bacteria	Proteobacteria	Unknown	Unknown	Unknown	Unknown	Unknown	3297	4
ENA|FUIF01004669|FUIF01004669.1	Coutinho_2017	marine metagenome genome assembly, contig: Assembly-10155-SUB-0.75-ITER-15-EA_tenuis_DNA_SISPA_Seq_64	Aquatic	Marine	Bacteria	Cyanobacteria	Unknown	Unknown	Unknown	Unknown	Unknown	3267	8
ENA|FUIF01004671|FUIF01004671.1	Coutinho_2017	marine metagenome genome assembly, contig: Assembly-10155-SUB-0.75-ITER-15-EA_tenuis_DNA_SISPA_Seq_81	Aquatic	Marine	Bacteria	Proteobacteria	Unknown	Unknown	Unknown	Unknown	Unknown	3115	5
ENA|FUIF01004733|FUIF01004733.1	Coutinho_2017	marine metagenome genome assembly, contig: Assembly-10155-SUB-0.75-ITER-15-EPAB2011_Seq_226	Aquatic	Marine	Bacteria	Proteobacteria	Unknown	Unknown	Unknown	Unknown	Unknown	3934	9
ENA|FUIF01004740|FUIF01004740.1	Coutinho_2017	marine metagenome genome assembly, contig: Assembly-10155-SUB-0.75-ITER-15-EPAB2011_Seq_443	Aquatic	Marine	Bacteria	Proteobacteria	Unknown	Unknown	Unknown	Unknown	Unknown	2710	6
ENA|FUIF01004809|FUIF01004809.1	Coutinho_2017	marine metagenome genome assembly, contig: Assembly-10155-SUB-0.75-ITER-16-ECtrl_Bur_Rasa_Seq_311	Aquatic	Marine	Bacteria	Verrucomicrobia	Unknown	Unknown	Unknown	Unknown	Unknown	2796	7
ENA|FUIF01004813|FUIF01004813.1	Coutinho_2017	marine metagenome genome assembly, contig: Assembly-10155-SUB-0.75-ITER-16-ECtrl_Bur_Rasa_Seq_368	Aquatic	Marine	Bacteria	Cyanobacteria	Unknown	Unknown	Unknown	Unknown	Unknown	2573	4
ENA|FUIF01004831|FUIF01004831.1	Coutinho_2017	marine metagenome genome assembly, contig: Assembly-10155-SUB-0.75-ITER-16-EP_damicornis_NLN_SISPA_Seq_35	Aquatic	Marine	Bacteria	Cyanobacteria	Unknown	Unknown	Unknown	Unknown	Unknown	2983	4
ENA|FUIF01004863|FUIF01004863.1	Coutinho_2017	marine metagenome genome assembly, contig: Assembly-10155-SUB-0.75-ITER-16-ESG2011_Seq_310	Aquatic	Marine	Bacteria	Cyanobacteria	Unknown	Unknown	Unknown	Unknown	Unknown	2811	9
ENA|FUIF01004872|FUIF01004872.1	Coutinho_2017	marine metagenome genome assembly, contig: Assembly-10155-SUB-0.75-ITER-17-EA_tenuis_DNA_SISPA_Seq_48	Aquatic	Marine	Bacteria	Proteobacteria	Unknown	Unknown	Unknown	Unknown	Unknown	3553	4
ENA|FUIF01004873|FUIF01004873.1	Coutinho_2017	marine metagenome genome assembly, contig: Assembly-10155-SUB-0.75-ITER-17-EA_tenuis_DNA_SISPA_Seq_81	Aquatic	Marine	Bacteria	Proteobacteria	Unknown	Unknown	Unknown	Unknown	Unknown	3156	5
ENA|FUIF01004874|FUIF01004874.1	Coutinho_2017	marine metagenome genome assembly, contig: Assembly-10155-SUB-0.75-ITER-17-EA_tenuis_DNA_SISPA_Seq_90	Aquatic	Marine	Bacteria	Proteobacteria	Unknown	Unknown	Unknown	Unknown	Unknown	3070	8
ENA|FUIF01004876|FUIF01004876.1	Coutinho_2017	marine metagenome genome assembly, contig: Assembly-10155-SUB-0.75-ITER-17-EA_tenuis_DNA_SISPA_Seq_118	Aquatic	Marine	Bacteria	Cyanobacteria	Unknown	Unknown	Unknown	Unknown	Unknown	2900	4
ENA|FUIF01004904|FUIF01004904.1	Coutinho_2017	marine metagenome genome assembly, contig: Assembly-10155-SUB-0.75-ITER-17-ECtrl_Bur_Rasa_Seq_197	Aquatic	Marine	Bacteria	Proteobacteria	Unknown	Unknown	Unknown	Unknown	Unknown	3445	3
ENA|FUIF01004935|FUIF01004935.1	Coutinho_2017	marine metagenome genome assembly, contig: Assembly-10155-SUB-0.75-ITER-17-EPAB2011_Seq_2	Aquatic	Marine	Bacteria	Verrucomicrobia	Unknown	Unknown	Unknown	Unknown	Unknown	24903	44
ENA|FUIF01004937|FUIF01004937.1	Coutinho_2017	marine metagenome genome assembly, contig: Assembly-10155-SUB-0.75-ITER-17-EPAB2011_Seq_39	Aquatic	Marine	Bacteria	Proteobacteria	Unknown	Unknown	Unknown	Unknown	Unknown	7480	19
ENA|FUIF01004939|FUIF01004939.1	Coutinho_2017	marine metagenome genome assembly, contig: Assembly-10155-SUB-0.75-ITER-17-EPAB2011_Seq_196	Aquatic	Marine	Bacteria	Proteobacteria	Unknown	Unknown	Unknown	Unknown	Unknown	3922	8
ENA|FUIF01004956|FUIF01004956.1	Coutinho_2017	marine metagenome genome assembly, contig: Assembly-10155-SUB-0.75-ITER-17-ESG2011_Seq_207	Aquatic	Marine	Bacteria	Proteobacteria	Unknown	Unknown	Unknown	Unknown	Unknown	3493	6
ENA|FUIF01004965|FUIF01004965.1	Coutinho_2017	marine metagenome genome assembly, contig: Assembly-10155-SUB-0.75-ITER-17-ESG2011_Seq_352	Aquatic	Marine	Bacteria	Proteobacteria	Unknown	Unknown	Unknown	Unknown	Unknown	2738	5
ENA|FUIF01004973|FUIF01004973.1	Coutinho_2017	marine metagenome genome assembly, contig: Assembly-10155-SUB-0.75-ITER-18-EA_tenuis_DNA_SISPA_Seq_28	Aquatic	Marine	Bacteria	Cyanobacteria	Unknown	Unknown	Unknown	Unknown	Unknown	3728	9
ENA|FUIF01004998|FUIF01004998.1	Coutinho_2017	marine metagenome genome assembly, contig: Assembly-10155-SUB-0.75-ITER-18-ECtrl_Bur_Rasa_Seq_61	Aquatic	Marine	Bacteria	Verrucomicrobia	Unknown	Unknown	Unknown	Unknown	Unknown	6311	14
ENA|FUIF01005002|FUIF01005002.1	Coutinho_2017	marine metagenome genome assembly, contig: Assembly-10155-SUB-0.75-ITER-18-ECtrl_Bur_Rasa_Seq_132	Aquatic	Marine	Bacteria	Proteobacteria	Unknown	Unknown	Unknown	Unknown	Unknown	4294	4
ENA|FUIF01005045|FUIF01005045.1	Coutinho_2017	marine metagenome genome assembly, contig: Assembly-10155-SUB-0.75-ITER-18-ESG2011_Seq_14	Aquatic	Marine	Bacteria	Proteobacteria	Unknown	Unknown	Unknown	Unknown	Unknown	13760	13
ENA|FUIF01005048|FUIF01005048.1	Coutinho_2017	marine metagenome genome assembly, contig: Assembly-10155-SUB-0.75-ITER-18-ESG2011_Seq_87	Aquatic	Marine	Bacteria	Proteobacteria	Unknown	Unknown	Unknown	Unknown	Unknown	5069	10
ENA|FUIF01005077|FUIF01005077.1	Coutinho_2017	marine metagenome genome assembly, contig: Assembly-10155-SUB-0.75-ITER-19-EA_tenuis_DNA_SISPA_Seq_104	Aquatic	Marine	Bacteria	Proteobacteria	Unknown	Unknown	Unknown	Unknown	Unknown	2950	9
ENA|FUIF01005080|FUIF01005080.1	Coutinho_2017	marine metagenome genome assembly, contig: Assembly-10155-SUB-0.75-ITER-19-EA_tenuis_DNA_SISPA_Seq_144	Aquatic	Marine	Bacteria	Proteobacteria	Unknown	Unknown	Unknown	Unknown	Unknown	2734	5
ENA|FUIF01005097|FUIF01005097.1	Coutinho_2017	marine metagenome genome assembly, contig: Assembly-10155-SUB-0.75-ITER-19-ECtrl_Bur_Rasa_Seq_53	Aquatic	Marine	Bacteria	Proteobacteria	Unknown	Unknown	Unknown	Unknown	Unknown	6581	5
ENA|FUIF01005101|FUIF01005101.1	Coutinho_2017	marine metagenome genome assembly, contig: Assembly-10155-SUB-0.75-ITER-19-ECtrl_Bur_Rasa_Seq_129	Aquatic	Marine	Bacteria	Cyanobacteria	Unknown	Unknown	Unknown	Unknown	Unknown	4334	7
ENA|FUIF01005107|FUIF01005107.1	Coutinho_2017	marine metagenome genome assembly, contig: Assembly-10155-SUB-0.75-ITER-19-ECtrl_Bur_Rasa_Seq_232	Aquatic	Marine	Bacteria	Bacteroidetes	Unknown	Unknown	Unknown	Unknown	Unknown	3105	5
ENA|FUIF01005114|FUIF01005114.1	Coutinho_2017	marine metagenome genome assembly, contig: Assembly-10155-SUB-0.75-ITER-19-ECtrl_Bur_Rasa_Seq_325	Aquatic	Marine	Bacteria	Cyanobacteria	Unknown	Unknown	Unknown	Unknown	Unknown	2674	3
ENA|FUIF01005131|FUIF01005131.1	Coutinho_2017	marine metagenome genome assembly, contig: Assembly-10155-SUB-0.75-ITER-19-EP_damicornis_NLN_SISPA_Seq_12	Aquatic	Marine	Bacteria	Cyanobacteria	Unknown	Unknown	Unknown	Unknown	Unknown	3511	6
ENA|FUIF01005146|FUIF01005146.1	Coutinho_2017	marine metagenome genome assembly, contig: Assembly-10155-SUB-0.75-ITER-19-EPAB2011_Seq_468	Aquatic	Marine	Bacteria	Proteobacteria	Unknown	Unknown	Unknown	Unknown	Unknown	2634	6
ENA|FUIF01005149|FUIF01005149.1	Coutinho_2017	marine metagenome genome assembly, contig: Assembly-10155-SUB-0.75-ITER-19-ESG2011_Seq_3	Aquatic	Marine	Bacteria	Proteobacteria	Unknown	Unknown	Unknown	Unknown	Unknown	31517	45
ENA|FUIF01005170|FUIF01005170.1	Coutinho_2017	marine metagenome genome assembly, contig: Assembly-10155-SUB-0.75-ITER-19-ESG2011_Seq_414	Aquatic	Marine	Bacteria	Planctomycetes	Unknown	Unknown	Unknown	Unknown	Unknown	2519	5
ENA|FUIF01005196|FUIF01005196.1	Coutinho_2017	marine metagenome genome assembly, contig: Assembly-10155-SUB-0.75-ITER-2-ECtrl_Bur_Rasa_Seq_42	Aquatic	Marine	Bacteria	Verrucomicrobia	Unknown	Unknown	Unknown	Unknown	Unknown	7124	15
ENA|FUIF01005197|FUIF01005197.1	Coutinho_2017	marine metagenome genome assembly, contig: Assembly-10155-SUB-0.75-ITER-2-ECtrl_Bur_Rasa_Seq_68	Aquatic	Marine	Bacteria	Cyanobacteria	Unknown	Unknown	Unknown	Unknown	Unknown	5719	14
ENA|FUIF01005201|FUIF01005201.1	Coutinho_2017	marine metagenome genome assembly, contig: Assembly-10155-SUB-0.75-ITER-2-ECtrl_Bur_Rasa_Seq_136	Aquatic	Marine	Bacteria	Cyanobacteria	Unknown	Unknown	Unknown	Unknown	Unknown	4014	4
ENA|FUIF01005216|FUIF01005216.1	Coutinho_2017	marine metagenome genome assembly, contig: Assembly-10155-SUB-0.75-ITER-2-ECtrl_Bur_Rasa_Seq_358	Aquatic	Marine	Bacteria	Cyanobacteria	Unknown	Unknown	Unknown	Unknown	Unknown	2571	10
ENA|FUIF01005242|FUIF01005242.1	Coutinho_2017	marine metagenome genome assembly, contig: Assembly-10155-SUB-0.75-ITER-2-EPAB2011_Seq_2	Aquatic	Marine	Bacteria	Cyanobacteria	Unknown	Unknown	Unknown	Unknown	Unknown	35560	60
ENA|FUIF01005245|FUIF01005245.1	Coutinho_2017	marine metagenome genome assembly, contig: Assembly-10155-SUB-0.75-ITER-2-EPAB2011_Seq_78	Aquatic	Marine	Bacteria	Cyanobacteria	Unknown	Unknown	Unknown	Unknown	Unknown	6375	5
ENA|FUIF01005249|FUIF01005249.1	Coutinho_2017	marine metagenome genome assembly, contig: Assembly-10155-SUB-0.75-ITER-2-EPAB2011_Seq_282	Aquatic	Marine	Bacteria	Proteobacteria	Unknown	Unknown	Unknown	Unknown	Unknown	3358	4
ENA|FUIF01005253|FUIF01005253.1	Coutinho_2017	marine metagenome genome assembly, contig: Assembly-10155-SUB-0.75-ITER-2-EPAB2011_Seq_407	Aquatic	Marine	Bacteria	Verrucomicrobia	Unknown	Unknown	Unknown	Unknown	Unknown	2815	7
ENA|FUIF01005261|FUIF01005261.1	Coutinho_2017	marine metagenome genome assembly, contig: Assembly-10155-SUB-0.75-ITER-2-ESG2011_Seq_74	Aquatic	Marine	Bacteria	Cyanobacteria	Unknown	Unknown	Unknown	Unknown	Unknown	5947	9
ENA|FUIF01005278|FUIF01005278.1	Coutinho_2017	marine metagenome genome assembly, contig: Assembly-10155-SUB-0.75-ITER-20-EA_tenuis_DNA_SISPA_Seq_10	Aquatic	Marine	Bacteria	Proteobacteria	Unknown	Unknown	Unknown	Unknown	Unknown	4582	10
ENA|FUIF01005282|FUIF01005282.1	Coutinho_2017	marine metagenome genome assembly, contig: Assembly-10155-SUB-0.75-ITER-20-EA_tenuis_DNA_SISPA_Seq_128	Aquatic	Marine	Bacteria	Cyanobacteria	Unknown	Unknown	Unknown	Unknown	Unknown	2712	5
ENA|FUIF01005285|FUIF01005285.1	Coutinho_2017	marine metagenome genome assembly, contig: Assembly-10155-SUB-0.75-ITER-20-EA_tenuis_DNA_SISPA_Seq_176	Aquatic	Marine	Bacteria	Proteobacteria	Unknown	Unknown	Unknown	Unknown	Unknown	2534	6
ENA|FUIF01005301|FUIF01005301.1	Coutinho_2017	marine metagenome genome assembly, contig: Assembly-10155-SUB-0.75-ITER-20-ECtrl_Bur_Rasa_Seq_37	Aquatic	Marine	Bacteria	Proteobacteria	Unknown	Unknown	Unknown	Unknown	Unknown	7535	13
ENA|FUIF01005303|FUIF01005303.1	Coutinho_2017	marine metagenome genome assembly, contig: Assembly-10155-SUB-0.75-ITER-20-ECtrl_Bur_Rasa_Seq_71	Aquatic	Marine	Bacteria	Cyanobacteria	Unknown	Unknown	Unknown	Unknown	Unknown	5620	7
ENA|FUIF01005312|FUIF01005312.1	Coutinho_2017	marine metagenome genome assembly, contig: Assembly-10155-SUB-0.75-ITER-20-ECtrl_Bur_Rasa_Seq_228	Aquatic	Marine	Bacteria	Cyanobacteria	Unknown	Unknown	Unknown	Unknown	Unknown	3280	8
ENA|FUIF01005313|FUIF01005313.1	Coutinho_2017	marine metagenome genome assembly, contig: Assembly-10155-SUB-0.75-ITER-20-ECtrl_Bur_Rasa_Seq_234	Aquatic	Marine	Bacteria	Cyanobacteria	Unknown	Unknown	Unknown	Unknown	Unknown	3199	8
ENA|FUIF01005316|FUIF01005316.1	Coutinho_2017	marine metagenome genome assembly, contig: Assembly-10155-SUB-0.75-ITER-20-EFarol2011_Seq_238	Aquatic	Marine	Bacteria	Cyanobacteria	Unknown	Unknown	Unknown	Unknown	Unknown	2615	4
ENA|FUIF01005331|FUIF01005331.1	Coutinho_2017	marine metagenome genome assembly, contig: Assembly-10155-SUB-0.75-ITER-20-EP_damicornis_NLN_SISPA_Seq_47	Aquatic	Marine	Bacteria	Cyanobacteria	Unknown	Unknown	Unknown	Unknown	Unknown	2654	5
ENA|FUIF01005339|FUIF01005339.1	Coutinho_2017	marine metagenome genome assembly, contig: Assembly-10155-SUB-0.75-ITER-20-EPAB2011_Seq_447	Aquatic	Marine	Bacteria	Proteobacteria	Unknown	Unknown	Unknown	Unknown	Unknown	2625	4
ENA|FUIF01005342|FUIF01005342.1	Coutinho_2017	marine metagenome genome assembly, contig: Assembly-10155-SUB-0.75-ITER-20-ESG2011_Seq_52	Aquatic	Marine	Bacteria	Cyanobacteria	Unknown	Unknown	Unknown	Unknown	Unknown	6514	9
ENA|FUIF01005343|FUIF01005343.1	Coutinho_2017	marine metagenome genome assembly, contig: Assembly-10155-SUB-0.75-ITER-20-ESG2011_Seq_62	Aquatic	Marine	Bacteria	Proteobacteria	Unknown	Unknown	Unknown	Unknown	Unknown	5959	11
ENA|FUIF01005357|FUIF01005357.1	Coutinho_2017	marine metagenome genome assembly, contig: Assembly-10155-SUB-0.75-ITER-20-ESG2011_Seq_379	Aquatic	Marine	Bacteria	Cyanobacteria	Unknown	Unknown	Unknown	Unknown	Unknown	2617	9
ENA|FUIF01005364|FUIF01005364.1	Coutinho_2017	marine metagenome genome assembly, contig: Assembly-10155-SUB-0.75-ITER-21-EA_tenuis_DNA_SISPA_Seq_72	Aquatic	Marine	Bacteria	Proteobacteria	Unknown	Unknown	Unknown	Unknown	Unknown	3228	7
ENA|FUIF01005382|FUIF01005382.1	Coutinho_2017	marine metagenome genome assembly, contig: Assembly-10155-SUB-0.75-ITER-21-ECtrl_Bur_Rasa_Seq_18	Aquatic	Marine	Bacteria	Cyanobacteria	Unknown	Unknown	Unknown	Unknown	Unknown	13001	22
ENA|FUIF01005387|FUIF01005387.1	Coutinho_2017	marine metagenome genome assembly, contig: Assembly-10155-SUB-0.75-ITER-21-ECtrl_Bur_Rasa_Seq_50	Aquatic	Marine	Bacteria	Cyanobacteria	Unknown	Unknown	Unknown	Unknown	Unknown	7357	10
ENA|FUIF01005389|FUIF01005389.1	Coutinho_2017	marine metagenome genome assembly, contig: Assembly-10155-SUB-0.75-ITER-21-ECtrl_Bur_Rasa_Seq_84	Aquatic	Marine	Bacteria	Cyanobacteria	Unknown	Unknown	Unknown	Unknown	Unknown	5425	8
ENA|FUIF01005395|FUIF01005395.1	Coutinho_2017	marine metagenome genome assembly, contig: Assembly-10155-SUB-0.75-ITER-21-ECtrl_Bur_Rasa_Seq_166	Aquatic	Marine	Bacteria	Verrucomicrobia	Unknown	Unknown	Unknown	Unknown	Unknown	3943	7
ENA|FUIF01005403|FUIF01005403.1	Coutinho_2017	marine metagenome genome assembly, contig: Assembly-10155-SUB-0.75-ITER-21-ECtrl_Bur_Rasa_Seq_293	Aquatic	Marine	Bacteria	Proteobacteria	Unknown	Unknown	Unknown	Unknown	Unknown	2858	6
ENA|FUIF01005406|FUIF01005406.1	Coutinho_2017	marine metagenome genome assembly, contig: Assembly-10155-SUB-0.75-ITER-21-ECtrl_Bur_Rasa_Seq_344	Aquatic	Marine	Bacteria	Cyanobacteria	Unknown	Unknown	Unknown	Unknown	Unknown	2642	5
ENA|FUIF01005409|FUIF01005409.1	Coutinho_2017	marine metagenome genome assembly, contig: Assembly-10155-SUB-0.75-ITER-21-ECtrl_Bur_Rasa_Seq_375	Aquatic	Marine	Bacteria	Cyanobacteria	Unknown	Unknown	Unknown	Unknown	Unknown	2518	3
ENA|FUIF01005432|FUIF01005432.1	Coutinho_2017	marine metagenome genome assembly, contig: Assembly-10155-SUB-0.75-ITER-21-EP_damicornis_NLN_SISPA_Seq_80	Aquatic	Marine	Bacteria	Bacteroidetes	Unknown	Unknown	Unknown	Unknown	Unknown	2533	8
ENA|FUIF01005440|FUIF01005440.1	Coutinho_2017	marine metagenome genome assembly, contig: Assembly-10155-SUB-0.75-ITER-21-ESG2011_Seq_47	Aquatic	Marine	Bacteria	Proteobacteria	Unknown	Unknown	Unknown	Unknown	Unknown	7302	14
ENA|FUIF01005447|FUIF01005447.1	Coutinho_2017	marine metagenome genome assembly, contig: Assembly-10155-SUB-0.75-ITER-21-ESG2011_Seq_167	Aquatic	Marine	Bacteria	Proteobacteria	Unknown	Unknown	Unknown	Unknown	Unknown	3866	12
ENA|FUIF01005449|FUIF01005449.1	Coutinho_2017	marine metagenome genome assembly, contig: Assembly-10155-SUB-0.75-ITER-21-ESG2011_Seq_226	Aquatic	Marine	Bacteria	Proteobacteria	Unknown	Unknown	Unknown	Unknown	Unknown	3412	6
ENA|FUIF01005457|FUIF01005457.1	Coutinho_2017	marine metagenome genome assembly, contig: Assembly-10155-SUB-0.75-ITER-21-ESG2011_Seq_384	Aquatic	Marine	Bacteria	Cyanobacteria	Unknown	Unknown	Unknown	Unknown	Unknown	2601	4
ENA|FUIF01005462|FUIF01005462.1	Coutinho_2017	marine metagenome genome assembly, contig: Assembly-10155-SUB-0.75-ITER-22-EA_tenuis_DNA_SISPA_Seq_5	Aquatic	Marine	Bacteria	Verrucomicrobia	Unknown	Unknown	Unknown	Unknown	Unknown	5242	5
ENA|FUIF01005538|FUIF01005538.1	Coutinho_2017	marine metagenome genome assembly, contig: Assembly-10155-SUB-0.75-ITER-22-EPAB2011_Seq_6	Aquatic	Marine	Bacteria	Cyanobacteria	Unknown	Unknown	Unknown	Unknown	Unknown	13341	24
ENA|FUIF01005564|FUIF01005564.1	Coutinho_2017	marine metagenome genome assembly, contig: Assembly-10155-SUB-0.75-ITER-22-ESG2011_Seq_283	Aquatic	Marine	Bacteria	Proteobacteria	Unknown	Unknown	Unknown	Unknown	Unknown	2917	6
ENA|FUIF01005575|FUIF01005575.1	Coutinho_2017	marine metagenome genome assembly, contig: Assembly-10155-SUB-0.75-ITER-23-EA_tenuis_DNA_SISPA_Seq_43	Aquatic	Marine	Bacteria	Proteobacteria	Unknown	Unknown	Unknown	Unknown	Unknown	3355	7
ENA|FUIF01005582|FUIF01005582.1	Coutinho_2017	marine metagenome genome assembly, contig: Assembly-10155-SUB-0.75-ITER-23-EA_tenuis_DNA_SISPA_Seq_127	Aquatic	Marine	Bacteria	Proteobacteria	Unknown	Unknown	Unknown	Unknown	Unknown	2829	6
ENA|FUIF01005616|FUIF01005616.1	Coutinho_2017	marine metagenome genome assembly, contig: Assembly-10155-SUB-0.75-ITER-23-ECtrl_Bur_Rasa_Seq_269	Aquatic	Marine	Bacteria	Proteobacteria	Unknown	Unknown	Unknown	Unknown	Unknown	2843	11
ENA|FUIF01005628|FUIF01005628.1	Coutinho_2017	marine metagenome genome assembly, contig: Assembly-10155-SUB-0.75-ITER-23-EP_damicornis_LN2_SISPA_Seq_47	Aquatic	Marine	Bacteria	Proteobacteria	Unknown	Unknown	Unknown	Unknown	Unknown	2967	4
ENA|FUIF01005629|FUIF01005629.1	Coutinho_2017	marine metagenome genome assembly, contig: Assembly-10155-SUB-0.75-ITER-23-EP_damicornis_NLN_SISPA_Seq_7	Aquatic	Marine	Bacteria	Cyanobacteria	Unknown	Unknown	Unknown	Unknown	Unknown	3849	15
ENA|FUIF01005644|FUIF01005644.1	Coutinho_2017	marine metagenome genome assembly, contig: Assembly-10155-SUB-0.75-ITER-23-EPAB2011_Seq_340	Aquatic	Marine	Bacteria	Proteobacteria	Unknown	Unknown	Unknown	Unknown	Unknown	3079	6
ENA|FUIF01005664|FUIF01005664.1	Coutinho_2017	marine metagenome genome assembly, contig: Assembly-10155-SUB-0.75-ITER-23-ESG2011_Seq_345	Aquatic	Marine	Bacteria	Archaea	Unknown	Unknown	Unknown	Unknown	Unknown	2772	5
ENA|FUIF01005701|FUIF01005701.1	Coutinho_2017	marine metagenome genome assembly, contig: Assembly-10155-SUB-0.75-ITER-24-ECtrl_Bur_Rasa_Seq_94	Aquatic	Marine	Bacteria	Cyanobacteria	Unknown	Unknown	Unknown	Unknown	Unknown	4950	10
ENA|FUIF01005704|FUIF01005704.1	Coutinho_2017	marine metagenome genome assembly, contig: Assembly-10155-SUB-0.75-ITER-24-ECtrl_Bur_Rasa_Seq_272	Aquatic	Marine	Bacteria	Cyanobacteria	Unknown	Unknown	Unknown	Unknown	Unknown	2966	5
ENA|FUIF01005729|FUIF01005729.1	Coutinho_2017	marine metagenome genome assembly, contig: Assembly-10155-SUB-0.75-ITER-24-EPAB2011_Seq_3	Aquatic	Marine	Bacteria	Cyanobacteria	Unknown	Unknown	Unknown	Unknown	Unknown	21488	29
ENA|FUIF01005740|FUIF01005740.1	Coutinho_2017	marine metagenome genome assembly, contig: Assembly-10155-SUB-0.75-ITER-24-EPAB2011_Seq_424	Aquatic	Marine	Bacteria	Proteobacteria	Unknown	Unknown	Unknown	Unknown	Unknown	2757	6
ENA|FUIF01005742|FUIF01005742.1	Coutinho_2017	marine metagenome genome assembly, contig: Assembly-10155-SUB-0.75-ITER-24-ESG2011_Seq_12	Aquatic	Marine	Bacteria	Proteobacteria	Unknown	Unknown	Unknown	Unknown	Unknown	17895	28
ENA|FUIF01005751|FUIF01005751.1	Coutinho_2017	marine metagenome genome assembly, contig: Assembly-10155-SUB-0.75-ITER-24-ESG2011_Seq_178	Aquatic	Marine	Bacteria	Proteobacteria	Unknown	Unknown	Unknown	Unknown	Unknown	3541	6
ENA|FUIF01005763|FUIF01005763.1	Coutinho_2017	marine metagenome genome assembly, contig: Assembly-10155-SUB-0.75-ITER-25-EA_tenuis_DNA_SISPA_Seq_18	Aquatic	Marine	Bacteria	Proteobacteria	Unknown	Unknown	Unknown	Unknown	Unknown	4426	5
ENA|FUIF01005765|FUIF01005765.1	Coutinho_2017	marine metagenome genome assembly, contig: Assembly-10155-SUB-0.75-ITER-25-EA_tenuis_DNA_SISPA_Seq_33	Aquatic	Marine	Bacteria	Cyanobacteria	Unknown	Unknown	Unknown	Unknown	Unknown	3843	7
ENA|FUIF01005766|FUIF01005766.1	Coutinho_2017	marine metagenome genome assembly, contig: Assembly-10155-SUB-0.75-ITER-25-EA_tenuis_DNA_SISPA_Seq_38	Aquatic	Marine	Bacteria	Proteobacteria	Unknown	Unknown	Unknown	Unknown	Unknown	3681	9
ENA|FUIF01005776|FUIF01005776.1	Coutinho_2017	marine metagenome genome assembly, contig: Assembly-10155-SUB-0.75-ITER-25-EA_tenuis_DNA_SISPA_Seq_178	Aquatic	Marine	Bacteria	Proteobacteria	Unknown	Unknown	Unknown	Unknown	Unknown	2550	3
ENA|FUIF01005795|FUIF01005795.1	Coutinho_2017	marine metagenome genome assembly, contig: Assembly-10155-SUB-0.75-ITER-25-ECtrl_Bur_Rasa_Seq_53	Aquatic	Marine	Bacteria	Proteobacteria	Unknown	Unknown	Unknown	Unknown	Unknown	6262	12
ENA|FUIF01005801|FUIF01005801.1	Coutinho_2017	marine metagenome genome assembly, contig: Assembly-10155-SUB-0.75-ITER-25-ECtrl_Bur_Rasa_Seq_136	Aquatic	Marine	Bacteria	Cyanobacteria	Unknown	Unknown	Unknown	Unknown	Unknown	4150	8
ENA|FUIF01005802|FUIF01005802.1	Coutinho_2017	marine metagenome genome assembly, contig: Assembly-10155-SUB-0.75-ITER-25-ECtrl_Bur_Rasa_Seq_157	Aquatic	Marine	Bacteria	Cyanobacteria	Unknown	Unknown	Unknown	Unknown	Unknown	3906	8
ENA|FUIF01005803|FUIF01005803.1	Coutinho_2017	marine metagenome genome assembly, contig: Assembly-10155-SUB-0.75-ITER-25-ECtrl_Bur_Rasa_Seq_207	Aquatic	Marine	Bacteria	Cyanobacteria	Unknown	Unknown	Unknown	Unknown	Unknown	3374	4
ENA|FUIF01005849|FUIF01005849.1	Coutinho_2017	marine metagenome genome assembly, contig: Assembly-10155-SUB-0.75-ITER-25-ESG2011_Seq_5	Aquatic	Marine	Bacteria	Cyanobacteria	Unknown	Unknown	Unknown	Unknown	Unknown	24094	33
ENA|FUIF01005854|FUIF01005854.1	Coutinho_2017	marine metagenome genome assembly, contig: Assembly-10155-SUB-0.75-ITER-25-ESG2011_Seq_44	Aquatic	Marine	Bacteria	Proteobacteria	Unknown	Unknown	Unknown	Unknown	Unknown	7529	14
ENA|FUIF01005855|FUIF01005855.1	Coutinho_2017	marine metagenome genome assembly, contig: Assembly-10155-SUB-0.75-ITER-25-ESG2011_Seq_59	Aquatic	Marine	Bacteria	Proteobacteria	Unknown	Unknown	Unknown	Unknown	Unknown	6212	8
ENA|FUIF01005860|FUIF01005860.1	Coutinho_2017	marine metagenome genome assembly, contig: Assembly-10155-SUB-0.75-ITER-25-ESG2011_Seq_137	Aquatic	Marine	Bacteria	Proteobacteria	Unknown	Unknown	Unknown	Unknown	Unknown	4180	4
ENA|FUIF01005902|FUIF01005902.1	Coutinho_2017	marine metagenome genome assembly, contig: Assembly-10155-SUB-0.75-ITER-3-ECtrl_Bur_Rasa_Seq_70	Aquatic	Marine	Bacteria	Cyanobacteria	Unknown	Unknown	Unknown	Unknown	Unknown	5598	11
ENA|FUIF01005910|FUIF01005910.1	Coutinho_2017	marine metagenome genome assembly, contig: Assembly-10155-SUB-0.75-ITER-3-ECtrl_Bur_Rasa_Seq_244	Aquatic	Marine	Bacteria	Proteobacteria	Unknown	Unknown	Unknown	Unknown	Unknown	3138	4
ENA|FUIF01005925|FUIF01005925.1	Coutinho_2017	marine metagenome genome assembly, contig: Assembly-10155-SUB-0.75-ITER-3-EP_damicornis_LN2_SISPA_Seq_61	Aquatic	Marine	Bacteria	Cyanobacteria	Unknown	Unknown	Unknown	Unknown	Unknown	2911	8
ENA|FUIF01005926|FUIF01005926.1	Coutinho_2017	marine metagenome genome assembly, contig: Assembly-10155-SUB-0.75-ITER-3-EP_damicornis_LN2_SISPA_Seq_74	Aquatic	Marine	Bacteria	Cyanobacteria	Unknown	Unknown	Unknown	Unknown	Unknown	2793	5
ENA|FUIF01005967|FUIF01005967.1	Coutinho_2017	marine metagenome genome assembly, contig: Assembly-10155-SUB-0.75-ITER-3-ESG2011_Seq_150	Aquatic	Marine	Bacteria	Cyanobacteria	Unknown	Unknown	Unknown	Unknown	Unknown	3886	10
ENA|FUIF01005972|FUIF01005972.1	Coutinho_2017	marine metagenome genome assembly, contig: Assembly-10155-SUB-0.75-ITER-3-ESG2011_Seq_251	Aquatic	Marine	Bacteria	Bacteroidetes	Unknown	Unknown	Unknown	Unknown	Unknown	3168	8
ENA|FUIF01005986|FUIF01005986.1	Coutinho_2017	marine metagenome genome assembly, contig: Assembly-10155-SUB-0.75-ITER-4-EA_tenuis_DNA_SISPA_Seq_72	Aquatic	Marine	Bacteria	Actinobacteria	Unknown	Unknown	Unknown	Unknown	Unknown	3277	6
ENA|FUIF01005988|FUIF01005988.1	Coutinho_2017	marine metagenome genome assembly, contig: Assembly-10155-SUB-0.75-ITER-4-EA_tenuis_DNA_SISPA_Seq_99	Aquatic	Marine	Bacteria	Cyanobacteria	Unknown	Unknown	Unknown	Unknown	Unknown	2999	7
ENA|FUIF01005992|FUIF01005992.1	Coutinho_2017	marine metagenome genome assembly, contig: Assembly-10155-SUB-0.75-ITER-4-EA_tenuis_DNA_SISPA_Seq_164	Aquatic	Marine	Bacteria	Proteobacteria	Unknown	Unknown	Unknown	Unknown	Unknown	2692	8
ENA|FUIF01006014|FUIF01006014.1	Coutinho_2017	marine metagenome genome assembly, contig: Assembly-10155-SUB-0.75-ITER-4-ECtrl_Bur_Rasa_Seq_82	Aquatic	Marine	Bacteria	Proteobacteria	Unknown	Unknown	Unknown	Unknown	Unknown	5042	7
ENA|FUIF01006039|FUIF01006039.1	Coutinho_2017	marine metagenome genome assembly, contig: Assembly-10155-SUB-0.75-ITER-4-EP_damicornis_NLN_SISPA_Seq_35	Aquatic	Marine	Bacteria	Cyanobacteria	Unknown	Unknown	Unknown	Unknown	Unknown	2943	7
ENA|FUIF01006048|FUIF01006048.1	Coutinho_2017	marine metagenome genome assembly, contig: Assembly-10155-SUB-0.75-ITER-4-EPAB2011_Seq_194	Aquatic	Marine	Bacteria	Cyanobacteria	Unknown	Unknown	Unknown	Unknown	Unknown	3875	7
ENA|FUIF01006049|FUIF01006049.1	Coutinho_2017	marine metagenome genome assembly, contig: Assembly-10155-SUB-0.75-ITER-4-EPAB2011_Seq_218	Aquatic	Marine	Bacteria	Proteobacteria	Unknown	Unknown	Unknown	Unknown	Unknown	3732	7
ENA|FUIF01006057|FUIF01006057.1	Coutinho_2017	marine metagenome genome assembly, contig: Assembly-10155-SUB-0.75-ITER-4-ESG2011_Seq_134	Aquatic	Marine	Bacteria	Cyanobacteria	Unknown	Unknown	Unknown	Unknown	Unknown	4251	6
ENA|FUIF01006106|FUIF01006106.1	Coutinho_2017	marine metagenome genome assembly, contig: Assembly-10155-SUB-0.75-ITER-5-ECtrl_Bur_Rasa_Seq_76	Aquatic	Marine	Bacteria	Cyanobacteria	Unknown	Unknown	Unknown	Unknown	Unknown	5676	15
ENA|FUIF01006147|FUIF01006147.1	Coutinho_2017	marine metagenome genome assembly, contig: Assembly-10155-SUB-0.75-ITER-5-EPAB2011_Seq_115	Aquatic	Marine	Bacteria	Proteobacteria	Unknown	Unknown	Unknown	Unknown	Unknown	5201	12
ENA|FUIF01006157|FUIF01006157.1	Coutinho_2017	marine metagenome genome assembly, contig: Assembly-10155-SUB-0.75-ITER-5-ESG2011_Seq_38	Aquatic	Marine	Bacteria	Proteobacteria	Unknown	Unknown	Unknown	Unknown	Unknown	7842	12
ENA|FUIF01006168|FUIF01006168.1	Coutinho_2017	marine metagenome genome assembly, contig: Assembly-10155-SUB-0.75-ITER-5-ESG2011_Seq_183	Aquatic	Marine	Bacteria	Cyanobacteria	Unknown	Unknown	Unknown	Unknown	Unknown	3629	7
ENA|FUIF01006174|FUIF01006174.1	Coutinho_2017	marine metagenome genome assembly, contig: Assembly-10155-SUB-0.75-ITER-5-ESG2011_Seq_320	Aquatic	Marine	Bacteria	Proteobacteria	Unknown	Unknown	Unknown	Unknown	Unknown	2790	3
ENA|FUIF01006175|FUIF01006175.1	Coutinho_2017	marine metagenome genome assembly, contig: Assembly-10155-SUB-0.75-ITER-5-ESG2011_Seq_323	Aquatic	Marine	Bacteria	Cyanobacteria	Unknown	Unknown	Unknown	Unknown	Unknown	2785	6
ENA|FUIF01006182|FUIF01006182.1	Coutinho_2017	marine metagenome genome assembly, contig: Assembly-10155-SUB-0.75-ITER-6-EA_tenuis_DNA_SISPA_Seq_29	Aquatic	Marine	Bacteria	Proteobacteria	Unknown	Unknown	Unknown	Unknown	Unknown	3708	4
ENA|FUIF01006185|FUIF01006185.1	Coutinho_2017	marine metagenome genome assembly, contig: Assembly-10155-SUB-0.75-ITER-6-EA_tenuis_DNA_SISPA_Seq_72	Aquatic	Marine	Bacteria	Proteobacteria	Unknown	Unknown	Unknown	Unknown	Unknown	3160	4
ENA|FUIF01006204|FUIF01006204.1	Coutinho_2017	marine metagenome genome assembly, contig: Assembly-10155-SUB-0.75-ITER-6-ECtrl_Bur_Rasa_Seq_18	Aquatic	Marine	Bacteria	Cyanobacteria	Unknown	Unknown	Unknown	Unknown	Unknown	12772	20
ENA|FUIF01006208|FUIF01006208.1	Coutinho_2017	marine metagenome genome assembly, contig: Assembly-10155-SUB-0.75-ITER-6-ECtrl_Bur_Rasa_Seq_67	Aquatic	Marine	Bacteria	Cyanobacteria	Unknown	Unknown	Unknown	Unknown	Unknown	6037	10
ENA|FUIF01006212|FUIF01006212.1	Coutinho_2017	marine metagenome genome assembly, contig: Assembly-10155-SUB-0.75-ITER-6-ECtrl_Bur_Rasa_Seq_155	Aquatic	Marine	Bacteria	Proteobacteria	Unknown	Unknown	Unknown	Unknown	Unknown	3898	7
ENA|FUIF01006220|FUIF01006220.1	Coutinho_2017	marine metagenome genome assembly, contig: Assembly-10155-SUB-0.75-ITER-6-ECtrl_Bur_Rasa_Seq_287	Aquatic	Marine	Bacteria	Cyanobacteria	Unknown	Unknown	Unknown	Unknown	Unknown	2854	8
ENA|FUIF01006223|FUIF01006223.1	Coutinho_2017	marine metagenome genome assembly, contig: Assembly-10155-SUB-0.75-ITER-6-ECtrl_Bur_Rasa_Seq_353	Aquatic	Marine	Bacteria	Cyanobacteria	Unknown	Unknown	Unknown	Unknown	Unknown	2605	6
ENA|FUIF01006265|FUIF01006265.1	Coutinho_2017	marine metagenome genome assembly, contig: Assembly-10155-SUB-0.75-ITER-6-ESG2011_Seq_232	Aquatic	Marine	Bacteria	Cyanobacteria	Unknown	Unknown	Unknown	Unknown	Unknown	3278	6
ENA|FUIF01006270|FUIF01006270.1	Coutinho_2017	marine metagenome genome assembly, contig: Assembly-10155-SUB-0.75-ITER-6-ESG2011_Seq_319	Aquatic	Marine	Bacteria	Cyanobacteria	Unknown	Unknown	Unknown	Unknown	Unknown	2845	5
ENA|FUIF01006275|FUIF01006275.1	Coutinho_2017	marine metagenome genome assembly, contig: Assembly-10155-SUB-0.75-ITER-7-EA_tenuis_DNA_SISPA_Seq_29	Aquatic	Marine	Bacteria	Cyanobacteria	Unknown	Unknown	Unknown	Unknown	Unknown	3822	8
ENA|FUIF01006279|FUIF01006279.1	Coutinho_2017	marine metagenome genome assembly, contig: Assembly-10155-SUB-0.75-ITER-7-EA_tenuis_DNA_SISPA_Seq_51	Aquatic	Marine	Bacteria	Proteobacteria	Unknown	Unknown	Unknown	Unknown	Unknown	3331	5
ENA|FUIF01006282|FUIF01006282.1	Coutinho_2017	marine metagenome genome assembly, contig: Assembly-10155-SUB-0.75-ITER-7-EA_tenuis_DNA_SISPA_Seq_169	Aquatic	Marine	Bacteria	Cyanobacteria	Unknown	Unknown	Unknown	Unknown	Unknown	2566	9
ENA|FUIF01006316|FUIF01006316.1	Coutinho_2017	marine metagenome genome assembly, contig: Assembly-10155-SUB-0.75-ITER-7-ECtrl_Bur_Rasa_Seq_280	Aquatic	Marine	Bacteria	Cyanobacteria	Unknown	Unknown	Unknown	Unknown	Unknown	2861	3
ENA|FUIF01006317|FUIF01006317.1	Coutinho_2017	marine metagenome genome assembly, contig: Assembly-10155-SUB-0.75-ITER-7-ECtrl_Bur_Rasa_Seq_287	Aquatic	Marine	Bacteria	Proteobacteria	Unknown	Unknown	Unknown	Unknown	Unknown	2850	8
ENA|FUIF01006322|FUIF01006322.1	Coutinho_2017	marine metagenome genome assembly, contig: Assembly-10155-SUB-0.75-ITER-7-ECtrl_Bur_Rasa_Seq_378	Aquatic	Marine	Bacteria	Proteobacteria	Unknown	Unknown	Unknown	Unknown	Unknown	2540	5
ENA|FUIF01006350|FUIF01006350.1	Coutinho_2017	marine metagenome genome assembly, contig: Assembly-10155-SUB-0.75-ITER-7-EPAB2011_Seq_408	Aquatic	Marine	Bacteria	Bacteroidetes	Unknown	Unknown	Unknown	Unknown	Unknown	2874	6
ENA|FUIF01006355|FUIF01006355.1	Coutinho_2017	marine metagenome genome assembly, contig: CIRC-Assembly-10155-SUB-0.75-ITER-7-ESG2011_Seq_1	Aquatic	Marine	Bacteria	Proteobacteria	Unknown	Unknown	Unknown	Unknown	Unknown	55610	74
ENA|FUIF01006366|FUIF01006366.1	Coutinho_2017	marine metagenome genome assembly, contig: Assembly-10155-SUB-0.75-ITER-7-ESG2011_Seq_211	Aquatic	Marine	Bacteria	Proteobacteria	Unknown	Unknown	Unknown	Unknown	Unknown	3281	5
ENA|FUIF01006403|FUIF01006403.1	Coutinho_2017	marine metagenome genome assembly, contig: Assembly-10155-SUB-0.75-ITER-8-ECtrl_Bur_Rasa_Seq_75	Aquatic	Marine	Bacteria	Cyanobacteria	Unknown	Unknown	Unknown	Unknown	Unknown	5772	5
ENA|FUIF01006404|FUIF01006404.1	Coutinho_2017	marine metagenome genome assembly, contig: Assembly-10155-SUB-0.75-ITER-8-ECtrl_Bur_Rasa_Seq_94	Aquatic	Marine	Bacteria	Cyanobacteria	Unknown	Unknown	Unknown	Unknown	Unknown	5094	15
ENA|FUIF01006407|FUIF01006407.1	Coutinho_2017	marine metagenome genome assembly, contig: Assembly-10155-SUB-0.75-ITER-8-ECtrl_Bur_Rasa_Seq_118	Aquatic	Marine	Bacteria	Cyanobacteria	Unknown	Unknown	Unknown	Unknown	Unknown	4620	10
ENA|FUIF01006421|FUIF01006421.1	Coutinho_2017	marine metagenome genome assembly, contig: Assembly-10155-SUB-0.75-ITER-8-ECtrl_Bur_Rasa_Seq_361	Aquatic	Marine	Bacteria	Cyanobacteria	Unknown	Unknown	Unknown	Unknown	Unknown	2564	5
ENA|FUIF01006443|FUIF01006443.1	Coutinho_2017	marine metagenome genome assembly, contig: Assembly-10155-SUB-0.75-ITER-8-ESG2011_Seq_14	Aquatic	Marine	Bacteria	Actinobacteria	Unknown	Unknown	Unknown	Unknown	Unknown	14049	25
ENA|FUIF01006445|FUIF01006445.1	Coutinho_2017	marine metagenome genome assembly, contig: Assembly-10155-SUB-0.75-ITER-8-ESG2011_Seq_36	Aquatic	Marine	Bacteria	Proteobacteria	Unknown	Unknown	Unknown	Unknown	Unknown	8674	28
ENA|FUIF01006450|FUIF01006450.1	Coutinho_2017	marine metagenome genome assembly, contig: Assembly-10155-SUB-0.75-ITER-8-ESG2011_Seq_78	Aquatic	Marine	Bacteria	Proteobacteria	Unknown	Unknown	Unknown	Unknown	Unknown	5312	10
ENA|FUIF01006452|FUIF01006452.1	Coutinho_2017	marine metagenome genome assembly, contig: Assembly-10155-SUB-0.75-ITER-8-ESG2011_Seq_108	Aquatic	Marine	Bacteria	Verrucomicrobia	Unknown	Unknown	Unknown	Unknown	Unknown	4657	7
ENA|FUIF01006454|FUIF01006454.1	Coutinho_2017	marine metagenome genome assembly, contig: Assembly-10155-SUB-0.75-ITER-8-ESG2011_Seq_114	Aquatic	Marine	Bacteria	Cyanobacteria	Unknown	Unknown	Unknown	Unknown	Unknown	4569	9
ENA|FUIF01006497|FUIF01006497.1	Coutinho_2017	marine metagenome genome assembly, contig: Assembly-10155-SUB-0.75-ITER-9-ECtrl_Bur_Rasa_Seq_15	Aquatic	Marine	Bacteria	Cyanobacteria	Unknown	Unknown	Unknown	Unknown	Unknown	14148	27
ENA|FUIF01006499|FUIF01006499.1	Coutinho_2017	marine metagenome genome assembly, contig: Assembly-10155-SUB-0.75-ITER-9-ECtrl_Bur_Rasa_Seq_27	Aquatic	Marine	Bacteria	Proteobacteria	Unknown	Unknown	Unknown	Unknown	Unknown	9032	15
ENA|FUIF01006504|FUIF01006504.1	Coutinho_2017	marine metagenome genome assembly, contig: Assembly-10155-SUB-0.75-ITER-9-ECtrl_Bur_Rasa_Seq_172	Aquatic	Marine	Bacteria	Proteobacteria	Unknown	Unknown	Unknown	Unknown	Unknown	3942	5
ENA|FUIF01006506|FUIF01006506.1	Coutinho_2017	marine metagenome genome assembly, contig: Assembly-10155-SUB-0.75-ITER-9-ECtrl_Bur_Rasa_Seq_217	Aquatic	Marine	Bacteria	Proteobacteria	Unknown	Unknown	Unknown	Unknown	Unknown	3465	3
ENA|FUIF01006520|FUIF01006520.1	Coutinho_2017	marine metagenome genome assembly, contig: Assembly-10155-SUB-0.75-ITER-9-EFarol2011_Seq_2	Aquatic	Marine	Bacteria	Cyanobacteria	Unknown	Unknown	Unknown	Unknown	Unknown	11390	20
ENA|FUIF01006521|FUIF01006521.1	Coutinho_2017	marine metagenome genome assembly, contig: Assembly-10155-SUB-0.75-ITER-9-EFarol2011_Seq_6	Aquatic	Marine	Bacteria	Cyanobacteria	Unknown	Unknown	Unknown	Unknown	Unknown	9766	14
ENA|FUIF01006524|FUIF01006524.1	Coutinho_2017	marine metagenome genome assembly, contig: Assembly-10155-SUB-0.75-ITER-9-EP_damicornis_LN2_SISPA_Seq_46	Aquatic	Marine	Bacteria	Proteobacteria	Unknown	Unknown	Unknown	Unknown	Unknown	3143	4
ENA|FUIF01006548|FUIF01006548.1	Coutinho_2017	marine metagenome genome assembly, contig: Assembly-10155-SUB-0.75-ITER-9-EPAB2011_Seq_456	Aquatic	Marine	Bacteria	Proteobacteria	Unknown	Unknown	Unknown	Unknown	Unknown	2675	8
ENA|FUIF01006553|FUIF01006553.1	Coutinho_2017	marine metagenome genome assembly, contig: Assembly-10155-SUB-0.75-ITER-9-ESG2011_Seq_31	Aquatic	Marine	Bacteria	Proteobacteria	Unknown	Unknown	Unknown	Unknown	Unknown	9682	13
ENA|FUIF01006555|FUIF01006555.1	Coutinho_2017	marine metagenome genome assembly, contig: Assembly-10155-SUB-0.75-ITER-9-ESG2011_Seq_47	Aquatic	Marine	Bacteria	Proteobacteria	Unknown	Unknown	Unknown	Unknown	Unknown	7500	14
ENA|FUIF01006564|FUIF01006564.1	Coutinho_2017	marine metagenome genome assembly, contig: Assembly-10155-SUB-0.75-ITER-9-ESG2011_Seq_198	Aquatic	Marine	Bacteria	Cyanobacteria	Unknown	Unknown	Unknown	Unknown	Unknown	3370	4
ENA|FUIF01006573|FUIF01006573.1	Coutinho_2017	marine metagenome genome assembly, contig: Assembly-10155-SUB-0.75-ITER-9-ESG2011_Seq_398	Aquatic	Marine	Bacteria	Cyanobacteria	Unknown	Unknown	Unknown	Unknown	Unknown	2522	3
ENA|FUIF01006574|FUIF01006574.1	Coutinho_2017	marine metagenome genome assembly, contig: Assembly-10155-SUB-1-ITER-1-EA_tenuis_DNA_SISPA_Seq_3	Aquatic	Marine	Bacteria	Proteobacteria	Unknown	Unknown	Unknown	Unknown	Unknown	5264	5
ENA|FUIF01006581|FUIF01006581.1	Coutinho_2017	marine metagenome genome assembly, contig: Assembly-10155-SUB-1-ITER-1-EA_tenuis_DNA_SISPA_Seq_37	Aquatic	Marine	Bacteria	Actinobacteria	Unknown	Unknown	Unknown	Unknown	Unknown	3700	5
ENA|FUIF01006584|FUIF01006584.1	Coutinho_2017	marine metagenome genome assembly, contig: Assembly-10155-SUB-1-ITER-1-EA_tenuis_DNA_SISPA_Seq_82	Aquatic	Marine	Bacteria	Proteobacteria	Unknown	Unknown	Unknown	Unknown	Unknown	3142	4
ENA|FUIF01006600|FUIF01006600.1	Coutinho_2017	marine metagenome genome assembly, contig: Assembly-10155-SUB-1-ITER-1-ECtrl_Bur_Rasa_Seq_79	Aquatic	Marine	Bacteria	Verrucomicrobia	Unknown	Unknown	Unknown	Unknown	Unknown	6445	11
ENA|FUIF01006604|FUIF01006604.1	Coutinho_2017	marine metagenome genome assembly, contig: Assembly-10155-SUB-1-ITER-1-ECtrl_Bur_Rasa_Seq_187	Aquatic	Marine	Bacteria	Proteobacteria	Unknown	Unknown	Unknown	Unknown	Unknown	4122	7
ENA|FUIF01006613|FUIF01006613.1	Coutinho_2017	marine metagenome genome assembly, contig: Assembly-10155-SUB-1-ITER-1-ECtrl_Bur_Rasa_Seq_284	Aquatic	Marine	Bacteria	Cyanobacteria	Unknown	Unknown	Unknown	Unknown	Unknown	3420	8
ENA|FUIF01006633|FUIF01006633.1	Coutinho_2017	marine metagenome genome assembly, contig: Assembly-10155-SUB-1-ITER-1-EP_damicornis_NLN_SISPA_Seq_10	Aquatic	Marine	Bacteria	Proteobacteria	Unknown	Unknown	Unknown	Unknown	Unknown	3724	4
ENA|FUIF01006640|FUIF01006640.1	Coutinho_2017	marine metagenome genome assembly, contig: Assembly-10155-SUB-1-ITER-1-ESG2011_Seq_116	Aquatic	Marine	Bacteria	Bacteroidetes	Unknown	Unknown	Unknown	Unknown	Unknown	5653	8
ENA|FUIF01006644|FUIF01006644.1	Coutinho_2017	marine metagenome genome assembly, contig: Assembly-10155-SUB-1-ITER-1-ESG2011_Seq_212	Aquatic	Marine	Bacteria	Verrucomicrobia	Unknown	Unknown	Unknown	Unknown	Unknown	4285	8
ENA|FUIF01006669|FUIF01006669.1	Coutinho_2017	marine metagenome genome assembly, contig: Assembly-24122-SUB-0.50-ITER-1-EIndian_Ocean_GS108_Seq_3	Aquatic	Marine	Bacteria	Verrucomicrobia	Unknown	Unknown	Unknown	Unknown	Unknown	14125	24
ENA|FUIF01006671|FUIF01006671.1	Coutinho_2017	marine metagenome genome assembly, contig: Assembly-24122-SUB-0.50-ITER-1-EIndian_Ocean_GS108_Seq_51	Aquatic	Marine	Bacteria	Cyanobacteria	Unknown	Unknown	Unknown	Unknown	Unknown	2730	8
ENA|FUIF01006678|FUIF01006678.1	Coutinho_2017	marine metagenome genome assembly, contig: Assembly-24122-SUB-0.50-ITER-1-EIndian_Ocean_GS112_Seq_57	Aquatic	Marine	Bacteria	Proteobacteria	Unknown	Unknown	Unknown	Unknown	Unknown	2961	8
ENA|FUIF01006682|FUIF01006682.1	Coutinho_2017	marine metagenome genome assembly, contig: Assembly-24122-SUB-0.50-ITER-1-EIndian_Ocean_GS112_Seq_84	Aquatic	Marine	Bacteria	Cyanobacteria	Unknown	Unknown	Unknown	Unknown	Unknown	2556	5
ENA|FUIF01006692|FUIF01006692.1	Coutinho_2017	marine metagenome genome assembly, contig: Assembly-24122-SUB-0.50-ITER-1-EIndian_Ocean_GS117_Seq_224	Aquatic	Marine	Bacteria	Proteobacteria	Unknown	Unknown	Unknown	Unknown	Unknown	2564	5
ENA|FUIF01006705|FUIF01006705.1	Coutinho_2017	marine metagenome genome assembly, contig: Assembly-24122-SUB-0.50-ITER-1-EPAB2012_Seq_2	Aquatic	Marine	Bacteria	Cyanobacteria	Unknown	Unknown	Unknown	Unknown	Unknown	35963	55
ENA|FUIF01006718|FUIF01006718.1	Coutinho_2017	marine metagenome genome assembly, contig: Assembly-24122-SUB-0.50-ITER-1-EPOV_M1CS_Seq_120	Aquatic	Marine	Bacteria	Proteobacteria	Unknown	Unknown	Unknown	Unknown	Unknown	2677	6
ENA|FUIF01006723|FUIF01006723.1	Coutinho_2017	marine metagenome genome assembly, contig: Assembly-24122-SUB-0.50-ITER-1-EPOV_M2MS_Seq_20	Aquatic	Marine	Bacteria	Proteobacteria	Unknown	Unknown	Unknown	Unknown	Unknown	3846	6
ENA|FUIF01006735|FUIF01006735.1	Coutinho_2017	marine metagenome genome assembly, contig: Assembly-24122-SUB-0.50-ITER-1-EPOV_SFCS_Seq_9	Aquatic	Marine	Bacteria	Proteobacteria	Unknown	Unknown	Unknown	Unknown	Unknown	10005	15
ENA|FUIF01006743|FUIF01006743.1	Coutinho_2017	marine metagenome genome assembly, contig: Assembly-24122-SUB-0.50-ITER-1-EPOV_SFDS_Seq_80	Aquatic	Marine	Bacteria	Bacteroidetes	Unknown	Unknown	Unknown	Unknown	Unknown	4116	17
ENA|FUIF01006753|FUIF01006753.1	Coutinho_2017	marine metagenome genome assembly, contig: Assembly-24122-SUB-0.50-ITER-1-EPOV_STCS_Seq_152	Aquatic	Marine	Bacteria	Proteobacteria	Unknown	Unknown	Unknown	Unknown	Unknown	3740	6
ENA|FUIF01006768|FUIF01006768.1	Coutinho_2017	marine metagenome genome assembly, contig: Assembly-24122-SUB-0.50-ITER-10-EIndian_Ocean_GS108_Seq_64	Aquatic	Marine	Bacteria	Cyanobacteria	Unknown	Unknown	Unknown	Unknown	Unknown	2732	7
ENA|FUIF01006770|FUIF01006770.1	Coutinho_2017	marine metagenome genome assembly, contig: Assembly-24122-SUB-0.50-ITER-10-EIndian_Ocean_GS112_Seq_24	Aquatic	Marine	Bacteria	Cyanobacteria	Unknown	Unknown	Unknown	Unknown	Unknown	3800	8
ENA|FUIF01006779|FUIF01006779.1	Coutinho_2017	marine metagenome genome assembly, contig: Assembly-24122-SUB-0.50-ITER-10-EIndian_Ocean_GS117_Seq_117	Aquatic	Marine	Bacteria	Proteobacteria	Unknown	Unknown	Unknown	Unknown	Unknown	3398	8
ENA|FUIF01006788|FUIF01006788.1	Coutinho_2017	marine metagenome genome assembly, contig: Assembly-24122-SUB-0.50-ITER-10-EIndian_Ocean_GS122_Seq_20	Aquatic	Marine	Bacteria	Proteobacteria	Unknown	Unknown	Unknown	Unknown	Unknown	5847	7
ENA|FUIF01006789|FUIF01006789.1	Coutinho_2017	marine metagenome genome assembly, contig: Assembly-24122-SUB-0.50-ITER-10-EIndian_Ocean_GS122_Seq_30	Aquatic	Marine	Bacteria	Proteobacteria	Unknown	Unknown	Unknown	Unknown	Unknown	4476	5
ENA|FUIF01006807|FUIF01006807.1	Coutinho_2017	marine metagenome genome assembly, contig: Assembly-24122-SUB-0.50-ITER-10-EPAB2012_Seq_72	Aquatic	Marine	Bacteria	Cyanobacteria	Unknown	Unknown	Unknown	Unknown	Unknown	5343	8
ENA|FUIF01006817|FUIF01006817.1	Coutinho_2017	marine metagenome genome assembly, contig: Assembly-24122-SUB-0.50-ITER-10-EPOV_M1CS_Seq_66	Aquatic	Marine	Bacteria	Proteobacteria	Unknown	Unknown	Unknown	Unknown	Unknown	3437	7
ENA|FUIF01006819|FUIF01006819.1	Coutinho_2017	marine metagenome genome assembly, contig: Assembly-24122-SUB-0.50-ITER-10-EPOV_M1CS_Seq_98	Aquatic	Marine	Bacteria	Proteobacteria	Unknown	Unknown	Unknown	Unknown	Unknown	3043	7
ENA|FUIF01006823|FUIF01006823.1	Coutinho_2017	marine metagenome genome assembly, contig: Assembly-24122-SUB-0.50-ITER-10-EPOV_M2MS_Seq_48	Aquatic	Marine	Bacteria	Proteobacteria	Unknown	Unknown	Unknown	Unknown	Unknown	2949	9
ENA|FUIF01006836|FUIF01006836.1	Coutinho_2017	marine metagenome genome assembly, contig: Assembly-24122-SUB-0.50-ITER-10-EPOV_SFDS_Seq_259	Aquatic	Marine	Bacteria	Proteobacteria	Unknown	Unknown	Unknown	Unknown	Unknown	2577	4
ENA|FUIF01006839|FUIF01006839.1	Coutinho_2017	marine metagenome genome assembly, contig: Assembly-24122-SUB-0.50-ITER-10-EPOV_SFSS_Seq_10	Aquatic	Marine	Bacteria	Proteobacteria	Unknown	Unknown	Unknown	Unknown	Unknown	7556	14
ENA|FUIF01006866|FUIF01006866.1	Coutinho_2017	marine metagenome genome assembly, contig: Assembly-24122-SUB-0.50-ITER-11-EIndian_Ocean_GS108_Seq_53	Aquatic	Marine	Bacteria	Cyanobacteria	Unknown	Unknown	Unknown	Unknown	Unknown	2722	8
ENA|FUIF01006867|FUIF01006867.1	Coutinho_2017	marine metagenome genome assembly, contig: Assembly-24122-SUB-0.50-ITER-11-EIndian_Ocean_GS112_Seq_5	Aquatic	Marine	Bacteria	Cyanobacteria	Unknown	Unknown	Unknown	Unknown	Unknown	7084	13
ENA|FUIF01006875|FUIF01006875.1	Coutinho_2017	marine metagenome genome assembly, contig: Assembly-24122-SUB-0.50-ITER-11-EIndian_Ocean_GS112_Seq_87	Aquatic	Marine	Bacteria	Proteobacteria	Unknown	Unknown	Unknown	Unknown	Unknown	2765	4
ENA|FUIF01006876|FUIF01006876.1	Coutinho_2017	marine metagenome genome assembly, contig: Assembly-24122-SUB-0.50-ITER-11-EIndian_Ocean_GS112_Seq_99	Aquatic	Marine	Bacteria	Proteobacteria	Unknown	Unknown	Unknown	Unknown	Unknown	2595	3
ENA|FUIF01006880|FUIF01006880.1	Coutinho_2017	marine metagenome genome assembly, contig: Assembly-24122-SUB-0.50-ITER-11-EIndian_Ocean_GS117_Seq_102	Aquatic	Marine	Bacteria	Cyanobacteria	Unknown	Unknown	Unknown	Unknown	Unknown	3386	13
ENA|FUIF01006887|FUIF01006887.1	Coutinho_2017	marine metagenome genome assembly, contig: Assembly-24122-SUB-0.50-ITER-11-EIndian_Ocean_GS117_Seq_211	Aquatic	Marine	Bacteria	Proteobacteria	Unknown	Unknown	Unknown	Unknown	Unknown	2574	7
ENA|FUIF01006892|FUIF01006892.1	Coutinho_2017	marine metagenome genome assembly, contig: Assembly-24122-SUB-0.50-ITER-11-EIndian_Ocean_GS122_Seq_112	Aquatic	Marine	Bacteria	Proteobacteria	Unknown	Unknown	Unknown	Unknown	Unknown	2508	6
ENA|FUIF01006939|FUIF01006939.1	Coutinho_2017	marine metagenome genome assembly, contig: Assembly-24122-SUB-0.50-ITER-11-ETimbebas2012_Seq_86	Aquatic	Marine	Bacteria	Proteobacteria	Unknown	Unknown	Unknown	Unknown	Unknown	2928	6
ENA|FUIF01006955|FUIF01006955.1	Coutinho_2017	marine metagenome genome assembly, contig: Assembly-24122-SUB-0.50-ITER-12-EIndian_Ocean_GS108_Seq_21	Aquatic	Marine	Bacteria	Proteobacteria	Unknown	Unknown	Unknown	Unknown	Unknown	4239	8
ENA|FUIF01006956|FUIF01006956.1	Coutinho_2017	marine metagenome genome assembly, contig: Assembly-24122-SUB-0.50-ITER-12-EIndian_Ocean_GS108_Seq_63	Aquatic	Marine	Bacteria	Verrucomicrobia	Unknown	Unknown	Unknown	Unknown	Unknown	2555	7
ENA|FUIF01006959|FUIF01006959.1	Coutinho_2017	marine metagenome genome assembly, contig: Assembly-24122-SUB-0.50-ITER-12-EIndian_Ocean_GS112_Seq_20	Aquatic	Marine	Bacteria	Cyanobacteria	Unknown	Unknown	Unknown	Unknown	Unknown	4653	7
ENA|FUIF01006960|FUIF01006960.1	Coutinho_2017	marine metagenome genome assembly, contig: Assembly-24122-SUB-0.50-ITER-12-EIndian_Ocean_GS112_Seq_27	Aquatic	Marine	Bacteria	Cyanobacteria	Unknown	Unknown	Unknown	Unknown	Unknown	4022	5
ENA|FUIF01006964|FUIF01006964.1	Coutinho_2017	marine metagenome genome assembly, contig: Assembly-24122-SUB-0.50-ITER-12-EIndian_Ocean_GS117_Seq_2	Aquatic	Marine	Bacteria	Verrucomicrobia	Unknown	Unknown	Unknown	Unknown	Unknown	21789	18
ENA|FUIF01006966|FUIF01006966.1	Coutinho_2017	marine metagenome genome assembly, contig: Assembly-24122-SUB-0.50-ITER-12-EIndian_Ocean_GS117_Seq_53	Aquatic	Marine	Bacteria	Cyanobacteria	Unknown	Unknown	Unknown	Unknown	Unknown	4997	12
ENA|FUIF01006972|FUIF01006972.1	Coutinho_2017	marine metagenome genome assembly, contig: Assembly-24122-SUB-0.50-ITER-12-EIndian_Ocean_GS117_Seq_128	Aquatic	Marine	Bacteria	Proteobacteria	Unknown	Unknown	Unknown	Unknown	Unknown	3245	9
ENA|FUIF01006976|FUIF01006976.1	Coutinho_2017	marine metagenome genome assembly, contig: Assembly-24122-SUB-0.50-ITER-12-EIndian_Ocean_GS117_Seq_165	Aquatic	Marine	Bacteria	Proteobacteria	Unknown	Unknown	Unknown	Unknown	Unknown	2867	5
ENA|FUIF01006980|FUIF01006980.1	Coutinho_2017	marine metagenome genome assembly, contig: Assembly-24122-SUB-0.50-ITER-12-EIndian_Ocean_GS117_Seq_220	Aquatic	Marine	Bacteria	Proteobacteria	Unknown	Unknown	Unknown	Unknown	Unknown	2517	7
ENA|FUIF01006984|FUIF01006984.1	Coutinho_2017	marine metagenome genome assembly, contig: Assembly-24122-SUB-0.50-ITER-12-EIndian_Ocean_GS122_Seq_88	Aquatic	Marine	Bacteria	Cyanobacteria	Unknown	Unknown	Unknown	Unknown	Unknown	2774	6
ENA|FUIF01007021|FUIF01007021.1	Coutinho_2017	marine metagenome genome assembly, contig: Assembly-24122-SUB-0.50-ITER-12-EPOV_STCS_Seq_133	Aquatic	Marine	Bacteria	Proteobacteria	Unknown	Unknown	Unknown	Unknown	Unknown	4292	5
ENA|FUIF01007023|FUIF01007023.1	Coutinho_2017	marine metagenome genome assembly, contig: Assembly-24122-SUB-0.50-ITER-12-EPOV_STCS_Seq_215	Aquatic	Marine	Bacteria	Proteobacteria	Unknown	Unknown	Unknown	Unknown	Unknown	3309	7
ENA|FUIF01007024|FUIF01007024.1	Coutinho_2017	marine metagenome genome assembly, contig: Assembly-24122-SUB-0.50-ITER-12-EPOV_STCS_Seq_235	Aquatic	Marine	Bacteria	Bacteroidetes	Unknown	Unknown	Unknown	Unknown	Unknown	3171	9
ENA|FUIF01007042|FUIF01007042.1	Coutinho_2017	marine metagenome genome assembly, contig: Assembly-24122-SUB-0.50-ITER-13-EIndian_Ocean_GS108_Seq_32	Aquatic	Marine	Bacteria	Cyanobacteria	Unknown	Unknown	Unknown	Unknown	Unknown	3394	9
ENA|FUIF01007059|FUIF01007059.1	Coutinho_2017	marine metagenome genome assembly, contig: Assembly-24122-SUB-0.50-ITER-13-EIndian_Ocean_GS117_Seq_106	Aquatic	Marine	Bacteria	Cyanobacteria	Unknown	Unknown	Unknown	Unknown	Unknown	3483	6
ENA|FUIF01007090|FUIF01007090.1	Coutinho_2017	marine metagenome genome assembly, contig: Assembly-24122-SUB-0.50-ITER-13-EPOV_M2MS_Seq_40	Aquatic	Marine	Bacteria	Proteobacteria	Unknown	Unknown	Unknown	Unknown	Unknown	2941	5
ENA|FUIF01007092|FUIF01007092.1	Coutinho_2017	marine metagenome genome assembly, contig: Assembly-24122-SUB-0.50-ITER-13-EPOV_M2MS_Seq_69	Aquatic	Marine	Bacteria	Proteobacteria	Unknown	Unknown	Unknown	Unknown	Unknown	2505	3
ENA|FUIF01007107|FUIF01007107.1	Coutinho_2017	marine metagenome genome assembly, contig: Assembly-24122-SUB-0.50-ITER-13-EPOV_SFDS_Seq_203	Aquatic	Marine	Bacteria	Proteobacteria	Unknown	Unknown	Unknown	Unknown	Unknown	2943	5
ENA|FUIF01007110|FUIF01007110.1	Coutinho_2017	marine metagenome genome assembly, contig: Assembly-24122-SUB-0.50-ITER-13-EPOV_SFSS_Seq_121	Aquatic	Marine	Bacteria	Proteobacteria	Unknown	Unknown	Unknown	Unknown	Unknown	3009	6
ENA|FUIF01007142|FUIF01007142.1	Coutinho_2017	marine metagenome genome assembly, contig: Assembly-24122-SUB-0.50-ITER-14-EIndian_Ocean_GS112_Seq_2	Aquatic	Marine	Bacteria	Verrucomicrobia	Unknown	Unknown	Unknown	Unknown	Unknown	12120	22
ENA|FUIF01007143|FUIF01007143.1	Coutinho_2017	marine metagenome genome assembly, contig: Assembly-24122-SUB-0.50-ITER-14-EIndian_Ocean_GS112_Seq_10	Aquatic	Marine	Bacteria	Cyanobacteria	Unknown	Unknown	Unknown	Unknown	Unknown	6522	13
ENA|FUIF01007144|FUIF01007144.1	Coutinho_2017	marine metagenome genome assembly, contig: Assembly-24122-SUB-0.50-ITER-14-EIndian_Ocean_GS112_Seq_32	Aquatic	Marine	Bacteria	Actinobacteria	Unknown	Unknown	Unknown	Unknown	Unknown	3764	6
ENA|FUIF01007146|FUIF01007146.1	Coutinho_2017	marine metagenome genome assembly, contig: Assembly-24122-SUB-0.50-ITER-14-EIndian_Ocean_GS112_Seq_42	Aquatic	Marine	Bacteria	Cyanobacteria	Unknown	Unknown	Unknown	Unknown	Unknown	3312	12
ENA|FUIF01007149|FUIF01007149.1	Coutinho_2017	marine metagenome genome assembly, contig: Assembly-24122-SUB-0.50-ITER-14-EIndian_Ocean_GS117_Seq_43	Aquatic	Marine	Bacteria	Cyanobacteria	Unknown	Unknown	Unknown	Unknown	Unknown	5125	11
ENA|FUIF01007155|FUIF01007155.1	Coutinho_2017	marine metagenome genome assembly, contig: Assembly-24122-SUB-0.50-ITER-14-EIndian_Ocean_GS117_Seq_221	Aquatic	Marine	Bacteria	Cyanobacteria	Unknown	Unknown	Unknown	Unknown	Unknown	2573	6
ENA|FUIF01007192|FUIF01007192.1	Coutinho_2017	marine metagenome genome assembly, contig: Assembly-24122-SUB-0.50-ITER-14-EPOV_SFCS_Seq_102	Aquatic	Marine	Bacteria	Actinobacteria	Unknown	Unknown	Unknown	Unknown	Unknown	3791	4
ENA|FUIF01007217|FUIF01007217.1	Coutinho_2017	marine metagenome genome assembly, contig: Assembly-24122-SUB-0.50-ITER-15-EIndian_Ocean_GS108_Seq_45	Aquatic	Marine	Bacteria	Firmicutes	Unknown	Unknown	Unknown	Unknown	Unknown	3011	6
ENA|FUIF01007218|FUIF01007218.1	Coutinho_2017	marine metagenome genome assembly, contig: Assembly-24122-SUB-0.50-ITER-15-EIndian_Ocean_GS108_Seq_55	Aquatic	Marine	Bacteria	Cyanobacteria	Unknown	Unknown	Unknown	Unknown	Unknown	2676	8
ENA|FUIF01007219|FUIF01007219.1	Coutinho_2017	marine metagenome genome assembly, contig: Assembly-24122-SUB-0.50-ITER-15-EIndian_Ocean_GS108_Seq_61	Aquatic	Marine	Bacteria	Cyanobacteria	Unknown	Unknown	Unknown	Unknown	Unknown	2575	3
ENA|FUIF01007220|FUIF01007220.1	Coutinho_2017	marine metagenome genome assembly, contig: Assembly-24122-SUB-0.50-ITER-15-EIndian_Ocean_GS112_Seq_2	Aquatic	Marine	Bacteria	Proteobacteria	Unknown	Unknown	Unknown	Unknown	Unknown	10582	6
ENA|FUIF01007224|FUIF01007224.1	Coutinho_2017	marine metagenome genome assembly, contig: Assembly-24122-SUB-0.50-ITER-15-EIndian_Ocean_GS112_Seq_91	Aquatic	Marine	Bacteria	Cyanobacteria	Unknown	Unknown	Unknown	Unknown	Unknown	2512	6
ENA|FUIF01007225|FUIF01007225.1	Coutinho_2017	marine metagenome genome assembly, contig: Assembly-24122-SUB-0.50-ITER-15-EIndian_Ocean_GS117_Seq_48	Aquatic	Marine	Bacteria	Cyanobacteria	Unknown	Unknown	Unknown	Unknown	Unknown	5002	8
ENA|FUIF01007228|FUIF01007228.1	Coutinho_2017	marine metagenome genome assembly, contig: Assembly-24122-SUB-0.50-ITER-15-EIndian_Ocean_GS117_Seq_83	Aquatic	Marine	Bacteria	Proteobacteria	Unknown	Unknown	Unknown	Unknown	Unknown	3838	7
ENA|FUIF01007232|FUIF01007232.1	Coutinho_2017	marine metagenome genome assembly, contig: Assembly-24122-SUB-0.50-ITER-15-EIndian_Ocean_GS117_Seq_147	Aquatic	Marine	Bacteria	Proteobacteria	Unknown	Unknown	Unknown	Unknown	Unknown	3054	8
ENA|FUIF01007244|FUIF01007244.1	Coutinho_2017	marine metagenome genome assembly, contig: Assembly-24122-SUB-0.50-ITER-15-EPAB2012_Seq_17	Aquatic	Marine	Bacteria	Cyanobacteria	Unknown	Unknown	Unknown	Unknown	Unknown	11641	18
ENA|FUIF01007256|FUIF01007256.1	Coutinho_2017	marine metagenome genome assembly, contig: Assembly-24122-SUB-0.50-ITER-15-EPOV_M2MS_Seq_12	Aquatic	Marine	Bacteria	Proteobacteria	Unknown	Unknown	Unknown	Unknown	Unknown	5192	9
ENA|FUIF01007259|FUIF01007259.1	Coutinho_2017	marine metagenome genome assembly, contig: Assembly-24122-SUB-0.50-ITER-15-EPOV_SFCS_Seq_174	Aquatic	Marine	Bacteria	Actinobacteria	Unknown	Unknown	Unknown	Unknown	Unknown	3008	5
ENA|FUIF01007264|FUIF01007264.1	Coutinho_2017	marine metagenome genome assembly, contig: Assembly-24122-SUB-0.50-ITER-15-EPOV_SFDS_Seq_72	Aquatic	Marine	Bacteria	Proteobacteria	Unknown	Unknown	Unknown	Unknown	Unknown	4151	7
ENA|FUIF01007270|FUIF01007270.1	Coutinho_2017	marine metagenome genome assembly, contig: Assembly-24122-SUB-0.50-ITER-15-EPOV_STCS_Seq_37	Aquatic	Marine	Bacteria	Proteobacteria	Unknown	Unknown	Unknown	Unknown	Unknown	9443	15
ENA|FUIF01007276|FUIF01007276.1	Coutinho_2017	marine metagenome genome assembly, contig: Assembly-24122-SUB-0.50-ITER-15-EPOV_STCS_Seq_342	Aquatic	Marine	Bacteria	Cyanobacteria	Unknown	Unknown	Unknown	Unknown	Unknown	2551	4
ENA|FUIF01007304|FUIF01007304.1	Coutinho_2017	marine metagenome genome assembly, contig: Assembly-24122-SUB-0.50-ITER-16-EIndian_Ocean_GS117_Seq_62	Aquatic	Marine	Bacteria	Cyanobacteria	Unknown	Unknown	Unknown	Unknown	Unknown	4558	5
ENA|FUIF01007305|FUIF01007305.1	Coutinho_2017	marine metagenome genome assembly, contig: Assembly-24122-SUB-0.50-ITER-16-EIndian_Ocean_GS117_Seq_101	Aquatic	Marine	Bacteria	Cyanobacteria	Unknown	Unknown	Unknown	Unknown	Unknown	3631	10
ENA|FUIF01007306|FUIF01007306.1	Coutinho_2017	marine metagenome genome assembly, contig: Assembly-24122-SUB-0.50-ITER-16-EIndian_Ocean_GS117_Seq_107	Aquatic	Marine	Bacteria	Bacteroidetes	Unknown	Unknown	Unknown	Unknown	Unknown	3528	7
ENA|FUIF01007330|FUIF01007330.1	Coutinho_2017	marine metagenome genome assembly, contig: Assembly-24122-SUB-0.50-ITER-16-EPOV_M2MS_Seq_14	Aquatic	Marine	Bacteria	Proteobacteria	Unknown	Unknown	Unknown	Unknown	Unknown	4190	10
ENA|FUIF01007339|FUIF01007339.1	Coutinho_2017	marine metagenome genome assembly, contig: Assembly-24122-SUB-0.50-ITER-16-EPOV_SFDS_Seq_108	Aquatic	Marine	Bacteria	Proteobacteria	Unknown	Unknown	Unknown	Unknown	Unknown	3810	9
ENA|FUIF01007342|FUIF01007342.1	Coutinho_2017	marine metagenome genome assembly, contig: Assembly-24122-SUB-0.50-ITER-16-EPOV_SFDS_Seq_207	Aquatic	Marine	Bacteria	Proteobacteria	Unknown	Unknown	Unknown	Unknown	Unknown	2876	5
ENA|FUIF01007352|FUIF01007352.1	Coutinho_2017	marine metagenome genome assembly, contig: Assembly-24122-SUB-0.50-ITER-16-EPOV_STCS_Seq_63	Aquatic	Marine	Bacteria	Proteobacteria	Unknown	Unknown	Unknown	Unknown	Unknown	6235	8
ENA|FUIF01007354|FUIF01007354.1	Coutinho_2017	marine metagenome genome assembly, contig: Assembly-24122-SUB-0.50-ITER-16-EPOV_STCS_Seq_107	Aquatic	Marine	Bacteria	Proteobacteria	Unknown	Unknown	Unknown	Unknown	Unknown	4806	15
ENA|FUIF01007358|FUIF01007358.1	Coutinho_2017	marine metagenome genome assembly, contig: Assembly-24122-SUB-0.50-ITER-16-EPOV_STCS_Seq_222	Aquatic	Marine	Bacteria	Cyanobacteria	Unknown	Unknown	Unknown	Unknown	Unknown	3263	6
ENA|FUIF01007379|FUIF01007379.1	Coutinho_2017	marine metagenome genome assembly, contig: Assembly-24122-SUB-0.50-ITER-17-EIndian_Ocean_GS108_Seq_46	Aquatic	Marine	Bacteria	Proteobacteria	Unknown	Unknown	Unknown	Unknown	Unknown	2788	4
ENA|FUIF01007380|FUIF01007380.1	Coutinho_2017	marine metagenome genome assembly, contig: Assembly-24122-SUB-0.50-ITER-17-EIndian_Ocean_GS108_Seq_53	Aquatic	Marine	Bacteria	Cyanobacteria	Unknown	Unknown	Unknown	Unknown	Unknown	2666	5
ENA|FUIF01007393|FUIF01007393.1	Coutinho_2017	marine metagenome genome assembly, contig: Assembly-24122-SUB-0.50-ITER-17-EIndian_Ocean_GS117_Seq_186	Aquatic	Marine	Bacteria	Verrucomicrobia	Unknown	Unknown	Unknown	Unknown	Unknown	2650	4
ENA|FUIF01007409|FUIF01007409.1	Coutinho_2017	marine metagenome genome assembly, contig: Assembly-24122-SUB-0.50-ITER-17-EPOV_M1CS_Seq_35	Aquatic	Marine	Bacteria	Proteobacteria	Unknown	Unknown	Unknown	Unknown	Unknown	4593	6
ENA|FUIF01007418|FUIF01007418.1	Coutinho_2017	marine metagenome genome assembly, contig: Assembly-24122-SUB-0.50-ITER-17-EPOV_SFCS_Seq_229	Aquatic	Marine	Bacteria	Proteobacteria	Unknown	Unknown	Unknown	Unknown	Unknown	2744	5
ENA|FUIF01007420|FUIF01007420.1	Coutinho_2017	marine metagenome genome assembly, contig: Assembly-24122-SUB-0.50-ITER-17-EPOV_SFDS_Seq_151	Aquatic	Marine	Bacteria	Proteobacteria	Unknown	Unknown	Unknown	Unknown	Unknown	3218	5
ENA|FUIF01007427|FUIF01007427.1	Coutinho_2017	marine metagenome genome assembly, contig: Assembly-24122-SUB-0.50-ITER-17-EPOV_SFSS_Seq_166	Aquatic	Marine	Bacteria	Proteobacteria	Unknown	Unknown	Unknown	Unknown	Unknown	2699	4
ENA|FUIF01007432|FUIF01007432.1	Coutinho_2017	marine metagenome genome assembly, contig: Assembly-24122-SUB-0.50-ITER-17-EPOV_STCS_Seq_253	Aquatic	Marine	Bacteria	Proteobacteria	Unknown	Unknown	Unknown	Unknown	Unknown	3057	5
ENA|FUIF01007433|FUIF01007433.1	Coutinho_2017	marine metagenome genome assembly, contig: Assembly-24122-SUB-0.50-ITER-17-EPOV_STCS_Seq_285	Aquatic	Marine	Bacteria	Proteobacteria	Unknown	Unknown	Unknown	Unknown	Unknown	2913	6
ENA|FUIF01007437|FUIF01007437.1	Coutinho_2017	marine metagenome genome assembly, contig: Assembly-24122-SUB-0.50-ITER-17-ETimbebas2012_Seq_1	Aquatic	Marine	Bacteria	Cyanobacteria	Unknown	Unknown	Unknown	Unknown	Unknown	35095	61
ENA|FUIF01007451|FUIF01007451.1	Coutinho_2017	marine metagenome genome assembly, contig: Assembly-24122-SUB-0.50-ITER-18-EIndian_Ocean_GS112_Seq_15	Aquatic	Marine	Bacteria	Cyanobacteria	Unknown	Unknown	Unknown	Unknown	Unknown	4324	9
ENA|FUIF01007452|FUIF01007452.1	Coutinho_2017	marine metagenome genome assembly, contig: Assembly-24122-SUB-0.50-ITER-18-EIndian_Ocean_GS112_Seq_20	Aquatic	Marine	Bacteria	Cyanobacteria	Unknown	Unknown	Unknown	Unknown	Unknown	3934	11
ENA|FUIF01007456|FUIF01007456.1	Coutinho_2017	marine metagenome genome assembly, contig: Assembly-24122-SUB-0.50-ITER-18-EIndian_Ocean_GS117_Seq_53	Aquatic	Marine	Bacteria	Proteobacteria	Unknown	Unknown	Unknown	Unknown	Unknown	4968	10
ENA|FUIF01007462|FUIF01007462.1	Coutinho_2017	marine metagenome genome assembly, contig: Assembly-24122-SUB-0.50-ITER-18-EIndian_Ocean_GS117_Seq_195	Aquatic	Marine	Bacteria	Cyanobacteria	Unknown	Unknown	Unknown	Unknown	Unknown	2636	5
ENA|FUIF01007465|FUIF01007465.1	Coutinho_2017	marine metagenome genome assembly, contig: Assembly-24122-SUB-0.50-ITER-18-EIndian_Ocean_GS117_Seq_220	Aquatic	Marine	Bacteria	Proteobacteria	Unknown	Unknown	Unknown	Unknown	Unknown	2507	6
ENA|FUIF01007491|FUIF01007491.1	Coutinho_2017	marine metagenome genome assembly, contig: Assembly-24122-SUB-0.50-ITER-18-EPOV_M2MS_Seq_12	Aquatic	Marine	Bacteria	Proteobacteria	Unknown	Unknown	Unknown	Unknown	Unknown	4183	6
ENA|FUIF01007496|FUIF01007496.1	Coutinho_2017	marine metagenome genome assembly, contig: Assembly-24122-SUB-0.50-ITER-18-EPOV_M4OS_Seq_34	Aquatic	Marine	Bacteria	Proteobacteria	Unknown	Unknown	Unknown	Unknown	Unknown	2796	6
ENA|FUIF01007502|FUIF01007502.1	Coutinho_2017	marine metagenome genome assembly, contig: Assembly-24122-SUB-0.50-ITER-18-EPOV_SFCS_Seq_44	Aquatic	Marine	Bacteria	Proteobacteria	Unknown	Unknown	Unknown	Unknown	Unknown	5283	12
ENA|FUIF01007503|FUIF01007503.1	Coutinho_2017	marine metagenome genome assembly, contig: Assembly-24122-SUB-0.50-ITER-18-EPOV_SFCS_Seq_52	Aquatic	Marine	Bacteria	Proteobacteria	Unknown	Unknown	Unknown	Unknown	Unknown	4878	9
ENA|FUIF01007520|FUIF01007520.1	Coutinho_2017	marine metagenome genome assembly, contig: Assembly-24122-SUB-0.50-ITER-18-EPOV_STCS_Seq_345	Aquatic	Marine	Bacteria	Bacteroidetes	Unknown	Unknown	Unknown	Unknown	Unknown	2722	5
ENA|FUIF01007538|FUIF01007538.1	Coutinho_2017	marine metagenome genome assembly, contig: Assembly-24122-SUB-0.50-ITER-19-EIndian_Ocean_GS108_Seq_55	Aquatic	Marine	Bacteria	Cyanobacteria	Unknown	Unknown	Unknown	Unknown	Unknown	2651	6
ENA|FUIF01007539|FUIF01007539.1	Coutinho_2017	marine metagenome genome assembly, contig: Assembly-24122-SUB-0.50-ITER-19-EIndian_Ocean_GS108_Seq_63	Aquatic	Marine	Bacteria	Cyanobacteria	Unknown	Unknown	Unknown	Unknown	Unknown	2522	5
ENA|FUIF01007542|FUIF01007542.1	Coutinho_2017	marine metagenome genome assembly, contig: Assembly-24122-SUB-0.50-ITER-19-EIndian_Ocean_GS112_Seq_40	Aquatic	Marine	Bacteria	Proteobacteria	Unknown	Unknown	Unknown	Unknown	Unknown	3295	6
ENA|FUIF01007547|FUIF01007547.1	Coutinho_2017	marine metagenome genome assembly, contig: Assembly-24122-SUB-0.50-ITER-19-EIndian_Ocean_GS117_Seq_66	Aquatic	Marine	Bacteria	Cyanobacteria	Unknown	Unknown	Unknown	Unknown	Unknown	4621	8
ENA|FUIF01007553|FUIF01007553.1	Coutinho_2017	marine metagenome genome assembly, contig: Assembly-24122-SUB-0.50-ITER-19-EIndian_Ocean_GS117_Seq_124	Aquatic	Marine	Bacteria	Cyanobacteria	Unknown	Unknown	Unknown	Unknown	Unknown	3239	7
ENA|FUIF01007579|FUIF01007579.1	Coutinho_2017	marine metagenome genome assembly, contig: Assembly-24122-SUB-0.50-ITER-19-EPOV_M1CS_Seq_81	Aquatic	Marine	Bacteria	Actinobacteria	Unknown	Unknown	Unknown	Unknown	Unknown	3090	4
ENA|FUIF01007612|FUIF01007612.1	Coutinho_2017	marine metagenome genome assembly, contig: Assembly-24122-SUB-0.50-ITER-19-ETimbebas2012_Seq_112	Aquatic	Marine	Bacteria	Proteobacteria	Unknown	Unknown	Unknown	Unknown	Unknown	2603	5
ENA|FUIF01007616|FUIF01007616.1	Coutinho_2017	marine metagenome genome assembly, contig: Assembly-24122-SUB-0.1-ITER-1-EIndian_Ocean_GS112_Seq_4	Aquatic	Marine	Bacteria	Proteobacteria	Unknown	Unknown	Unknown	Unknown	Unknown	3936	6
ENA|FUIF01007629|FUIF01007629.1	Coutinho_2017	marine metagenome genome assembly, contig: Assembly-24122-SUB-0.1-ITER-10-EIndian_Ocean_GS117_Seq_12	Aquatic	Marine	Bacteria	Cyanobacteria	Unknown	Unknown	Unknown	Unknown	Unknown	3195	6
ENA|FUIF01007641|FUIF01007641.1	Coutinho_2017	marine metagenome genome assembly, contig: Assembly-24122-SUB-0.1-ITER-11-EIndian_Ocean_GS112_Seq_9	Aquatic	Marine	Bacteria	Proteobacteria	Unknown	Unknown	Unknown	Unknown	Unknown	3049	3
ENA|FUIF01007656|FUIF01007656.1	Coutinho_2017	marine metagenome genome assembly, contig: Assembly-24122-SUB-0.1-ITER-13-EIndian_Ocean_GS108_Seq_8	Aquatic	Marine	Bacteria	Proteobacteria	Unknown	Unknown	Unknown	Unknown	Unknown	3823	8
ENA|FUIF01007661|FUIF01007661.1	Coutinho_2017	marine metagenome genome assembly, contig: Assembly-24122-SUB-0.1-ITER-14-EIndian_Ocean_GS112_Seq_9	Aquatic	Marine	Bacteria	Cyanobacteria	Unknown	Unknown	Unknown	Unknown	Unknown	2840	4
ENA|FUIF01007682|FUIF01007682.1	Coutinho_2017	marine metagenome genome assembly, contig: Assembly-24122-SUB-0.1-ITER-16-EPOV_SFCS_Seq_1	Aquatic	Marine	Bacteria	Actinobacteria	Unknown	Unknown	Unknown	Unknown	Unknown	7613	15
ENA|FUIF01007689|FUIF01007689.1	Coutinho_2017	marine metagenome genome assembly, contig: Assembly-24122-SUB-0.1-ITER-17-EIndian_Ocean_GS117_Seq_19	Aquatic	Marine	Bacteria	Cyanobacteria	Unknown	Unknown	Unknown	Unknown	Unknown	2573	4
ENA|FUIF01007690|FUIF01007690.1	Coutinho_2017	marine metagenome genome assembly, contig: Assembly-24122-SUB-0.1-ITER-17-EIndian_Ocean_GS122_Seq_8	Aquatic	Marine	Bacteria	Proteobacteria	Unknown	Unknown	Unknown	Unknown	Unknown	2852	5
ENA|FUIF01007712|FUIF01007712.1	Coutinho_2017	marine metagenome genome assembly, contig: Assembly-24122-SUB-0.1-ITER-2-EIndian_Ocean_GS112_Seq_1	Aquatic	Marine	Bacteria	Cyanobacteria	Unknown	Unknown	Unknown	Unknown	Unknown	9010	9
ENA|FUIF01007717|FUIF01007717.1	Coutinho_2017	marine metagenome genome assembly, contig: Assembly-24122-SUB-0.1-ITER-20-EIndian_Ocean_GS108_Seq_14	Aquatic	Marine	Bacteria	Cyanobacteria	Unknown	Unknown	Unknown	Unknown	Unknown	2555	4
ENA|FUIF01007746|FUIF01007746.1	Coutinho_2017	marine metagenome genome assembly, contig: Assembly-24122-SUB-0.1-ITER-23-EIndian_Ocean_GS108_Seq_17	Aquatic	Marine	Bacteria	Proteobacteria	Unknown	Unknown	Unknown	Unknown	Unknown	2680	4
ENA|FUIF01007755|FUIF01007755.1	Coutinho_2017	marine metagenome genome assembly, contig: Assembly-24122-SUB-0.1-ITER-24-EIndian_Ocean_GS112_Seq_9	Aquatic	Marine	Bacteria	Cyanobacteria	Unknown	Unknown	Unknown	Unknown	Unknown	2613	6
ENA|FUIF01007761|FUIF01007761.1	Coutinho_2017	marine metagenome genome assembly, contig: Assembly-24122-SUB-0.1-ITER-25-EIndian_Ocean_GS108_Seq_18	Aquatic	Marine	Bacteria	Cyanobacteria	Unknown	Unknown	Unknown	Unknown	Unknown	2821	5
ENA|FUIF01007765|FUIF01007765.1	Coutinho_2017	marine metagenome genome assembly, contig: Assembly-24122-SUB-0.1-ITER-25-EIndian_Ocean_GS112_Seq_6	Aquatic	Marine	Bacteria	Proteobacteria	Unknown	Unknown	Unknown	Unknown	Unknown	2900	4
ENA|FUIF01007777|FUIF01007777.1	Coutinho_2017	marine metagenome genome assembly, contig: Assembly-24122-SUB-0.1-ITER-27-EIndian_Ocean_GS112_Seq_2	Aquatic	Marine	Bacteria	Cyanobacteria	Unknown	Unknown	Unknown	Unknown	Unknown	4931	14
ENA|FUIF01007819|FUIF01007819.1	Coutinho_2017	marine metagenome genome assembly, contig: Assembly-24122-SUB-0.1-ITER-30-EPOV_STCS_Seq_26	Aquatic	Marine	Bacteria	Cyanobacteria	Unknown	Unknown	Unknown	Unknown	Unknown	2908	6
ENA|FUIF01007832|FUIF01007832.1	Coutinho_2017	marine metagenome genome assembly, contig: Assembly-24122-SUB-0.1-ITER-32-EIndian_Ocean_GS108_Seq_13	Aquatic	Marine	Bacteria	Cyanobacteria	Unknown	Unknown	Unknown	Unknown	Unknown	2535	4
ENA|FUIF01007843|FUIF01007843.1	Coutinho_2017	marine metagenome genome assembly, contig: Assembly-24122-SUB-0.1-ITER-33-EIndian_Ocean_GS112_Seq_8	Aquatic	Marine	Bacteria	Cyanobacteria	Unknown	Unknown	Unknown	Unknown	Unknown	2786	7
ENA|FUIF01007892|FUIF01007892.1	Coutinho_2017	marine metagenome genome assembly, contig: Assembly-24122-SUB-0.1-ITER-4-EIndian_Ocean_GS112_Seq_10	Aquatic	Marine	Bacteria	Cyanobacteria	Unknown	Unknown	Unknown	Unknown	Unknown	2510	5
ENA|FUIF01007909|FUIF01007909.1	Coutinho_2017	marine metagenome genome assembly, contig: Assembly-24122-SUB-0.1-ITER-42-EIndian_Ocean_GS112_Seq_3	Aquatic	Marine	Bacteria	Cyanobacteria	Unknown	Unknown	Unknown	Unknown	Unknown	4508	8
ENA|FUIF01007932|FUIF01007932.1	Coutinho_2017	marine metagenome genome assembly, contig: Assembly-24122-SUB-0.1-ITER-44-EIndian_Ocean_GS108_Seq_11	Aquatic	Marine	Bacteria	Cyanobacteria	Unknown	Unknown	Unknown	Unknown	Unknown	2601	6
ENA|FUIF01007939|FUIF01007939.1	Coutinho_2017	marine metagenome genome assembly, contig: Assembly-24122-SUB-0.1-ITER-45-EIndian_Ocean_GS108_Seq_13	Aquatic	Marine	Bacteria	Cyanobacteria	Unknown	Unknown	Unknown	Unknown	Unknown	2645	6
ENA|FUIF01007940|FUIF01007940.1	Coutinho_2017	marine metagenome genome assembly, contig: Assembly-24122-SUB-0.1-ITER-45-EIndian_Ocean_GS112_Seq_3	Aquatic	Marine	Bacteria	Proteobacteria	Unknown	Unknown	Unknown	Unknown	Unknown	4901	8
ENA|FUIF01007965|FUIF01007965.1	Coutinho_2017	marine metagenome genome assembly, contig: Assembly-24122-SUB-0.1-ITER-5-EIndian_Ocean_GS112_Seq_10	Aquatic	Marine	Bacteria	Proteobacteria	Unknown	Unknown	Unknown	Unknown	Unknown	2715	5
ENA|FUIF01007971|FUIF01007971.1	Coutinho_2017	marine metagenome genome assembly, contig: Assembly-24122-SUB-0.1-ITER-5-EPOV_SFDS_Seq_2	Aquatic	Marine	Bacteria	Verrucomicrobia	Unknown	Unknown	Unknown	Unknown	Unknown	3006	4
ENA|FUIF01007981|FUIF01007981.1	Coutinho_2017	marine metagenome genome assembly, contig: Assembly-24122-SUB-0.1-ITER-50-EPOV_STCS_Seq_36	Aquatic	Marine	Bacteria	Proteobacteria	Unknown	Unknown	Unknown	Unknown	Unknown	2571	6
ENA|FUIF01007997|FUIF01007997.1	Coutinho_2017	marine metagenome genome assembly, contig: Assembly-24122-SUB-0.1-ITER-8-EIndian_Ocean_GS122_Seq_6	Aquatic	Marine	Bacteria	Proteobacteria	Unknown	Unknown	Unknown	Unknown	Unknown	4427	14
ENA|FUIF01008005|FUIF01008005.1	Coutinho_2017	marine metagenome genome assembly, contig: Assembly-24122-SUB-0.1-ITER-9-EIndian_Ocean_GS122_Seq_13	Aquatic	Marine	Bacteria	Proteobacteria	Unknown	Unknown	Unknown	Unknown	Unknown	2934	7
ENA|FUIF01008024|FUIF01008024.1	Coutinho_2017	marine metagenome genome assembly, contig: Assembly-24122-SUB-0.50-ITER-2-EIndian_Ocean_GS108_Seq_55	Aquatic	Marine	Bacteria	Cyanobacteria	Unknown	Unknown	Unknown	Unknown	Unknown	2743	7
ENA|FUIF01008029|FUIF01008029.1	Coutinho_2017	marine metagenome genome assembly, contig: Assembly-24122-SUB-0.50-ITER-2-EIndian_Ocean_GS112_Seq_7	Aquatic	Marine	Bacteria	Cyanobacteria	Unknown	Unknown	Unknown	Unknown	Unknown	6828	8
ENA|FUIF01008030|FUIF01008030.1	Coutinho_2017	marine metagenome genome assembly, contig: Assembly-24122-SUB-0.50-ITER-2-EIndian_Ocean_GS112_Seq_18	Aquatic	Marine	Bacteria	Cyanobacteria	Unknown	Unknown	Unknown	Unknown	Unknown	4484	9
ENA|FUIF01008042|FUIF01008042.1	Coutinho_2017	marine metagenome genome assembly, contig: Assembly-24122-SUB-0.50-ITER-2-EIndian_Ocean_GS117_Seq_134	Aquatic	Marine	Bacteria	Proteobacteria	Unknown	Unknown	Unknown	Unknown	Unknown	3275	4
ENA|FUIF01008043|FUIF01008043.1	Coutinho_2017	marine metagenome genome assembly, contig: Assembly-24122-SUB-0.50-ITER-2-EIndian_Ocean_GS117_Seq_146	Aquatic	Marine	Bacteria	Proteobacteria	Unknown	Unknown	Unknown	Unknown	Unknown	3079	8
ENA|FUIF01008071|FUIF01008071.1	Coutinho_2017	marine metagenome genome assembly, contig: Assembly-24122-SUB-0.50-ITER-2-EPOV_M2MS_Seq_4	Aquatic	Marine	Bacteria	Proteobacteria	Unknown	Unknown	Unknown	Unknown	Unknown	7481	9
ENA|FUIF01008075|FUIF01008075.1	Coutinho_2017	marine metagenome genome assembly, contig: Assembly-24122-SUB-0.50-ITER-2-EPOV_M2MS_Seq_53	Aquatic	Marine	Bacteria	Proteobacteria	Unknown	Unknown	Unknown	Unknown	Unknown	2568	4
ENA|FUIF01008080|FUIF01008080.1	Coutinho_2017	marine metagenome genome assembly, contig: Assembly-24122-SUB-0.50-ITER-2-EPOV_SFCS_Seq_254	Aquatic	Marine	Bacteria	Bacteroidetes	Unknown	Unknown	Unknown	Unknown	Unknown	2567	4
ENA|FUIF01008090|FUIF01008090.1	Coutinho_2017	marine metagenome genome assembly, contig: Assembly-24122-SUB-0.50-ITER-2-EPOV_STCS_Seq_92	Aquatic	Marine	Bacteria	Proteobacteria	Unknown	Unknown	Unknown	Unknown	Unknown	5269	12
ENA|FUIF01008091|FUIF01008091.1	Coutinho_2017	marine metagenome genome assembly, contig: Assembly-24122-SUB-0.50-ITER-2-EPOV_STCS_Seq_166	Aquatic	Marine	Bacteria	Cyanobacteria	Unknown	Unknown	Unknown	Unknown	Unknown	3701	4
ENA|FUIF01008094|FUIF01008094.1	Coutinho_2017	marine metagenome genome assembly, contig: Assembly-24122-SUB-0.50-ITER-2-EPOV_STCS_Seq_211	Aquatic	Marine	Bacteria	Proteobacteria	Unknown	Unknown	Unknown	Unknown	Unknown	3311	6
ENA|FUIF01008126|FUIF01008126.1	Coutinho_2017	marine metagenome genome assembly, contig: Assembly-24122-SUB-0.50-ITER-20-EIndian_Ocean_GS117_Seq_161	Aquatic	Marine	Bacteria	Proteobacteria	Unknown	Unknown	Unknown	Unknown	Unknown	2957	4
ENA|FUIF01008143|FUIF01008143.1	Coutinho_2017	marine metagenome genome assembly, contig: Assembly-24122-SUB-0.50-ITER-20-EPNorte_Seq_1	Aquatic	Marine	Bacteria	Proteobacteria	Unknown	Unknown	Unknown	Unknown	Unknown	82497	97
ENA|FUIF01008150|FUIF01008150.1	Coutinho_2017	marine metagenome genome assembly, contig: Assembly-24122-SUB-0.50-ITER-20-EPOV_M1CS_Seq_10	Aquatic	Marine	Bacteria	Actinobacteria	Unknown	Unknown	Unknown	Unknown	Unknown	6718	8
ENA|FUIF01008160|FUIF01008160.1	Coutinho_2017	marine metagenome genome assembly, contig: Assembly-24122-SUB-0.50-ITER-20-EPOV_SFCS_Seq_114	Aquatic	Marine	Bacteria	Actinobacteria	Unknown	Unknown	Unknown	Unknown	Unknown	3662	4
ENA|FUIF01008170|FUIF01008170.1	Coutinho_2017	marine metagenome genome assembly, contig: Assembly-24122-SUB-0.50-ITER-20-EPOV_SFDS_Seq_95	Aquatic	Marine	Bacteria	Proteobacteria	Unknown	Unknown	Unknown	Unknown	Unknown	3631	6
ENA|FUIF01008177|FUIF01008177.1	Coutinho_2017	marine metagenome genome assembly, contig: Assembly-24122-SUB-0.50-ITER-20-EPOV_STCS_Seq_214	Aquatic	Marine	Bacteria	Proteobacteria	Unknown	Unknown	Unknown	Unknown	Unknown	3306	6
ENA|FUIF01008194|FUIF01008194.1	Coutinho_2017	marine metagenome genome assembly, contig: Assembly-24122-SUB-0.50-ITER-21-EIndian_Ocean_GS112_Seq_2	Aquatic	Marine	Bacteria	Cyanobacteria	Unknown	Unknown	Unknown	Unknown	Unknown	24109	29
ENA|FUIF01008199|FUIF01008199.1	Coutinho_2017	marine metagenome genome assembly, contig: Assembly-24122-SUB-0.50-ITER-21-EIndian_Ocean_GS112_Seq_98	Aquatic	Marine	Bacteria	Cyanobacteria	Unknown	Unknown	Unknown	Unknown	Unknown	2527	7
ENA|FUIF01008200|FUIF01008200.1	Coutinho_2017	marine metagenome genome assembly, contig: Assembly-24122-SUB-0.50-ITER-21-EIndian_Ocean_GS117_Seq_38	Aquatic	Marine	Bacteria	Proteobacteria	Unknown	Unknown	Unknown	Unknown	Unknown	5333	11
ENA|FUIF01008203|FUIF01008203.1	Coutinho_2017	marine metagenome genome assembly, contig: Assembly-24122-SUB-0.50-ITER-21-EIndian_Ocean_GS117_Seq_94	Aquatic	Marine	Bacteria	Cyanobacteria	Unknown	Unknown	Unknown	Unknown	Unknown	3592	11
ENA|FUIF01008206|FUIF01008206.1	Coutinho_2017	marine metagenome genome assembly, contig: Assembly-24122-SUB-0.50-ITER-21-EIndian_Ocean_GS117_Seq_115	Aquatic	Marine	Bacteria	Proteobacteria	Unknown	Unknown	Unknown	Unknown	Unknown	3289	6
ENA|FUIF01008242|FUIF01008242.1	Coutinho_2017	marine metagenome genome assembly, contig: Assembly-24122-SUB-0.50-ITER-21-EPOV_SFCS_Seq_115	Aquatic	Marine	Bacteria	Actinobacteria	Unknown	Unknown	Unknown	Unknown	Unknown	3617	5
ENA|FUIF01008243|FUIF01008243.1	Coutinho_2017	marine metagenome genome assembly, contig: Assembly-24122-SUB-0.50-ITER-21-EPOV_SFCS_Seq_129	Aquatic	Marine	Bacteria	Proteobacteria	Unknown	Unknown	Unknown	Unknown	Unknown	3453	8
ENA|FUIF01008256|FUIF01008256.1	Coutinho_2017	marine metagenome genome assembly, contig: Assembly-24122-SUB-0.50-ITER-21-EPOV_STCS_Seq_80	Aquatic	Marine	Bacteria	Proteobacteria	Unknown	Unknown	Unknown	Unknown	Unknown	5308	12
ENA|FUIF01008261|FUIF01008261.1	Coutinho_2017	marine metagenome genome assembly, contig: Assembly-24122-SUB-0.50-ITER-21-EPOV_STCS_Seq_322	Aquatic	Marine	Bacteria	Bacteroidetes	Unknown	Unknown	Unknown	Unknown	Unknown	2771	4
ENA|FUIF01008280|FUIF01008280.1	Coutinho_2017	marine metagenome genome assembly, contig: Assembly-24122-SUB-0.50-ITER-22-EIndian_Ocean_GS117_Seq_1	Aquatic	Marine	Bacteria	Cyanobacteria	Unknown	Unknown	Unknown	Unknown	Unknown	26629	54
ENA|FUIF01008281|FUIF01008281.1	Coutinho_2017	marine metagenome genome assembly, contig: Assembly-24122-SUB-0.50-ITER-22-EIndian_Ocean_GS117_Seq_23	Aquatic	Marine	Bacteria	Proteobacteria	Unknown	Unknown	Unknown	Unknown	Unknown	6392	18
ENA|FUIF01008295|FUIF01008295.1	Coutinho_2017	marine metagenome genome assembly, contig: Assembly-24122-SUB-0.50-ITER-22-EIndian_Ocean_GS122_Seq_22	Aquatic	Marine	Bacteria	Proteobacteria	Unknown	Unknown	Unknown	Unknown	Unknown	5143	4
ENA|FUIF01008309|FUIF01008309.1	Coutinho_2017	marine metagenome genome assembly, contig: Assembly-24122-SUB-0.50-ITER-22-EPOV_M1CS_Seq_26	Aquatic	Marine	Bacteria	Actinobacteria	Unknown	Unknown	Unknown	Unknown	Unknown	4572	7
ENA|FUIF01008320|FUIF01008320.1	Coutinho_2017	marine metagenome genome assembly, contig: Assembly-24122-SUB-0.50-ITER-22-EPOV_M2MS_Seq_44	Aquatic	Marine	Bacteria	Proteobacteria	Unknown	Unknown	Unknown	Unknown	Unknown	2774	8
ENA|FUIF01008333|FUIF01008333.1	Coutinho_2017	marine metagenome genome assembly, contig: Assembly-24122-SUB-0.50-ITER-22-EPOV_SFDS_Seq_261	Aquatic	Marine	Bacteria	Proteobacteria	Unknown	Unknown	Unknown	Unknown	Unknown	2644	4
ENA|FUIF01008372|FUIF01008372.1	Coutinho_2017	marine metagenome genome assembly, contig: Assembly-24122-SUB-0.50-ITER-23-EIndian_Ocean_GS112_Seq_74	Aquatic	Marine	Bacteria	Cyanobacteria	Unknown	Unknown	Unknown	Unknown	Unknown	2857	7
ENA|FUIF01008375|FUIF01008375.1	Coutinho_2017	marine metagenome genome assembly, contig: Assembly-24122-SUB-0.50-ITER-23-EIndian_Ocean_GS117_Seq_31	Aquatic	Marine	Bacteria	Verrucomicrobia	Unknown	Unknown	Unknown	Unknown	Unknown	5708	13
ENA|FUIF01008380|FUIF01008380.1	Coutinho_2017	marine metagenome genome assembly, contig: Assembly-24122-SUB-0.50-ITER-23-EIndian_Ocean_GS117_Seq_179	Aquatic	Marine	Bacteria	Proteobacteria	Unknown	Unknown	Unknown	Unknown	Unknown	2633	4
ENA|FUIF01008381|FUIF01008381.1	Coutinho_2017	marine metagenome genome assembly, contig: Assembly-24122-SUB-0.50-ITER-23-EIndian_Ocean_GS117_Seq_181	Aquatic	Marine	Bacteria	Proteobacteria	Unknown	Unknown	Unknown	Unknown	Unknown	2630	8
ENA|FUIF01008407|FUIF01008407.1	Coutinho_2017	marine metagenome genome assembly, contig: Assembly-24122-SUB-0.50-ITER-23-EPOV_M2MS_Seq_14	Aquatic	Marine	Bacteria	Proteobacteria	Unknown	Unknown	Unknown	Unknown	Unknown	4208	7
ENA|FUIF01008408|FUIF01008408.1	Coutinho_2017	marine metagenome genome assembly, contig: Assembly-24122-SUB-0.50-ITER-23-EPOV_M2MS_Seq_41	Aquatic	Marine	Bacteria	Bacteroidetes	Unknown	Unknown	Unknown	Unknown	Unknown	2997	5
ENA|FUIF01008413|FUIF01008413.1	Coutinho_2017	marine metagenome genome assembly, contig: Assembly-24122-SUB-0.50-ITER-23-EPOV_SFCS_Seq_154	Aquatic	Marine	Bacteria	Proteobacteria	Unknown	Unknown	Unknown	Unknown	Unknown	3059	3
ENA|FUIF01008425|FUIF01008425.1	Coutinho_2017	marine metagenome genome assembly, contig: Assembly-24122-SUB-0.50-ITER-23-EPOV_STCS_Seq_111	Aquatic	Marine	Bacteria	Proteobacteria	Unknown	Unknown	Unknown	Unknown	Unknown	4559	11
ENA|FUIF01008429|FUIF01008429.1	Coutinho_2017	marine metagenome genome assembly, contig: Assembly-24122-SUB-0.50-ITER-23-EPOV_STCS_Seq_326	Aquatic	Marine	Bacteria	Verrucomicrobia	Unknown	Unknown	Unknown	Unknown	Unknown	2703	6
ENA|FUIF01008450|FUIF01008450.1	Coutinho_2017	marine metagenome genome assembly, contig: Assembly-24122-SUB-0.50-ITER-24-EIndian_Ocean_GS112_Seq_88	Aquatic	Marine	Bacteria	Cyanobacteria	Unknown	Unknown	Unknown	Unknown	Unknown	2591	8
ENA|FUIF01008453|FUIF01008453.1	Coutinho_2017	marine metagenome genome assembly, contig: Assembly-24122-SUB-0.50-ITER-24-EIndian_Ocean_GS117_Seq_159	Aquatic	Marine	Bacteria	Cyanobacteria	Unknown	Unknown	Unknown	Unknown	Unknown	2813	9
ENA|FUIF01008454|FUIF01008454.1	Coutinho_2017	marine metagenome genome assembly, contig: Assembly-24122-SUB-0.50-ITER-24-EIndian_Ocean_GS117_Seq_197	Aquatic	Marine	Bacteria	Cyanobacteria	Unknown	Unknown	Unknown	Unknown	Unknown	2662	5
ENA|FUIF01008455|FUIF01008455.1	Coutinho_2017	marine metagenome genome assembly, contig: Assembly-24122-SUB-0.50-ITER-24-EIndian_Ocean_GS117_Seq_222	Aquatic	Marine	Bacteria	Proteobacteria	Unknown	Unknown	Unknown	Unknown	Unknown	2502	4
ENA|FUIF01008469|FUIF01008469.1	Coutinho_2017	marine metagenome genome assembly, contig: Assembly-24122-SUB-0.50-ITER-24-EPOV_LA26S_Seq_21	Aquatic	Marine	Bacteria	Proteobacteria	Unknown	Unknown	Unknown	Unknown	Unknown	3030	6
ENA|FUIF01008476|FUIF01008476.1	Coutinho_2017	marine metagenome genome assembly, contig: Assembly-24122-SUB-0.50-ITER-24-EPOV_M1CS_Seq_117	Aquatic	Marine	Bacteria	Proteobacteria	Unknown	Unknown	Unknown	Unknown	Unknown	2659	5
ENA|FUIF01008493|FUIF01008493.1	Coutinho_2017	marine metagenome genome assembly, contig: Assembly-24122-SUB-0.50-ITER-24-EPOV_STCS_Seq_44	Aquatic	Marine	Bacteria	Proteobacteria	Unknown	Unknown	Unknown	Unknown	Unknown	7837	23
ENA|FUIF01008496|FUIF01008496.1	Coutinho_2017	marine metagenome genome assembly, contig: Assembly-24122-SUB-0.50-ITER-24-EPOV_STCS_Seq_258	Aquatic	Marine	Bacteria	Verrucomicrobia	Unknown	Unknown	Unknown	Unknown	Unknown	3069	6
ENA|FUIF01008501|FUIF01008501.1	Coutinho_2017	marine metagenome genome assembly, contig: Assembly-24122-SUB-0.50-ITER-24-EPOV_STCS_Seq_341	Aquatic	Marine	Bacteria	Proteobacteria	Unknown	Unknown	Unknown	Unknown	Unknown	2673	9
ENA|FUIF01008504|FUIF01008504.1	Coutinho_2017	marine metagenome genome assembly, contig: Assembly-24122-SUB-0.50-ITER-24-EPOV_STCS_Seq_371	Aquatic	Marine	Bacteria	Bacteroidetes	Unknown	Unknown	Unknown	Unknown	Unknown	2541	10
ENA|FUIF01008519|FUIF01008519.1	Coutinho_2017	marine metagenome genome assembly, contig: Assembly-24122-SUB-0.50-ITER-25-EIndian_Ocean_GS108_Seq_5	Aquatic	Marine	Bacteria	Cyanobacteria	Unknown	Unknown	Unknown	Unknown	Unknown	6996	12
ENA|FUIF01008521|FUIF01008521.1	Coutinho_2017	marine metagenome genome assembly, contig: Assembly-24122-SUB-0.50-ITER-25-EIndian_Ocean_GS112_Seq_13	Aquatic	Marine	Bacteria	Cyanobacteria	Unknown	Unknown	Unknown	Unknown	Unknown	4722	6
ENA|FUIF01008539|FUIF01008539.1	Coutinho_2017	marine metagenome genome assembly, contig: Assembly-24122-SUB-0.50-ITER-25-EIndian_Ocean_GS117_Seq_239	Aquatic	Marine	Bacteria	Cyanobacteria	Unknown	Unknown	Unknown	Unknown	Unknown	2502	3
ENA|FUIF01008546|FUIF01008546.1	Coutinho_2017	marine metagenome genome assembly, contig: Assembly-24122-SUB-0.50-ITER-25-EPNorte_Seq_85	Aquatic	Marine	Bacteria	Verrucomicrobia	Unknown	Unknown	Unknown	Unknown	Unknown	2804	4
ENA|FUIF01008555|FUIF01008555.1	Coutinho_2017	marine metagenome genome assembly, contig: Assembly-24122-SUB-0.50-ITER-25-EPOV_M2MS_Seq_9	Aquatic	Marine	Bacteria	Proteobacteria	Unknown	Unknown	Unknown	Unknown	Unknown	5126	7
ENA|FUIF01008559|FUIF01008559.1	Coutinho_2017	marine metagenome genome assembly, contig: Assembly-24122-SUB-0.50-ITER-25-EPOV_M2MS_Seq_61	Aquatic	Marine	Bacteria	Proteobacteria	Unknown	Unknown	Unknown	Unknown	Unknown	2533	3
ENA|FUIF01008560|FUIF01008560.1	Coutinho_2017	marine metagenome genome assembly, contig: Assembly-24122-SUB-0.50-ITER-25-EPOV_M4OS_Seq_1	Aquatic	Marine	Bacteria	Proteobacteria	Unknown	Unknown	Unknown	Unknown	Unknown	26417	51
ENA|FUIF01008583|FUIF01008583.1	Coutinho_2017	marine metagenome genome assembly, contig: Assembly-24122-SUB-0.50-ITER-25-EPOV_STCS_Seq_245	Aquatic	Marine	Bacteria	Proteobacteria	Unknown	Unknown	Unknown	Unknown	Unknown	3128	7
ENA|FUIF01008605|FUIF01008605.1	Coutinho_2017	marine metagenome genome assembly, contig: Assembly-24122-SUB-0.50-ITER-3-EIndian_Ocean_GS108_Seq_47	Aquatic	Marine	Bacteria	Cyanobacteria	Unknown	Unknown	Unknown	Unknown	Unknown	2762	6
ENA|FUIF01008607|FUIF01008607.1	Coutinho_2017	marine metagenome genome assembly, contig: Assembly-24122-SUB-0.50-ITER-3-EIndian_Ocean_GS112_Seq_31	Aquatic	Marine	Bacteria	Verrucomicrobia	Unknown	Unknown	Unknown	Unknown	Unknown	3683	4
ENA|FUIF01008615|FUIF01008615.1	Coutinho_2017	marine metagenome genome assembly, contig: Assembly-24122-SUB-0.50-ITER-3-EIndian_Ocean_GS117_Seq_91	Aquatic	Marine	Bacteria	Proteobacteria	Unknown	Unknown	Unknown	Unknown	Unknown	3596	8
ENA|FUIF01008620|FUIF01008620.1	Coutinho_2017	marine metagenome genome assembly, contig: Assembly-24122-SUB-0.50-ITER-3-EIndian_Ocean_GS117_Seq_177	Aquatic	Marine	Bacteria	Cyanobacteria	Unknown	Unknown	Unknown	Unknown	Unknown	2782	7
ENA|FUIF01008640|FUIF01008640.1	Coutinho_2017	marine metagenome genome assembly, contig: Assembly-24122-SUB-0.50-ITER-3-EPOV_M1CS_Seq_89	Aquatic	Marine	Bacteria	Actinobacteria	Unknown	Unknown	Unknown	Unknown	Unknown	3161	5
ENA|FUIF01008647|FUIF01008647.1	Coutinho_2017	marine metagenome genome assembly, contig: Assembly-24122-SUB-0.50-ITER-3-EPOV_M2MS_Seq_63	Aquatic	Marine	Bacteria	Proteobacteria	Unknown	Unknown	Unknown	Unknown	Unknown	2656	3
ENA|FUIF01008678|FUIF01008678.1	Coutinho_2017	marine metagenome genome assembly, contig: Assembly-24122-SUB-0.50-ITER-3-EPOV_STCS_Seq_75	Aquatic	Marine	Bacteria	Proteobacteria	Unknown	Unknown	Unknown	Unknown	Unknown	5511	6
ENA|FUIF01008682|FUIF01008682.1	Coutinho_2017	marine metagenome genome assembly, contig: Assembly-24122-SUB-0.50-ITER-3-EPOV_STCS_Seq_334	Aquatic	Marine	Bacteria	Proteobacteria	Unknown	Unknown	Unknown	Unknown	Unknown	2610	3
ENA|FUIF01008694|FUIF01008694.1	Coutinho_2017	marine metagenome genome assembly, contig: Assembly-24122-SUB-0.50-ITER-4-EIndian_Ocean_GS108_Seq_20	Aquatic	Marine	Bacteria	Cyanobacteria	Unknown	Unknown	Unknown	Unknown	Unknown	4312	10
ENA|FUIF01008700|FUIF01008700.1	Coutinho_2017	marine metagenome genome assembly, contig: Assembly-24122-SUB-0.50-ITER-4-EIndian_Ocean_GS112_Seq_64	Aquatic	Marine	Bacteria	Cyanobacteria	Unknown	Unknown	Unknown	Unknown	Unknown	2851	4
ENA|FUIF01008707|FUIF01008707.1	Coutinho_2017	marine metagenome genome assembly, contig: Assembly-24122-SUB-0.50-ITER-4-EIndian_Ocean_GS117_Seq_113	Aquatic	Marine	Bacteria	Verrucomicrobia	Unknown	Unknown	Unknown	Unknown	Unknown	3361	5
ENA|FUIF01008712|FUIF01008712.1	Coutinho_2017	marine metagenome genome assembly, contig: Assembly-24122-SUB-0.50-ITER-4-EIndian_Ocean_GS117_Seq_196	Aquatic	Marine	Bacteria	Proteobacteria	Unknown	Unknown	Unknown	Unknown	Unknown	2742	6
ENA|FUIF01008762|FUIF01008762.1	Coutinho_2017	marine metagenome genome assembly, contig: Assembly-24122-SUB-0.50-ITER-4-EPOV_STCS_Seq_216	Aquatic	Marine	Bacteria	Bacteroidetes	Unknown	Unknown	Unknown	Unknown	Unknown	3252	6
ENA|FUIF01008774|FUIF01008774.1	Coutinho_2017	marine metagenome genome assembly, contig: Assembly-24122-SUB-0.50-ITER-5-EIndian_Ocean_GS108_Seq_46	Aquatic	Marine	Bacteria	Cyanobacteria	Unknown	Unknown	Unknown	Unknown	Unknown	2761	8
ENA|FUIF01008783|FUIF01008783.1	Coutinho_2017	marine metagenome genome assembly, contig: Assembly-24122-SUB-0.50-ITER-5-EIndian_Ocean_GS117_Seq_117	Aquatic	Marine	Bacteria	Proteobacteria	Unknown	Unknown	Unknown	Unknown	Unknown	3234	7
ENA|FUIF01008785|FUIF01008785.1	Coutinho_2017	marine metagenome genome assembly, contig: Assembly-24122-SUB-0.50-ITER-5-EIndian_Ocean_GS117_Seq_203	Aquatic	Marine	Bacteria	Proteobacteria	Unknown	Unknown	Unknown	Unknown	Unknown	2574	3
ENA|FUIF01008786|FUIF01008786.1	Coutinho_2017	marine metagenome genome assembly, contig: Assembly-24122-SUB-0.50-ITER-5-EIndian_Ocean_GS117_Seq_218	Aquatic	Marine	Bacteria	Proteobacteria	Unknown	Unknown	Unknown	Unknown	Unknown	2520	5
ENA|FUIF01008843|FUIF01008843.1	Coutinho_2017	marine metagenome genome assembly, contig: Assembly-24122-SUB-0.50-ITER-6-EIndian_Ocean_GS108_Seq_41	Aquatic	Marine	Bacteria	Cyanobacteria	Unknown	Unknown	Unknown	Unknown	Unknown	2974	8
ENA|FUIF01008844|FUIF01008844.1	Coutinho_2017	marine metagenome genome assembly, contig: Assembly-24122-SUB-0.50-ITER-6-EIndian_Ocean_GS112_Seq_2	Aquatic	Marine	Bacteria	Cyanobacteria	Unknown	Unknown	Unknown	Unknown	Unknown	11802	21
ENA|FUIF01008848|FUIF01008848.1	Coutinho_2017	marine metagenome genome assembly, contig: Assembly-24122-SUB-0.50-ITER-6-EIndian_Ocean_GS112_Seq_41	Aquatic	Marine	Bacteria	Proteobacteria	Unknown	Unknown	Unknown	Unknown	Unknown	3392	4
ENA|FUIF01008851|FUIF01008851.1	Coutinho_2017	marine metagenome genome assembly, contig: Assembly-24122-SUB-0.50-ITER-6-EIndian_Ocean_GS112_Seq_74	Aquatic	Marine	Bacteria	Proteobacteria	Unknown	Unknown	Unknown	Unknown	Unknown	2805	6
ENA|FUIF01008859|FUIF01008859.1	Coutinho_2017	marine metagenome genome assembly, contig: Assembly-24122-SUB-0.50-ITER-6-EIndian_Ocean_GS117_Seq_124	Aquatic	Marine	Bacteria	Cyanobacteria	Unknown	Unknown	Unknown	Unknown	Unknown	3332	8
ENA|FUIF01008860|FUIF01008860.1	Coutinho_2017	marine metagenome genome assembly, contig: Assembly-24122-SUB-0.50-ITER-6-EIndian_Ocean_GS117_Seq_149	Aquatic	Marine	Bacteria	Cyanobacteria	Unknown	Unknown	Unknown	Unknown	Unknown	3043	7
ENA|FUIF01008876|FUIF01008876.1	Coutinho_2017	marine metagenome genome assembly, contig: Assembly-24122-SUB-0.50-ITER-6-EPNorte_Seq_72	Aquatic	Marine	Bacteria	Proteobacteria	Unknown	Unknown	Unknown	Unknown	Unknown	3246	6
ENA|FUIF01008878|FUIF01008878.1	Coutinho_2017	marine metagenome genome assembly, contig: Assembly-24122-SUB-0.50-ITER-6-EPOV_LF26S_Seq_5	Aquatic	Marine	Bacteria	Proteobacteria	Unknown	Unknown	Unknown	Unknown	Unknown	3007	4
ENA|FUIF01008886|FUIF01008886.1	Coutinho_2017	marine metagenome genome assembly, contig: Assembly-24122-SUB-0.50-ITER-6-EPOV_M2MS_Seq_45	Aquatic	Marine	Bacteria	Proteobacteria	Unknown	Unknown	Unknown	Unknown	Unknown	2958	7
ENA|FUIF01008896|FUIF01008896.1	Coutinho_2017	marine metagenome genome assembly, contig: Assembly-24122-SUB-0.50-ITER-6-EPOV_SFDS_Seq_83	Aquatic	Marine	Bacteria	Proteobacteria	Unknown	Unknown	Unknown	Unknown	Unknown	4014	8
ENA|FUIF01008904|FUIF01008904.1	Coutinho_2017	marine metagenome genome assembly, contig: Assembly-24122-SUB-0.50-ITER-6-EPOV_STCS_Seq_221	Aquatic	Marine	Bacteria	Cyanobacteria	Unknown	Unknown	Unknown	Unknown	Unknown	3269	6
ENA|FUIF01008922|FUIF01008922.1	Coutinho_2017	marine metagenome genome assembly, contig: Assembly-24122-SUB-0.50-ITER-7-EIndian_Ocean_GS108_Seq_28	Aquatic	Marine	Bacteria	Cyanobacteria	Unknown	Unknown	Unknown	Unknown	Unknown	4121	7
ENA|FUIF01008924|FUIF01008924.1	Coutinho_2017	marine metagenome genome assembly, contig: Assembly-24122-SUB-0.50-ITER-7-EIndian_Ocean_GS108_Seq_41	Aquatic	Marine	Bacteria	Cyanobacteria	Unknown	Unknown	Unknown	Unknown	Unknown	3361	8
ENA|FUIF01008925|FUIF01008925.1	Coutinho_2017	marine metagenome genome assembly, contig: Assembly-24122-SUB-0.50-ITER-7-EIndian_Ocean_GS108_Seq_54	Aquatic	Marine	Bacteria	Cyanobacteria	Unknown	Unknown	Unknown	Unknown	Unknown	2885	9
ENA|FUIF01008929|FUIF01008929.1	Coutinho_2017	marine metagenome genome assembly, contig: Assembly-24122-SUB-0.50-ITER-7-EIndian_Ocean_GS112_Seq_22	Aquatic	Marine	Bacteria	Proteobacteria	Unknown	Unknown	Unknown	Unknown	Unknown	4355	10
ENA|FUIF01008937|FUIF01008937.1	Coutinho_2017	marine metagenome genome assembly, contig: Assembly-24122-SUB-0.50-ITER-7-EIndian_Ocean_GS117_Seq_60	Aquatic	Marine	Bacteria	Proteobacteria	Unknown	Unknown	Unknown	Unknown	Unknown	4312	8
ENA|FUIF01008947|FUIF01008947.1	Coutinho_2017	marine metagenome genome assembly, contig: Assembly-24122-SUB-0.50-ITER-7-EIndian_Ocean_GS122_Seq_95	Aquatic	Marine	Bacteria	Cyanobacteria	Unknown	Unknown	Unknown	Unknown	Unknown	2678	3
ENA|FUIF01008955|FUIF01008955.1	Coutinho_2017	marine metagenome genome assembly, contig: Assembly-24122-SUB-0.50-ITER-7-EPNorte_Seq_112	Aquatic	Marine	Bacteria	Proteobacteria	Unknown	Unknown	Unknown	Unknown	Unknown	2643	6
ENA|FUIF01008958|FUIF01008958.1	Coutinho_2017	marine metagenome genome assembly, contig: Assembly-24122-SUB-0.50-ITER-7-EPOV_LF26O_Seq_1	Aquatic	Marine	Bacteria	Proteobacteria	Unknown	Unknown	Unknown	Unknown	Unknown	5112	7
ENA|FUIF01008962|FUIF01008962.1	Coutinho_2017	marine metagenome genome assembly, contig: Assembly-24122-SUB-0.50-ITER-7-EPOV_M1CS_Seq_53	Aquatic	Marine	Bacteria	Proteobacteria	Unknown	Unknown	Unknown	Unknown	Unknown	3806	9
ENA|FUIF01008966|FUIF01008966.1	Coutinho_2017	marine metagenome genome assembly, contig: Assembly-24122-SUB-0.50-ITER-7-EPOV_M1CS_Seq_106	Aquatic	Marine	Bacteria	Proteobacteria	Unknown	Unknown	Unknown	Unknown	Unknown	2987	4
ENA|FUIF01008974|FUIF01008974.1	Coutinho_2017	marine metagenome genome assembly, contig: Assembly-24122-SUB-0.50-ITER-7-EPOV_M2MS_Seq_32	Aquatic	Marine	Bacteria	Proteobacteria	Unknown	Unknown	Unknown	Unknown	Unknown	3148	3
ENA|FUIF01008977|FUIF01008977.1	Coutinho_2017	marine metagenome genome assembly, contig: Assembly-24122-SUB-0.50-ITER-7-EPOV_M2MS_Seq_62	Aquatic	Marine	Bacteria	Cyanobacteria	Unknown	Unknown	Unknown	Unknown	Unknown	2514	7
ENA|FUIF01008995|FUIF01008995.1	Coutinho_2017	marine metagenome genome assembly, contig: Assembly-24122-SUB-0.50-ITER-7-EPOV_STCS_Seq_204	Aquatic	Marine	Bacteria	Proteobacteria	Unknown	Unknown	Unknown	Unknown	Unknown	3324	7
ENA|FUIF01009000|FUIF01009000.1	Coutinho_2017	marine metagenome genome assembly, contig: Assembly-24122-SUB-0.50-ITER-7-ETimbebas2012_Seq_8	Aquatic	Marine	Bacteria	Proteobacteria	Unknown	Unknown	Unknown	Unknown	Unknown	11638	18
ENA|FUIF01009011|FUIF01009011.1	Coutinho_2017	marine metagenome genome assembly, contig: Assembly-24122-SUB-0.50-ITER-8-EIndian_Ocean_GS108_Seq_18	Aquatic	Marine	Bacteria	Cyanobacteria	Unknown	Unknown	Unknown	Unknown	Unknown	5011	8
ENA|FUIF01009012|FUIF01009012.1	Coutinho_2017	marine metagenome genome assembly, contig: Assembly-24122-SUB-0.50-ITER-8-EIndian_Ocean_GS112_Seq_19	Aquatic	Marine	Bacteria	Cyanobacteria	Unknown	Unknown	Unknown	Unknown	Unknown	4737	11
ENA|FUIF01009015|FUIF01009015.1	Coutinho_2017	marine metagenome genome assembly, contig: Assembly-24122-SUB-0.50-ITER-8-EIndian_Ocean_GS112_Seq_37	Aquatic	Marine	Bacteria	Cyanobacteria	Unknown	Unknown	Unknown	Unknown	Unknown	3710	10
ENA|FUIF01009016|FUIF01009016.1	Coutinho_2017	marine metagenome genome assembly, contig: Assembly-24122-SUB-0.50-ITER-8-EIndian_Ocean_GS112_Seq_53	Aquatic	Marine	Bacteria	Cyanobacteria	Unknown	Unknown	Unknown	Unknown	Unknown	3161	6
ENA|FUIF01009022|FUIF01009022.1	Coutinho_2017	marine metagenome genome assembly, contig: Assembly-24122-SUB-0.50-ITER-8-EIndian_Ocean_GS117_Seq_61	Aquatic	Marine	Bacteria	Actinobacteria	Unknown	Unknown	Unknown	Unknown	Unknown	4486	15
ENA|FUIF01009028|FUIF01009028.1	Coutinho_2017	marine metagenome genome assembly, contig: Assembly-24122-SUB-0.50-ITER-8-EIndian_Ocean_GS117_Seq_125	Aquatic	Marine	Bacteria	Proteobacteria	Unknown	Unknown	Unknown	Unknown	Unknown	3182	7
ENA|FUIF01009030|FUIF01009030.1	Coutinho_2017	marine metagenome genome assembly, contig: Assembly-24122-SUB-0.50-ITER-8-EIndian_Ocean_GS117_Seq_161	Aquatic	Marine	Bacteria	Cyanobacteria	Unknown	Unknown	Unknown	Unknown	Unknown	2886	8
ENA|FUIF01009034|FUIF01009034.1	Coutinho_2017	marine metagenome genome assembly, contig: Assembly-24122-SUB-0.50-ITER-8-EIndian_Ocean_GS117_Seq_206	Aquatic	Marine	Bacteria	Cyanobacteria	Unknown	Unknown	Unknown	Unknown	Unknown	2612	8
ENA|FUIF01009064|FUIF01009064.1	Coutinho_2017	marine metagenome genome assembly, contig: Assembly-24122-SUB-0.50-ITER-8-EPOV_M5OD_Seq_5	Aquatic	Marine	Bacteria	Cyanobacteria	Unknown	Unknown	Unknown	Unknown	Unknown	3407	5
ENA|FUIF01009065|FUIF01009065.1	Coutinho_2017	marine metagenome genome assembly, contig: Assembly-24122-SUB-0.50-ITER-8-EPOV_M5OD_Seq_9	Aquatic	Marine	Bacteria	Cyanobacteria	Unknown	Unknown	Unknown	Unknown	Unknown	2621	9
ENA|FUIF01009073|FUIF01009073.1	Coutinho_2017	marine metagenome genome assembly, contig: Assembly-24122-SUB-0.50-ITER-8-EPOV_SFSS_Seq_30	Aquatic	Marine	Bacteria	Proteobacteria	Unknown	Unknown	Unknown	Unknown	Unknown	4894	8
ENA|FUIF01009081|FUIF01009081.1	Coutinho_2017	marine metagenome genome assembly, contig: Assembly-24122-SUB-0.50-ITER-8-EPOV_STCS_Seq_371	Aquatic	Marine	Bacteria	Bacteroidetes	Unknown	Unknown	Unknown	Unknown	Unknown	2531	7
ENA|FUIF01009096|FUIF01009096.1	Coutinho_2017	marine metagenome genome assembly, contig: Assembly-24122-SUB-0.50-ITER-9-EIndian_Ocean_GS108_Seq_2	Aquatic	Marine	Bacteria	Proteobacteria	Unknown	Unknown	Unknown	Unknown	Unknown	19258	30
ENA|FUIF01009097|FUIF01009097.1	Coutinho_2017	marine metagenome genome assembly, contig: Assembly-24122-SUB-0.50-ITER-9-EIndian_Ocean_GS108_Seq_45	Aquatic	Marine	Bacteria	Cyanobacteria	Unknown	Unknown	Unknown	Unknown	Unknown	2920	5
ENA|FUIF01009102|FUIF01009102.1	Coutinho_2017	marine metagenome genome assembly, contig: Assembly-24122-SUB-0.50-ITER-9-EIndian_Ocean_GS112_Seq_43	Aquatic	Marine	Bacteria	Cyanobacteria	Unknown	Unknown	Unknown	Unknown	Unknown	3267	8
ENA|FUIF01009108|FUIF01009108.1	Coutinho_2017	marine metagenome genome assembly, contig: Assembly-24122-SUB-0.50-ITER-9-EIndian_Ocean_GS117_Seq_109	Aquatic	Marine	Bacteria	Proteobacteria	Unknown	Unknown	Unknown	Unknown	Unknown	3330	6
ENA|FUIF01009111|FUIF01009111.1	Coutinho_2017	marine metagenome genome assembly, contig: Assembly-24122-SUB-0.50-ITER-9-EIndian_Ocean_GS117_Seq_139	Aquatic	Marine	Bacteria	Cyanobacteria	Unknown	Unknown	Unknown	Unknown	Unknown	3075	5
ENA|FUIF01009112|FUIF01009112.1	Coutinho_2017	marine metagenome genome assembly, contig: Assembly-24122-SUB-0.50-ITER-9-EIndian_Ocean_GS117_Seq_161	Aquatic	Marine	Bacteria	Proteobacteria	Unknown	Unknown	Unknown	Unknown	Unknown	2950	6
ENA|FUIF01009114|FUIF01009114.1	Coutinho_2017	marine metagenome genome assembly, contig: Assembly-24122-SUB-0.50-ITER-9-EIndian_Ocean_GS117_Seq_206	Aquatic	Marine	Bacteria	Cyanobacteria	Unknown	Unknown	Unknown	Unknown	Unknown	2648	6
ENA|FUIF01009117|FUIF01009117.1	Coutinho_2017	marine metagenome genome assembly, contig: Assembly-24122-SUB-0.50-ITER-9-EIndian_Ocean_GS122_Seq_47	Aquatic	Marine	Bacteria	Proteobacteria	Unknown	Unknown	Unknown	Unknown	Unknown	3791	8
ENA|FUIF01009120|FUIF01009120.1	Coutinho_2017	marine metagenome genome assembly, contig: Assembly-24122-SUB-0.50-ITER-9-EP_damicornis_NLN_RepliG_Seq_14	Aquatic	Marine	Bacteria	Actinobacteria	Unknown	Unknown	Unknown	Unknown	Unknown	6292	11
ENA|FUIF01009148|FUIF01009148.1	Coutinho_2017	marine metagenome genome assembly, contig: Assembly-24122-SUB-0.50-ITER-9-EPOV_SFSS_Seq_3	Aquatic	Marine	Bacteria	Proteobacteria	Unknown	Unknown	Unknown	Unknown	Unknown	11152	25
ENA|FUIF01009196|FUIF01009196.1	Coutinho_2017	marine metagenome genome assembly, contig: Assembly-24122-SUB-1-ITER-1-EArctic_Seq_1	Aquatic	Marine	Bacteria	Proteobacteria	Unknown	Unknown	Unknown	Unknown	Unknown	64810	81
ENA|FUIF01009197|FUIF01009197.1	Coutinho_2017	marine metagenome genome assembly, contig: Assembly-24122-SUB-1-ITER-1-EArctic_Seq_3	Aquatic	Marine	Bacteria	Proteobacteria	Unknown	Unknown	Unknown	Unknown	Unknown	22119	21
ENA|FUIF01009199|FUIF01009199.1	Coutinho_2017	marine metagenome genome assembly, contig: Assembly-24122-SUB-1-ITER-1-EArctic_Seq_5	Aquatic	Marine	Bacteria	Proteobacteria	Unknown	Unknown	Unknown	Unknown	Unknown	19761	24
ENA|FUIF01009200|FUIF01009200.1	Coutinho_2017	marine metagenome genome assembly, contig: Assembly-24122-SUB-1-ITER-1-EArctic_Seq_9	Aquatic	Marine	Bacteria	Proteobacteria	Unknown	Unknown	Unknown	Unknown	Unknown	16748	18
ENA|FUIF01009201|FUIF01009201.1	Coutinho_2017	marine metagenome genome assembly, contig: Assembly-24122-SUB-1-ITER-1-EArctic_Seq_11	Aquatic	Marine	Bacteria	Proteobacteria	Unknown	Unknown	Unknown	Unknown	Unknown	16396	19
ENA|FUIF01009203|FUIF01009203.1	Coutinho_2017	marine metagenome genome assembly, contig: Assembly-24122-SUB-1-ITER-1-EArctic_Seq_14	Aquatic	Marine	Bacteria	Proteobacteria	Unknown	Unknown	Unknown	Unknown	Unknown	12948	17
ENA|FUIF01009204|FUIF01009204.1	Coutinho_2017	marine metagenome genome assembly, contig: Assembly-24122-SUB-1-ITER-1-EArctic_Seq_16	Aquatic	Marine	Bacteria	Proteobacteria	Unknown	Unknown	Unknown	Unknown	Unknown	12532	14
ENA|FUIF01009205|FUIF01009205.1	Coutinho_2017	marine metagenome genome assembly, contig: Assembly-24122-SUB-1-ITER-1-EArctic_Seq_17	Aquatic	Marine	Bacteria	Proteobacteria	Unknown	Unknown	Unknown	Unknown	Unknown	11823	15
ENA|FUIF01009210|FUIF01009210.1	Coutinho_2017	marine metagenome genome assembly, contig: Assembly-24122-SUB-1-ITER-1-EArctic_Seq_22	Aquatic	Marine	Bacteria	Proteobacteria	Unknown	Unknown	Unknown	Unknown	Unknown	10268	15
ENA|FUIF01009211|FUIF01009211.1	Coutinho_2017	marine metagenome genome assembly, contig: Assembly-24122-SUB-1-ITER-1-EArctic_Seq_24	Aquatic	Marine	Bacteria	Proteobacteria	Unknown	Unknown	Unknown	Unknown	Unknown	8848	12
ENA|FUIF01009213|FUIF01009213.1	Coutinho_2017	marine metagenome genome assembly, contig: Assembly-24122-SUB-1-ITER-1-EArctic_Seq_28	Aquatic	Marine	Bacteria	Proteobacteria	Unknown	Unknown	Unknown	Unknown	Unknown	8291	9
ENA|FUIF01009214|FUIF01009214.1	Coutinho_2017	marine metagenome genome assembly, contig: Assembly-24122-SUB-1-ITER-1-EArctic_Seq_29	Aquatic	Marine	Bacteria	Proteobacteria	Unknown	Unknown	Unknown	Unknown	Unknown	8125	8
ENA|FUIF01009215|FUIF01009215.1	Coutinho_2017	marine metagenome genome assembly, contig: Assembly-24122-SUB-1-ITER-1-EArctic_Seq_31	Aquatic	Marine	Bacteria	Proteobacteria	Unknown	Unknown	Unknown	Unknown	Unknown	7910	14
ENA|FUIF01009219|FUIF01009219.1	Coutinho_2017	marine metagenome genome assembly, contig: Assembly-24122-SUB-1-ITER-1-EArctic_Seq_37	Aquatic	Marine	Bacteria	Proteobacteria	Unknown	Unknown	Unknown	Unknown	Unknown	7268	12
ENA|FUIF01009221|FUIF01009221.1	Coutinho_2017	marine metagenome genome assembly, contig: Assembly-24122-SUB-1-ITER-1-EArctic_Seq_40	Aquatic	Marine	Bacteria	Proteobacteria	Unknown	Unknown	Unknown	Unknown	Unknown	6921	8
ENA|FUIF01009231|FUIF01009231.1	Coutinho_2017	marine metagenome genome assembly, contig: Assembly-24122-SUB-1-ITER-1-EArctic_Seq_61	Aquatic	Marine	Bacteria	Proteobacteria	Unknown	Unknown	Unknown	Unknown	Unknown	5653	9
ENA|FUIF01009234|FUIF01009234.1	Coutinho_2017	marine metagenome genome assembly, contig: Assembly-24122-SUB-1-ITER-1-EArctic_Seq_66	Aquatic	Marine	Bacteria	Proteobacteria	Unknown	Unknown	Unknown	Unknown	Unknown	5456	8
ENA|FUIF01009236|FUIF01009236.1	Coutinho_2017	marine metagenome genome assembly, contig: Assembly-24122-SUB-1-ITER-1-EArctic_Seq_68	Aquatic	Marine	Bacteria	Proteobacteria	Unknown	Unknown	Unknown	Unknown	Unknown	5374	8
ENA|FUIF01009237|FUIF01009237.1	Coutinho_2017	marine metagenome genome assembly, contig: Assembly-24122-SUB-1-ITER-1-EArctic_Seq_69	Aquatic	Marine	Bacteria	Proteobacteria	Unknown	Unknown	Unknown	Unknown	Unknown	5373	9
ENA|FUIF01009254|FUIF01009254.1	Coutinho_2017	marine metagenome genome assembly, contig: Assembly-24122-SUB-1-ITER-1-EArctic_Seq_92	Aquatic	Marine	Bacteria	Proteobacteria	Unknown	Unknown	Unknown	Unknown	Unknown	4738	5
ENA|FUIF01009256|FUIF01009256.1	Coutinho_2017	marine metagenome genome assembly, contig: Assembly-24122-SUB-1-ITER-1-EArctic_Seq_96	Aquatic	Marine	Bacteria	Proteobacteria	Unknown	Unknown	Unknown	Unknown	Unknown	4636	7
ENA|FUIF01009262|FUIF01009262.1	Coutinho_2017	marine metagenome genome assembly, contig: Assembly-24122-SUB-1-ITER-1-EArctic_Seq_106	Aquatic	Marine	Bacteria	Proteobacteria	Unknown	Unknown	Unknown	Unknown	Unknown	4436	8
ENA|FUIF01009266|FUIF01009266.1	Coutinho_2017	marine metagenome genome assembly, contig: Assembly-24122-SUB-1-ITER-1-EArctic_Seq_111	Aquatic	Marine	Bacteria	Proteobacteria	Unknown	Unknown	Unknown	Unknown	Unknown	4278	6
ENA|FUIF01009272|FUIF01009272.1	Coutinho_2017	marine metagenome genome assembly, contig: Assembly-24122-SUB-1-ITER-1-EArctic_Seq_120	Aquatic	Marine	Bacteria	Proteobacteria	Unknown	Unknown	Unknown	Unknown	Unknown	4072	6
ENA|FUIF01009283|FUIF01009283.1	Coutinho_2017	marine metagenome genome assembly, contig: Assembly-24122-SUB-1-ITER-1-EArctic_Seq_139	Aquatic	Marine	Bacteria	Proteobacteria	Unknown	Unknown	Unknown	Unknown	Unknown	3731	5
ENA|FUIF01009291|FUIF01009291.1	Coutinho_2017	marine metagenome genome assembly, contig: Assembly-24122-SUB-1-ITER-1-EArctic_Seq_151	Aquatic	Marine	Bacteria	Proteobacteria	Unknown	Unknown	Unknown	Unknown	Unknown	3564	7
ENA|FUIF01009294|FUIF01009294.1	Coutinho_2017	marine metagenome genome assembly, contig: Assembly-24122-SUB-1-ITER-1-EArctic_Seq_155	Aquatic	Marine	Bacteria	Proteobacteria	Unknown	Unknown	Unknown	Unknown	Unknown	3524	3
ENA|FUIF01009297|FUIF01009297.1	Coutinho_2017	marine metagenome genome assembly, contig: Assembly-24122-SUB-1-ITER-1-EArctic_Seq_160	Aquatic	Marine	Bacteria	Proteobacteria	Unknown	Unknown	Unknown	Unknown	Unknown	3457	7
ENA|FUIF01009300|FUIF01009300.1	Coutinho_2017	marine metagenome genome assembly, contig: Assembly-24122-SUB-1-ITER-1-EArctic_Seq_167	Aquatic	Marine	Bacteria	Proteobacteria	Unknown	Unknown	Unknown	Unknown	Unknown	3376	5
ENA|FUIF01009303|FUIF01009303.1	Coutinho_2017	marine metagenome genome assembly, contig: Assembly-24122-SUB-1-ITER-1-EArctic_Seq_171	Aquatic	Marine	Bacteria	Proteobacteria	Unknown	Unknown	Unknown	Unknown	Unknown	3324	6
ENA|FUIF01009304|FUIF01009304.1	Coutinho_2017	marine metagenome genome assembly, contig: Assembly-24122-SUB-1-ITER-1-EArctic_Seq_174	Aquatic	Marine	Bacteria	Proteobacteria	Unknown	Unknown	Unknown	Unknown	Unknown	3240	4
ENA|FUIF01009310|FUIF01009310.1	Coutinho_2017	marine metagenome genome assembly, contig: Assembly-24122-SUB-1-ITER-1-EArctic_Seq_183	Aquatic	Marine	Bacteria	Proteobacteria	Unknown	Unknown	Unknown	Unknown	Unknown	3156	4
ENA|FUIF01009340|FUIF01009340.1	Coutinho_2017	marine metagenome genome assembly, contig: Assembly-24122-SUB-1-ITER-1-EArctic_Seq_245	Aquatic	Marine	Bacteria	Proteobacteria	Unknown	Unknown	Unknown	Unknown	Unknown	2612	5
ENA|FUIF01009347|FUIF01009347.1	Coutinho_2017	marine metagenome genome assembly, contig: Assembly-24122-SUB-1-ITER-1-EArctic_Seq_258	Aquatic	Marine	Bacteria	Proteobacteria	Unknown	Unknown	Unknown	Unknown	Unknown	2543	3
ENA|FUIF01009372|FUIF01009372.1	Coutinho_2017	marine metagenome genome assembly, contig: Assembly-24122-SUB-1-ITER-1-ECoral_Atoll_Taburean_Seq_4	Aquatic	Marine	Bacteria	Proteobacteria	Unknown	Unknown	Unknown	Unknown	Unknown	3762	7
ENA|FUIF01009381|FUIF01009381.1	Coutinho_2017	marine metagenome genome assembly, contig: Assembly-24122-SUB-1-ITER-1-EIndian_Ocean_GS108_Seq_7	Aquatic	Marine	Bacteria	Cyanobacteria	Unknown	Unknown	Unknown	Unknown	Unknown	8429	15
ENA|FUIF01009382|FUIF01009382.1	Coutinho_2017	marine metagenome genome assembly, contig: Assembly-24122-SUB-1-ITER-1-EIndian_Ocean_GS108_Seq_8	Aquatic	Marine	Bacteria	Verrucomicrobia	Unknown	Unknown	Unknown	Unknown	Unknown	8181	22
ENA|FUIF01009387|FUIF01009387.1	Coutinho_2017	marine metagenome genome assembly, contig: Assembly-24122-SUB-1-ITER-1-EIndian_Ocean_GS108_Seq_33	Aquatic	Marine	Bacteria	Cyanobacteria	Unknown	Unknown	Unknown	Unknown	Unknown	4841	6
ENA|FUIF01009388|FUIF01009388.1	Coutinho_2017	marine metagenome genome assembly, contig: Assembly-24122-SUB-1-ITER-1-EIndian_Ocean_GS108_Seq_38	Aquatic	Marine	Bacteria	Cyanobacteria	Unknown	Unknown	Unknown	Unknown	Unknown	4751	15
ENA|FUIF01009390|FUIF01009390.1	Coutinho_2017	marine metagenome genome assembly, contig: Assembly-24122-SUB-1-ITER-1-EIndian_Ocean_GS108_Seq_45	Aquatic	Marine	Bacteria	Proteobacteria	Unknown	Unknown	Unknown	Unknown	Unknown	4457	8
ENA|FUIF01009401|FUIF01009401.1	Coutinho_2017	marine metagenome genome assembly, contig: Assembly-24122-SUB-1-ITER-1-EIndian_Ocean_GS108_Seq_95	Aquatic	Marine	Bacteria	Cyanobacteria	Unknown	Unknown	Unknown	Unknown	Unknown	3241	9
ENA|FUIF01009405|FUIF01009405.1	Coutinho_2017	marine metagenome genome assembly, contig: Assembly-24122-SUB-1-ITER-1-EIndian_Ocean_GS108_Seq_131	Aquatic	Marine	Bacteria	Cyanobacteria	Unknown	Unknown	Unknown	Unknown	Unknown	2846	6
ENA|FUIF01009408|FUIF01009408.1	Coutinho_2017	marine metagenome genome assembly, contig: Assembly-24122-SUB-1-ITER-1-EIndian_Ocean_GS108_Seq_156	Aquatic	Marine	Bacteria	Proteobacteria	Unknown	Unknown	Unknown	Unknown	Unknown	2610	6
ENA|FUIF01009413|FUIF01009413.1	Coutinho_2017	marine metagenome genome assembly, contig: Assembly-24122-SUB-1-ITER-1-EIndian_Ocean_GS112_Seq_16	Aquatic	Marine	Bacteria	Cyanobacteria	Unknown	Unknown	Unknown	Unknown	Unknown	7054	9
ENA|FUIF01009416|FUIF01009416.1	Coutinho_2017	marine metagenome genome assembly, contig: Assembly-24122-SUB-1-ITER-1-EIndian_Ocean_GS112_Seq_40	Aquatic	Marine	Bacteria	Cyanobacteria	Unknown	Unknown	Unknown	Unknown	Unknown	5182	12
ENA|FUIF01009418|FUIF01009418.1	Coutinho_2017	marine metagenome genome assembly, contig: Assembly-24122-SUB-1-ITER-1-EIndian_Ocean_GS112_Seq_45	Aquatic	Marine	Bacteria	Cyanobacteria	Unknown	Unknown	Unknown	Unknown	Unknown	5052	5
ENA|FUIF01009419|FUIF01009419.1	Coutinho_2017	marine metagenome genome assembly, contig: Assembly-24122-SUB-1-ITER-1-EIndian_Ocean_GS112_Seq_52	Aquatic	Marine	Bacteria	Cyanobacteria	Unknown	Unknown	Unknown	Unknown	Unknown	4765	8
ENA|FUIF01009425|FUIF01009425.1	Coutinho_2017	marine metagenome genome assembly, contig: Assembly-24122-SUB-1-ITER-1-EIndian_Ocean_GS112_Seq_81	Aquatic	Marine	Bacteria	Cyanobacteria	Unknown	Unknown	Unknown	Unknown	Unknown	3933	7
ENA|FUIF01009429|FUIF01009429.1	Coutinho_2017	marine metagenome genome assembly, contig: Assembly-24122-SUB-1-ITER-1-EIndian_Ocean_GS112_Seq_101	Aquatic	Marine	Bacteria	Proteobacteria	Unknown	Unknown	Unknown	Unknown	Unknown	3623	8
ENA|FUIF01009434|FUIF01009434.1	Coutinho_2017	marine metagenome genome assembly, contig: Assembly-24122-SUB-1-ITER-1-EIndian_Ocean_GS112_Seq_150	Aquatic	Marine	Bacteria	Cyanobacteria	Unknown	Unknown	Unknown	Unknown	Unknown	3121	5
ENA|FUIF01009441|FUIF01009441.1	Coutinho_2017	marine metagenome genome assembly, contig: Assembly-24122-SUB-1-ITER-1-EIndian_Ocean_GS112_Seq_188	Aquatic	Marine	Bacteria	Cyanobacteria	Unknown	Unknown	Unknown	Unknown	Unknown	2865	8
ENA|FUIF01009442|FUIF01009442.1	Coutinho_2017	marine metagenome genome assembly, contig: Assembly-24122-SUB-1-ITER-1-EIndian_Ocean_GS112_Seq_193	Aquatic	Marine	Bacteria	Proteobacteria	Unknown	Unknown	Unknown	Unknown	Unknown	2840	4
ENA|FUIF01009446|FUIF01009446.1	Coutinho_2017	marine metagenome genome assembly, contig: Assembly-24122-SUB-1-ITER-1-EIndian_Ocean_GS112_Seq_221	Aquatic	Marine	Bacteria	Proteobacteria	Unknown	Unknown	Unknown	Unknown	Unknown	2691	6
ENA|FUIF01009454|FUIF01009454.1	Coutinho_2017	marine metagenome genome assembly, contig: Assembly-24122-SUB-1-ITER-1-EIndian_Ocean_GS117_Seq_23	Aquatic	Marine	Bacteria	Proteobacteria	Unknown	Unknown	Unknown	Unknown	Unknown	10786	14
ENA|FUIF01009456|FUIF01009456.1	Coutinho_2017	marine metagenome genome assembly, contig: Assembly-24122-SUB-1-ITER-1-EIndian_Ocean_GS117_Seq_30	Aquatic	Marine	Bacteria	Cyanobacteria	Unknown	Unknown	Unknown	Unknown	Unknown	9630	12
ENA|FUIF01009465|FUIF01009465.1	Coutinho_2017	marine metagenome genome assembly, contig: Assembly-24122-SUB-1-ITER-1-EIndian_Ocean_GS117_Seq_140	Aquatic	Marine	Bacteria	Cyanobacteria	Unknown	Unknown	Unknown	Unknown	Unknown	4812	10
ENA|FUIF01009471|FUIF01009471.1	Coutinho_2017	marine metagenome genome assembly, contig: Assembly-24122-SUB-1-ITER-1-EIndian_Ocean_GS117_Seq_161	Aquatic	Marine	Bacteria	Actinobacteria	Unknown	Unknown	Unknown	Unknown	Unknown	4512	9
ENA|FUIF01009475|FUIF01009475.1	Coutinho_2017	marine metagenome genome assembly, contig: Assembly-24122-SUB-1-ITER-1-EIndian_Ocean_GS117_Seq_172	Aquatic	Marine	Bacteria	Bacteroidetes	Unknown	Unknown	Unknown	Unknown	Unknown	4354	7
ENA|FUIF01009476|FUIF01009476.1	Coutinho_2017	marine metagenome genome assembly, contig: Assembly-24122-SUB-1-ITER-1-EIndian_Ocean_GS117_Seq_176	Aquatic	Marine	Bacteria	Verrucomicrobia	Unknown	Unknown	Unknown	Unknown	Unknown	4307	7
ENA|FUIF01009478|FUIF01009478.1	Coutinho_2017	marine metagenome genome assembly, contig: Assembly-24122-SUB-1-ITER-1-EIndian_Ocean_GS117_Seq_182	Aquatic	Marine	Bacteria	Proteobacteria	Unknown	Unknown	Unknown	Unknown	Unknown	4217	9
ENA|FUIF01009498|FUIF01009498.1	Coutinho_2017	marine metagenome genome assembly, contig: Assembly-24122-SUB-1-ITER-1-EIndian_Ocean_GS117_Seq_282	Aquatic	Marine	Bacteria	Proteobacteria	Unknown	Unknown	Unknown	Unknown	Unknown	3542	12
ENA|FUIF01009508|FUIF01009508.1	Coutinho_2017	marine metagenome genome assembly, contig: Assembly-24122-SUB-1-ITER-1-EIndian_Ocean_GS117_Seq_344	Aquatic	Marine	Bacteria	Cyanobacteria	Unknown	Unknown	Unknown	Unknown	Unknown	3181	9
ENA|FUIF01009518|FUIF01009518.1	Coutinho_2017	marine metagenome genome assembly, contig: Assembly-24122-SUB-1-ITER-1-EIndian_Ocean_GS117_Seq_400	Aquatic	Marine	Bacteria	Cyanobacteria	Unknown	Unknown	Unknown	Unknown	Unknown	2932	6
ENA|FUIF01009531|FUIF01009531.1	Coutinho_2017	marine metagenome genome assembly, contig: Assembly-24122-SUB-1-ITER-1-EIndian_Ocean_GS117_Seq_494	Aquatic	Marine	Bacteria	Cyanobacteria	Unknown	Unknown	Unknown	Unknown	Unknown	2684	4
ENA|FUIF01009543|FUIF01009543.1	Coutinho_2017	marine metagenome genome assembly, contig: Assembly-24122-SUB-1-ITER-1-EIndian_Ocean_GS122_Seq_12	Aquatic	Marine	Bacteria	Proteobacteria	Unknown	Unknown	Unknown	Unknown	Unknown	10815	23
ENA|FUIF01009546|FUIF01009546.1	Coutinho_2017	marine metagenome genome assembly, contig: Assembly-24122-SUB-1-ITER-1-EIndian_Ocean_GS122_Seq_22	Aquatic	Marine	Bacteria	Proteobacteria	Unknown	Unknown	Unknown	Unknown	Unknown	8181	11
ENA|FUIF01009585|FUIF01009585.1	Coutinho_2017	marine metagenome genome assembly, contig: Assembly-24122-SUB-1-ITER-1-EIndian_Ocean_GS122_Seq_236	Aquatic	Marine	Bacteria	Proteobacteria	Unknown	Unknown	Unknown	Unknown	Unknown	2520	4
ENA|FUIF01009663|FUIF01009663.1	Coutinho_2017	marine metagenome genome assembly, contig: Assembly-24122-SUB-1-ITER-1-EP_damicornis_NLN_RepliG_Seq_1	Aquatic	Marine	Bacteria	Actinobacteria	Unknown	Unknown	Unknown	Unknown	Unknown	21513	24
ENA|FUIF01009670|FUIF01009670.1	Coutinho_2017	marine metagenome genome assembly, contig: Assembly-24122-SUB-1-ITER-1-EP_damicornis_NLN_RepliG_Seq_13	Aquatic	Marine	Bacteria	Proteobacteria	Unknown	Unknown	Unknown	Unknown	Unknown	10192	11
ENA|FUIF01009671|FUIF01009671.1	Coutinho_2017	marine metagenome genome assembly, contig: Assembly-24122-SUB-1-ITER-1-EP_damicornis_NLN_RepliG_Seq_14	Aquatic	Marine	Bacteria	Proteobacteria	Unknown	Unknown	Unknown	Unknown	Unknown	9748	10
ENA|FUIF01009715|FUIF01009715.1	Coutinho_2017	marine metagenome genome assembly, contig: Assembly-24122-SUB-1-ITER-1-EP_damicornis_NLN_RepliG_Seq_131	Aquatic	Marine	Bacteria	Proteobacteria	Unknown	Unknown	Unknown	Unknown	Unknown	3454	4
ENA|FUIF01009718|FUIF01009718.1	Coutinho_2017	marine metagenome genome assembly, contig: Assembly-24122-SUB-1-ITER-1-EP_damicornis_NLN_RepliG_Seq_139	Aquatic	Marine	Bacteria	Proteobacteria	Unknown	Unknown	Unknown	Unknown	Unknown	3335	6
ENA|FUIF01009749|FUIF01009749.1	Coutinho_2017	marine metagenome genome assembly, contig: Assembly-24122-SUB-1-ITER-1-EP_damicornis_NLN_RepliG_Seq_201	Aquatic	Marine	Bacteria	Proteobacteria	Unknown	Unknown	Unknown	Unknown	Unknown	2745	5
ENA|FUIF01009857|FUIF01009857.1	Coutinho_2017	marine metagenome genome assembly, contig: Assembly-24122-SUB-1-ITER-1-EPOV_M1CS_Seq_157	Aquatic	Marine	Bacteria	Proteobacteria	Unknown	Unknown	Unknown	Unknown	Unknown	3569	5
ENA|FUIF01009866|FUIF01009866.1	Coutinho_2017	marine metagenome genome assembly, contig: Assembly-24122-SUB-1-ITER-1-EPOV_M1CS_Seq_212	Aquatic	Marine	Bacteria	Proteobacteria	Unknown	Unknown	Unknown	Unknown	Unknown	3149	5
ENA|FUIF01009871|FUIF01009871.1	Coutinho_2017	marine metagenome genome assembly, contig: Assembly-24122-SUB-1-ITER-1-EPOV_M1CS_Seq_242	Aquatic	Marine	Bacteria	Proteobacteria	Unknown	Unknown	Unknown	Unknown	Unknown	2984	6
ENA|FUIF01009884|FUIF01009884.1	Coutinho_2017	marine metagenome genome assembly, contig: Assembly-24122-SUB-1-ITER-1-EPOV_M1CS_Seq_331	Aquatic	Marine	Bacteria	Proteobacteria	Unknown	Unknown	Unknown	Unknown	Unknown	2610	6
ENA|FUIF01009891|FUIF01009891.1	Coutinho_2017	marine metagenome genome assembly, contig: Assembly-24122-SUB-1-ITER-1-EPOV_M2MS_Seq_1	Aquatic	Marine	Bacteria	Proteobacteria	Unknown	Unknown	Unknown	Unknown	Unknown	27678	38
ENA|FUIF01009894|FUIF01009894.1	Coutinho_2017	marine metagenome genome assembly, contig: Assembly-24122-SUB-1-ITER-1-EPOV_M2MS_Seq_24	Aquatic	Marine	Bacteria	Proteobacteria	Unknown	Unknown	Unknown	Unknown	Unknown	5073	15
ENA|FUIF01009896|FUIF01009896.1	Coutinho_2017	marine metagenome genome assembly, contig: Assembly-24122-SUB-1-ITER-1-EPOV_M2MS_Seq_32	Aquatic	Marine	Bacteria	Cyanobacteria	Unknown	Unknown	Unknown	Unknown	Unknown	4448	6
ENA|FUIF01009897|FUIF01009897.1	Coutinho_2017	marine metagenome genome assembly, contig: Assembly-24122-SUB-1-ITER-1-EPOV_M2MS_Seq_34	Aquatic	Marine	Bacteria	Proteobacteria	Unknown	Unknown	Unknown	Unknown	Unknown	4421	7
ENA|FUIF01009907|FUIF01009907.1	Coutinho_2017	marine metagenome genome assembly, contig: Assembly-24122-SUB-1-ITER-1-EPOV_M2MS_Seq_74	Aquatic	Marine	Bacteria	Proteobacteria	Unknown	Unknown	Unknown	Unknown	Unknown	3420	7
ENA|FUIF01009908|FUIF01009908.1	Coutinho_2017	marine metagenome genome assembly, contig: Assembly-24122-SUB-1-ITER-1-EPOV_M2MS_Seq_80	Aquatic	Marine	Bacteria	Proteobacteria	Unknown	Unknown	Unknown	Unknown	Unknown	3279	8
ENA|FUIF01009909|FUIF01009909.1	Coutinho_2017	marine metagenome genome assembly, contig: Assembly-24122-SUB-1-ITER-1-EPOV_M2MS_Seq_83	Aquatic	Marine	Bacteria	Proteobacteria	Unknown	Unknown	Unknown	Unknown	Unknown	3226	7
ENA|FUIF01009919|FUIF01009919.1	Coutinho_2017	marine metagenome genome assembly, contig: Assembly-24122-SUB-1-ITER-1-EPOV_M2MS_Seq_163	Aquatic	Marine	Bacteria	Verrucomicrobia	Unknown	Unknown	Unknown	Unknown	Unknown	2571	7
ENA|FUIF01009920|FUIF01009920.1	Coutinho_2017	marine metagenome genome assembly, contig: Assembly-24122-SUB-1-ITER-1-EPOV_M2MS_Seq_167	Aquatic	Marine	Bacteria	Proteobacteria	Unknown	Unknown	Unknown	Unknown	Unknown	2550	6
ENA|FUIF01009925|FUIF01009925.1	Coutinho_2017	marine metagenome genome assembly, contig: Assembly-24122-SUB-1-ITER-1-EPOV_M4OS_Seq_2	Aquatic	Marine	Bacteria	Proteobacteria	Unknown	Unknown	Unknown	Unknown	Unknown	14594	22
ENA|FUIF01009935|FUIF01009935.1	Coutinho_2017	marine metagenome genome assembly, contig: Assembly-24122-SUB-1-ITER-1-EPOV_M4OS_Seq_36	Aquatic	Marine	Bacteria	Cyanobacteria	Unknown	Unknown	Unknown	Unknown	Unknown	3991	10
ENA|FUIF01009940|FUIF01009940.1	Coutinho_2017	marine metagenome genome assembly, contig: Assembly-24122-SUB-1-ITER-1-EPOV_M4OS_Seq_63	Aquatic	Marine	Bacteria	Cyanobacteria	Unknown	Unknown	Unknown	Unknown	Unknown	3291	5
ENA|FUIF01009953|FUIF01009953.1	Coutinho_2017	marine metagenome genome assembly, contig: Assembly-24122-SUB-1-ITER-1-EPOV_M5OD_Seq_1	Aquatic	Marine	Bacteria	Cyanobacteria	Unknown	Unknown	Unknown	Unknown	Unknown	29278	43
ENA|FUIF01009969|FUIF01009969.1	Coutinho_2017	marine metagenome genome assembly, contig: Assembly-24122-SUB-1-ITER-1-EPOV_SFCS_Seq_11	Aquatic	Marine	Bacteria	Proteobacteria	Unknown	Unknown	Unknown	Unknown	Unknown	12205	11
ENA|FUIF01009975|FUIF01009975.1	Coutinho_2017	marine metagenome genome assembly, contig: Assembly-24122-SUB-1-ITER-1-EPOV_SFCS_Seq_197	Aquatic	Marine	Bacteria	Proteobacteria	Unknown	Unknown	Unknown	Unknown	Unknown	4095	7
ENA|FUIF01009986|FUIF01009986.1	Coutinho_2017	marine metagenome genome assembly, contig: Assembly-24122-SUB-1-ITER-1-EPOV_SFDS_Seq_1	Aquatic	Marine	Bacteria	Proteobacteria	Unknown	Unknown	Unknown	Unknown	Unknown	34113	42
ENA|FUIF01010002|FUIF01010002.1	Coutinho_2017	marine metagenome genome assembly, contig: Assembly-24122-SUB-1-ITER-1-EPOV_SFDS_Seq_432	Aquatic	Marine	Bacteria	Proteobacteria	Unknown	Unknown	Unknown	Unknown	Unknown	3053	9
ENA|FUIF01010003|FUIF01010003.1	Coutinho_2017	marine metagenome genome assembly, contig: Assembly-24122-SUB-1-ITER-1-EPOV_SFDS_Seq_446	Aquatic	Marine	Bacteria	Proteobacteria	Unknown	Unknown	Unknown	Unknown	Unknown	3021	7
ENA|FUIF01010011|FUIF01010011.1	Coutinho_2017	marine metagenome genome assembly, contig: Assembly-24122-SUB-1-ITER-1-EPOV_SFDS_Seq_575	Aquatic	Marine	Bacteria	Proteobacteria	Unknown	Unknown	Unknown	Unknown	Unknown	2721	5
ENA|FUIF01010034|FUIF01010034.1	Coutinho_2017	marine metagenome genome assembly, contig: Assembly-24122-SUB-1-ITER-1-EPOV_STCS_Seq_9	Aquatic	Marine	Bacteria	Proteobacteria	Unknown	Unknown	Unknown	Unknown	Unknown	27963	27
ENA|FUIF01010040|FUIF01010040.1	Coutinho_2017	marine metagenome genome assembly, contig: Assembly-24122-SUB-1-ITER-1-EPOV_STCS_Seq_69	Aquatic	Marine	Bacteria	Proteobacteria	Unknown	Unknown	Unknown	Unknown	Unknown	8159	19
ENA|FUIF01010041|FUIF01010041.1	Coutinho_2017	marine metagenome genome assembly, contig: Assembly-24122-SUB-1-ITER-1-EPOV_STCS_Seq_72	Aquatic	Marine	Bacteria	Bacteroidetes	Unknown	Unknown	Unknown	Unknown	Unknown	8066	19
ENA|FUIF01010043|FUIF01010043.1	Coutinho_2017	marine metagenome genome assembly, contig: Assembly-24122-SUB-1-ITER-1-EPOV_STCS_Seq_93	Aquatic	Marine	Bacteria	Verrucomicrobia	Unknown	Unknown	Unknown	Unknown	Unknown	7058	5
ENA|FUIF01010044|FUIF01010044.1	Coutinho_2017	marine metagenome genome assembly, contig: Assembly-24122-SUB-1-ITER-1-EPOV_STCS_Seq_100	Aquatic	Marine	Bacteria	Proteobacteria	Unknown	Unknown	Unknown	Unknown	Unknown	6814	11
ENA|FUIF01010068|FUIF01010068.1	Coutinho_2017	marine metagenome genome assembly, contig: Assembly-24122-SUB-1-ITER-1-EPOV_STCS_Seq_500	Aquatic	Marine	Bacteria	Proteobacteria	Unknown	Unknown	Unknown	Unknown	Unknown	3341	6
ENA|FUIF01010083|FUIF01010083.1	Coutinho_2017	marine metagenome genome assembly, contig: Assembly-24122-SUB-1-ITER-1-EPOV_STCS_Seq_700	Aquatic	Marine	Bacteria	Bacteroidetes	Unknown	Unknown	Unknown	Unknown	Unknown	2840	4
ENA|FUIF01010084|FUIF01010084.1	Coutinho_2017	marine metagenome genome assembly, contig: Assembly-24122-SUB-1-ITER-1-EPOV_STCS_Seq_727	Aquatic	Marine	Bacteria	Proteobacteria	Unknown	Unknown	Unknown	Unknown	Unknown	2781	9
ENA|FUIF01010103|FUIF01010103.1	Coutinho_2017	marine metagenome genome assembly, contig: Assembly-24122-SUB-0.25-ITER-1-EIndian_Ocean_GS108_Seq_13	Aquatic	Marine	Bacteria	Cyanobacteria	Unknown	Unknown	Unknown	Unknown	Unknown	3496	7
ENA|FUIF01010115|FUIF01010115.1	Coutinho_2017	marine metagenome genome assembly, contig: Assembly-24122-SUB-0.25-ITER-1-EPOV_M1CS_Seq_12	Aquatic	Marine	Bacteria	Actinobacteria	Unknown	Unknown	Unknown	Unknown	Unknown	4210	8
ENA|FUIF01010119|FUIF01010119.1	Coutinho_2017	marine metagenome genome assembly, contig: Assembly-24122-SUB-0.25-ITER-1-EPOV_SFCS_Seq_43	Aquatic	Marine	Bacteria	Actinobacteria	Unknown	Unknown	Unknown	Unknown	Unknown	3918	7
ENA|FUIF01010124|FUIF01010124.1	Coutinho_2017	marine metagenome genome assembly, contig: Assembly-24122-SUB-0.25-ITER-1-EPOV_SFSS_Seq_17	Aquatic	Marine	Bacteria	Cyanobacteria	Unknown	Unknown	Unknown	Unknown	Unknown	3328	5
ENA|FUIF01010125|FUIF01010125.1	Coutinho_2017	marine metagenome genome assembly, contig: Assembly-24122-SUB-0.25-ITER-1-EPOV_SFSS_Seq_30	Aquatic	Marine	Bacteria	Proteobacteria	Unknown	Unknown	Unknown	Unknown	Unknown	2848	5
ENA|FUIF01010145|FUIF01010145.1	Coutinho_2017	marine metagenome genome assembly, contig: Assembly-24122-SUB-0.25-ITER-10-EIndian_Ocean_GS117_Seq_65	Aquatic	Marine	Bacteria	Proteobacteria	Unknown	Unknown	Unknown	Unknown	Unknown	2528	6
ENA|FUIF01010146|FUIF01010146.1	Coutinho_2017	marine metagenome genome assembly, contig: Assembly-24122-SUB-0.25-ITER-10-EIndian_Ocean_GS122_Seq_17	Aquatic	Marine	Bacteria	Proteobacteria	Unknown	Unknown	Unknown	Unknown	Unknown	3951	4
ENA|FUIF01010156|FUIF01010156.1	Coutinho_2017	marine metagenome genome assembly, contig: Assembly-24122-SUB-0.25-ITER-10-EPOV_STCS_Seq_82	Aquatic	Marine	Bacteria	Proteobacteria	Unknown	Unknown	Unknown	Unknown	Unknown	3356	9
ENA|FUIF01010191|FUIF01010191.1	Coutinho_2017	marine metagenome genome assembly, contig: Assembly-24122-SUB-0.25-ITER-12-EIndian_Ocean_GS122_Seq_5	Aquatic	Marine	Bacteria	Proteobacteria	Unknown	Unknown	Unknown	Unknown	Unknown	6684	14
ENA|FUIF01010192|FUIF01010192.1	Coutinho_2017	marine metagenome genome assembly, contig: Assembly-24122-SUB-0.25-ITER-12-EIndian_Ocean_GS122_Seq_16	Aquatic	Marine	Bacteria	Proteobacteria	Unknown	Unknown	Unknown	Unknown	Unknown	5067	7
ENA|FUIF01010220|FUIF01010220.1	Coutinho_2017	marine metagenome genome assembly, contig: Assembly-24122-SUB-0.25-ITER-13-EIndian_Ocean_GS112_Seq_42	Aquatic	Marine	Bacteria	Cyanobacteria	Unknown	Unknown	Unknown	Unknown	Unknown	2673	7
ENA|FUIF01010232|FUIF01010232.1	Coutinho_2017	marine metagenome genome assembly, contig: Assembly-24122-SUB-0.25-ITER-13-EPOV_SFDS_Seq_29	Aquatic	Marine	Bacteria	Actinobacteria	Unknown	Unknown	Unknown	Unknown	Unknown	3427	9
ENA|FUIF01010237|FUIF01010237.1	Coutinho_2017	marine metagenome genome assembly, contig: Assembly-24122-SUB-0.25-ITER-13-EPOV_STCS_Seq_144	Aquatic	Marine	Bacteria	Cyanobacteria	Unknown	Unknown	Unknown	Unknown	Unknown	2575	5
ENA|FUIF01010243|FUIF01010243.1	Coutinho_2017	marine metagenome genome assembly, contig: Assembly-24122-SUB-0.25-ITER-14-EIndian_Ocean_GS112_Seq_44	Aquatic	Marine	Bacteria	Proteobacteria	Unknown	Unknown	Unknown	Unknown	Unknown	2689	10
ENA|FUIF01010246|FUIF01010246.1	Coutinho_2017	marine metagenome genome assembly, contig: Assembly-24122-SUB-0.25-ITER-14-EIndian_Ocean_GS112_Seq_51	Aquatic	Marine	Bacteria	Cyanobacteria	Unknown	Unknown	Unknown	Unknown	Unknown	2587	5
ENA|FUIF01010247|FUIF01010247.1	Coutinho_2017	marine metagenome genome assembly, contig: Assembly-24122-SUB-0.25-ITER-14-EIndian_Ocean_GS117_Seq_4	Aquatic	Marine	Bacteria	Cyanobacteria	Unknown	Unknown	Unknown	Unknown	Unknown	9389	22
ENA|FUIF01010250|FUIF01010250.1	Coutinho_2017	marine metagenome genome assembly, contig: Assembly-24122-SUB-0.25-ITER-14-EIndian_Ocean_GS122_Seq_3	Aquatic	Marine	Bacteria	Proteobacteria	Unknown	Unknown	Unknown	Unknown	Unknown	7684	17
ENA|FUIF01010257|FUIF01010257.1	Coutinho_2017	marine metagenome genome assembly, contig: Assembly-24122-SUB-0.25-ITER-14-EPOV_M1CS_Seq_28	Aquatic	Marine	Bacteria	Actinobacteria	Unknown	Unknown	Unknown	Unknown	Unknown	3135	6
ENA|FUIF01010289|FUIF01010289.1	Coutinho_2017	marine metagenome genome assembly, contig: Assembly-24122-SUB-0.25-ITER-15-EPOV_STCS_Seq_123	Aquatic	Marine	Bacteria	Proteobacteria	Unknown	Unknown	Unknown	Unknown	Unknown	2861	5
ENA|FUIF01010301|FUIF01010301.1	Coutinho_2017	marine metagenome genome assembly, contig: Assembly-24122-SUB-0.25-ITER-16-EIndian_Ocean_GS108_Seq_15	Aquatic	Marine	Bacteria	Cyanobacteria	Unknown	Unknown	Unknown	Unknown	Unknown	3964	10
ENA|FUIF01010303|FUIF01010303.1	Coutinho_2017	marine metagenome genome assembly, contig: Assembly-24122-SUB-0.25-ITER-16-EIndian_Ocean_GS112_Seq_16	Aquatic	Marine	Bacteria	Cyanobacteria	Unknown	Unknown	Unknown	Unknown	Unknown	3616	6
ENA|FUIF01010318|FUIF01010318.1	Coutinho_2017	marine metagenome genome assembly, contig: Assembly-24122-SUB-0.25-ITER-16-EPOV_M2MS_Seq_2	Aquatic	Marine	Bacteria	Cyanobacteria	Unknown	Unknown	Unknown	Unknown	Unknown	4464	8
ENA|FUIF01010337|FUIF01010337.1	Coutinho_2017	marine metagenome genome assembly, contig: Assembly-24122-SUB-0.25-ITER-17-EIndian_Ocean_GS112_Seq_3	Aquatic	Marine	Bacteria	Cyanobacteria	Unknown	Unknown	Unknown	Unknown	Unknown	8490	17
ENA|FUIF01010338|FUIF01010338.1	Coutinho_2017	marine metagenome genome assembly, contig: Assembly-24122-SUB-0.25-ITER-17-EIndian_Ocean_GS112_Seq_42	Aquatic	Marine	Bacteria	Cyanobacteria	Unknown	Unknown	Unknown	Unknown	Unknown	2636	8
ENA|FUIF01010353|FUIF01010353.1	Coutinho_2017	marine metagenome genome assembly, contig: Assembly-24122-SUB-0.25-ITER-17-EPOV_SFDS_Seq_2	Aquatic	Marine	Bacteria	Verrucomicrobia	Unknown	Unknown	Unknown	Unknown	Unknown	8301	10
ENA|FUIF01010356|FUIF01010356.1	Coutinho_2017	marine metagenome genome assembly, contig: Assembly-24122-SUB-0.25-ITER-17-EPOV_STCS_Seq_1	Aquatic	Marine	Bacteria	Actinobacteria	Unknown	Unknown	Unknown	Unknown	Unknown	28178	41
ENA|FUIF01010361|FUIF01010361.1	Coutinho_2017	marine metagenome genome assembly, contig: Assembly-24122-SUB-0.25-ITER-18-EIndian_Ocean_GS108_Seq_29	Aquatic	Marine	Bacteria	Cyanobacteria	Unknown	Unknown	Unknown	Unknown	Unknown	2661	7
ENA|FUIF01010362|FUIF01010362.1	Coutinho_2017	marine metagenome genome assembly, contig: Assembly-24122-SUB-0.25-ITER-18-EIndian_Ocean_GS112_Seq_27	Aquatic	Marine	Bacteria	Verrucomicrobia	Unknown	Unknown	Unknown	Unknown	Unknown	3076	7
ENA|FUIF01010366|FUIF01010366.1	Coutinho_2017	marine metagenome genome assembly, contig: Assembly-24122-SUB-0.25-ITER-18-EIndian_Ocean_GS117_Seq_65	Aquatic	Marine	Bacteria	Cyanobacteria	Unknown	Unknown	Unknown	Unknown	Unknown	2506	6
ENA|FUIF01010367|FUIF01010367.1	Coutinho_2017	marine metagenome genome assembly, contig: Assembly-24122-SUB-0.25-ITER-18-EIndian_Ocean_GS122_Seq_3	Aquatic	Marine	Bacteria	Proteobacteria	Unknown	Unknown	Unknown	Unknown	Unknown	8192	17
ENA|FUIF01010368|FUIF01010368.1	Coutinho_2017	marine metagenome genome assembly, contig: Assembly-24122-SUB-0.25-ITER-18-EIndian_Ocean_GS122_Seq_6	Aquatic	Marine	Bacteria	Proteobacteria	Unknown	Unknown	Unknown	Unknown	Unknown	6770	10
ENA|FUIF01010369|FUIF01010369.1	Coutinho_2017	marine metagenome genome assembly, contig: Assembly-24122-SUB-0.25-ITER-18-EIndian_Ocean_GS122_Seq_28	Aquatic	Marine	Bacteria	Proteobacteria	Unknown	Unknown	Unknown	Unknown	Unknown	3358	6
ENA|FUIF01010371|FUIF01010371.1	Coutinho_2017	marine metagenome genome assembly, contig: Assembly-24122-SUB-0.25-ITER-18-EIndian_Ocean_GS122_Seq_38	Aquatic	Marine	Bacteria	Proteobacteria	Unknown	Unknown	Unknown	Unknown	Unknown	3111	8
ENA|FUIF01010380|FUIF01010380.1	Coutinho_2017	marine metagenome genome assembly, contig: Assembly-24122-SUB-0.25-ITER-18-EPOV_SFCS_Seq_69	Aquatic	Marine	Bacteria	Proteobacteria	Unknown	Unknown	Unknown	Unknown	Unknown	3045	8
ENA|FUIF01010398|FUIF01010398.1	Coutinho_2017	marine metagenome genome assembly, contig: Assembly-24122-SUB-0.25-ITER-19-EIndian_Ocean_GS108_Seq_29	Aquatic	Marine	Bacteria	Proteobacteria	Unknown	Unknown	Unknown	Unknown	Unknown	2610	5
ENA|FUIF01010400|FUIF01010400.1	Coutinho_2017	marine metagenome genome assembly, contig: Assembly-24122-SUB-0.25-ITER-19-EIndian_Ocean_GS112_Seq_16	Aquatic	Marine	Bacteria	Cyanobacteria	Unknown	Unknown	Unknown	Unknown	Unknown	3535	11
ENA|FUIF01010403|FUIF01010403.1	Coutinho_2017	marine metagenome genome assembly, contig: Assembly-24122-SUB-0.25-ITER-19-EIndian_Ocean_GS117_Seq_18	Aquatic	Marine	Bacteria	Cyanobacteria	Unknown	Unknown	Unknown	Unknown	Unknown	4198	6
ENA|FUIF01010405|FUIF01010405.1	Coutinho_2017	marine metagenome genome assembly, contig: Assembly-24122-SUB-0.25-ITER-19-EIndian_Ocean_GS117_Seq_25	Aquatic	Marine	Bacteria	Cyanobacteria	Unknown	Unknown	Unknown	Unknown	Unknown	3833	8
ENA|FUIF01010409|FUIF01010409.1	Coutinho_2017	marine metagenome genome assembly, contig: Assembly-24122-SUB-0.25-ITER-19-EIndian_Ocean_GS122_Seq_19	Aquatic	Marine	Bacteria	Cyanobacteria	Unknown	Unknown	Unknown	Unknown	Unknown	4117	8
ENA|FUIF01010410|FUIF01010410.1	Coutinho_2017	marine metagenome genome assembly, contig: Assembly-24122-SUB-0.25-ITER-19-EIndian_Ocean_GS122_Seq_53	Aquatic	Marine	Bacteria	Cyanobacteria	Unknown	Unknown	Unknown	Unknown	Unknown	2702	8
ENA|FUIF01010419|FUIF01010419.1	Coutinho_2017	marine metagenome genome assembly, contig: Assembly-24122-SUB-0.25-ITER-19-EPOV_SFDS_Seq_41	Aquatic	Marine	Bacteria	Actinobacteria	Unknown	Unknown	Unknown	Unknown	Unknown	3017	3
ENA|FUIF01010422|FUIF01010422.1	Coutinho_2017	marine metagenome genome assembly, contig: Assembly-24122-SUB-0.25-ITER-19-EPOV_SFSS_Seq_24	Aquatic	Marine	Bacteria	Proteobacteria	Unknown	Unknown	Unknown	Unknown	Unknown	3140	5
ENA|FUIF01010449|FUIF01010449.1	Coutinho_2017	marine metagenome genome assembly, contig: Assembly-24122-SUB-0.25-ITER-2-EPOV_STCS_Seq_114	Aquatic	Marine	Bacteria	Bacteroidetes	Unknown	Unknown	Unknown	Unknown	Unknown	2929	7
ENA|FUIF01010458|FUIF01010458.1	Coutinho_2017	marine metagenome genome assembly, contig: Assembly-24122-SUB-0.25-ITER-20-EIndian_Ocean_GS108_Seq_2	Aquatic	Marine	Bacteria	Verrucomicrobia	Unknown	Unknown	Unknown	Unknown	Unknown	20538	36
ENA|FUIF01010468|FUIF01010468.1	Coutinho_2017	marine metagenome genome assembly, contig: Assembly-24122-SUB-0.25-ITER-20-EPOV_M1CS_Seq_29	Aquatic	Marine	Bacteria	Actinobacteria	Unknown	Unknown	Unknown	Unknown	Unknown	2777	6
ENA|FUIF01010474|FUIF01010474.1	Coutinho_2017	marine metagenome genome assembly, contig: Assembly-24122-SUB-0.25-ITER-20-EPOV_SFCS_Seq_97	Aquatic	Marine	Bacteria	Proteobacteria	Unknown	Unknown	Unknown	Unknown	Unknown	2571	4
ENA|FUIF01010488|FUIF01010488.1	Coutinho_2017	marine metagenome genome assembly, contig: Assembly-24122-SUB-0.25-ITER-21-EIndian_Ocean_GS112_Seq_2	Aquatic	Marine	Bacteria	Cyanobacteria	Unknown	Unknown	Unknown	Unknown	Unknown	9634	17
ENA|FUIF01010490|FUIF01010490.1	Coutinho_2017	marine metagenome genome assembly, contig: Assembly-24122-SUB-0.25-ITER-21-EIndian_Ocean_GS112_Seq_40	Aquatic	Marine	Bacteria	Proteobacteria	Unknown	Unknown	Unknown	Unknown	Unknown	2593	6
ENA|FUIF01010520|FUIF01010520.1	Coutinho_2017	marine metagenome genome assembly, contig: Assembly-24122-SUB-0.25-ITER-22-EIndian_Ocean_GS112_Seq_20	Aquatic	Marine	Bacteria	Cyanobacteria	Unknown	Unknown	Unknown	Unknown	Unknown	3820	5
ENA|FUIF01010522|FUIF01010522.1	Coutinho_2017	marine metagenome genome assembly, contig: Assembly-24122-SUB-0.25-ITER-22-EIndian_Ocean_GS112_Seq_40	Aquatic	Marine	Bacteria	Cyanobacteria	Unknown	Unknown	Unknown	Unknown	Unknown	2757	5
ENA|FUIF01010524|FUIF01010524.1	Coutinho_2017	marine metagenome genome assembly, contig: Assembly-24122-SUB-0.25-ITER-22-EIndian_Ocean_GS112_Seq_48	Aquatic	Marine	Bacteria	Cyanobacteria	Unknown	Unknown	Unknown	Unknown	Unknown	2692	8
ENA|FUIF01010525|FUIF01010525.1	Coutinho_2017	marine metagenome genome assembly, contig: Assembly-24122-SUB-0.25-ITER-22-EIndian_Ocean_GS117_Seq_1	Aquatic	Marine	Bacteria	Cyanobacteria	Unknown	Unknown	Unknown	Unknown	Unknown	32003	40
ENA|FUIF01010528|FUIF01010528.1	Coutinho_2017	marine metagenome genome assembly, contig: Assembly-24122-SUB-0.25-ITER-22-EIndian_Ocean_GS117_Seq_40	Aquatic	Marine	Bacteria	Cyanobacteria	Unknown	Unknown	Unknown	Unknown	Unknown	3238	6
ENA|FUIF01010531|FUIF01010531.1	Coutinho_2017	marine metagenome genome assembly, contig: Assembly-24122-SUB-0.25-ITER-22-EIndian_Ocean_GS122_Seq_15	Aquatic	Marine	Bacteria	Proteobacteria	Unknown	Unknown	Unknown	Unknown	Unknown	5060	6
ENA|FUIF01010536|FUIF01010536.1	Coutinho_2017	marine metagenome genome assembly, contig: Assembly-24122-SUB-0.25-ITER-22-EPOV_M1CS_Seq_33	Aquatic	Marine	Bacteria	Actinobacteria	Unknown	Unknown	Unknown	Unknown	Unknown	2974	7
ENA|FUIF01010542|FUIF01010542.1	Coutinho_2017	marine metagenome genome assembly, contig: Assembly-24122-SUB-0.25-ITER-22-EPOV_SFSS_Seq_1	Aquatic	Marine	Bacteria	Proteobacteria	Unknown	Unknown	Unknown	Unknown	Unknown	9195	16
ENA|FUIF01010545|FUIF01010545.1	Coutinho_2017	marine metagenome genome assembly, contig: Assembly-24122-SUB-0.25-ITER-22-EPOV_STCS_Seq_149	Aquatic	Marine	Bacteria	Proteobacteria	Unknown	Unknown	Unknown	Unknown	Unknown	2510	5
ENA|FUIF01010565|FUIF01010565.1	Coutinho_2017	marine metagenome genome assembly, contig: Assembly-24122-SUB-0.25-ITER-23-EPOV_M1CS_Seq_14	Aquatic	Marine	Bacteria	Actinobacteria	Unknown	Unknown	Unknown	Unknown	Unknown	4337	6
ENA|FUIF01010583|FUIF01010583.1	Coutinho_2017	marine metagenome genome assembly, contig: Assembly-24122-SUB-0.25-ITER-24-EIndian_Ocean_GS112_Seq_2	Aquatic	Marine	Bacteria	Cyanobacteria	Unknown	Unknown	Unknown	Unknown	Unknown	6647	8
ENA|FUIF01010585|FUIF01010585.1	Coutinho_2017	marine metagenome genome assembly, contig: Assembly-24122-SUB-0.25-ITER-24-EIndian_Ocean_GS112_Seq_31	Aquatic	Marine	Bacteria	Proteobacteria	Unknown	Unknown	Unknown	Unknown	Unknown	3011	6
ENA|FUIF01010586|FUIF01010586.1	Coutinho_2017	marine metagenome genome assembly, contig: Assembly-24122-SUB-0.25-ITER-24-EIndian_Ocean_GS122_Seq_15	Aquatic	Marine	Bacteria	Proteobacteria	Unknown	Unknown	Unknown	Unknown	Unknown	4983	6
ENA|FUIF01010598|FUIF01010598.1	Coutinho_2017	marine metagenome genome assembly, contig: Assembly-24122-SUB-0.25-ITER-24-EPOV_SFCS_Seq_104	Aquatic	Marine	Bacteria	Actinobacteria	Unknown	Unknown	Unknown	Unknown	Unknown	2587	3
ENA|FUIF01010619|FUIF01010619.1	Coutinho_2017	marine metagenome genome assembly, contig: Assembly-24122-SUB-0.25-ITER-25-EIndian_Ocean_GS108_Seq_7	Aquatic	Marine	Bacteria	Cyanobacteria	Unknown	Unknown	Unknown	Unknown	Unknown	6818	8
ENA|FUIF01010620|FUIF01010620.1	Coutinho_2017	marine metagenome genome assembly, contig: Assembly-24122-SUB-0.25-ITER-25-EIndian_Ocean_GS108_Seq_11	Aquatic	Marine	Bacteria	Actinobacteria	Unknown	Unknown	Unknown	Unknown	Unknown	4770	6
ENA|FUIF01010630|FUIF01010630.1	Coutinho_2017	marine metagenome genome assembly, contig: Assembly-24122-SUB-0.25-ITER-25-EPOV_SFCS_Seq_60	Aquatic	Marine	Bacteria	Proteobacteria	Unknown	Unknown	Unknown	Unknown	Unknown	3173	6
ENA|FUIF01010649|FUIF01010649.1	Coutinho_2017	marine metagenome genome assembly, contig: Assembly-24122-SUB-0.25-ITER-3-EIndian_Ocean_GS117_Seq_60	Aquatic	Marine	Bacteria	Cyanobacteria	Unknown	Unknown	Unknown	Unknown	Unknown	2898	4
ENA|FUIF01010650|FUIF01010650.1	Coutinho_2017	marine metagenome genome assembly, contig: Assembly-24122-SUB-0.25-ITER-3-EIndian_Ocean_GS122_Seq_47	Aquatic	Marine	Bacteria	Proteobacteria	Unknown	Unknown	Unknown	Unknown	Unknown	2959	5
ENA|FUIF01010674|FUIF01010674.1	Coutinho_2017	marine metagenome genome assembly, contig: Assembly-24122-SUB-0.25-ITER-4-EPOV_M2MS_Seq_5	Aquatic	Marine	Bacteria	Proteobacteria	Unknown	Unknown	Unknown	Unknown	Unknown	3048	9
ENA|FUIF01010676|FUIF01010676.1	Coutinho_2017	marine metagenome genome assembly, contig: Assembly-24122-SUB-0.25-ITER-4-EPOV_SFDS_Seq_47	Aquatic	Marine	Bacteria	Bacteroidetes	Unknown	Unknown	Unknown	Unknown	Unknown	2885	6
ENA|FUIF01010678|FUIF01010678.1	Coutinho_2017	marine metagenome genome assembly, contig: Assembly-24122-SUB-0.25-ITER-4-EPOV_SFSS_Seq_4	Aquatic	Marine	Bacteria	Firmicutes	Unknown	Unknown	Unknown	Unknown	Unknown	4604	7
ENA|FUIF01010679|FUIF01010679.1	Coutinho_2017	marine metagenome genome assembly, contig: Assembly-24122-SUB-0.25-ITER-4-EPOV_SFSS_Seq_10	Aquatic	Marine	Bacteria	Proteobacteria	Unknown	Unknown	Unknown	Unknown	Unknown	3765	8
ENA|FUIF01010694|FUIF01010694.1	Coutinho_2017	marine metagenome genome assembly, contig: Assembly-24122-SUB-0.25-ITER-5-EIndian_Ocean_GS122_Seq_43	Aquatic	Marine	Bacteria	Proteobacteria	Unknown	Unknown	Unknown	Unknown	Unknown	2616	5
ENA|FUIF01010710|FUIF01010710.1	Coutinho_2017	marine metagenome genome assembly, contig: Assembly-24122-SUB-0.25-ITER-5-EPOV_STCS_Seq_56	Aquatic	Marine	Bacteria	Proteobacteria	Unknown	Unknown	Unknown	Unknown	Unknown	4016	5
ENA|FUIF01010727|FUIF01010727.1	Coutinho_2017	marine metagenome genome assembly, contig: Assembly-24122-SUB-0.25-ITER-6-EPOV_M1CS_Seq_25	Aquatic	Marine	Bacteria	Proteobacteria	Unknown	Unknown	Unknown	Unknown	Unknown	2932	7
ENA|FUIF01010728|FUIF01010728.1	Coutinho_2017	marine metagenome genome assembly, contig: Assembly-24122-SUB-0.25-ITER-6-EPOV_M2MS_Seq_12	Aquatic	Marine	Bacteria	Proteobacteria	Unknown	Unknown	Unknown	Unknown	Unknown	2723	6
ENA|FUIF01010731|FUIF01010731.1	Coutinho_2017	marine metagenome genome assembly, contig: Assembly-24122-SUB-0.25-ITER-6-EPOV_SFCS_Seq_27	Aquatic	Marine	Bacteria	Actinobacteria	Unknown	Unknown	Unknown	Unknown	Unknown	4735	7
ENA|FUIF01010757|FUIF01010757.1	Coutinho_2017	marine metagenome genome assembly, contig: Assembly-24122-SUB-0.25-ITER-7-EPOV_STCS_Seq_45	Aquatic	Marine	Bacteria	Proteobacteria	Unknown	Unknown	Unknown	Unknown	Unknown	4866	8
ENA|FUIF01010775|FUIF01010775.1	Coutinho_2017	marine metagenome genome assembly, contig: Assembly-24122-SUB-0.25-ITER-8-EIndian_Ocean_GS112_Seq_18	Aquatic	Marine	Bacteria	Cyanobacteria	Unknown	Unknown	Unknown	Unknown	Unknown	3601	5
ENA|FUIF01010778|FUIF01010778.1	Coutinho_2017	marine metagenome genome assembly, contig: Assembly-24122-SUB-0.25-ITER-8-EIndian_Ocean_GS112_Seq_25	Aquatic	Marine	Bacteria	Proteobacteria	Unknown	Unknown	Unknown	Unknown	Unknown	3237	6
ENA|FUIF01010779|FUIF01010779.1	Coutinho_2017	marine metagenome genome assembly, contig: Assembly-24122-SUB-0.25-ITER-8-EIndian_Ocean_GS112_Seq_45	Aquatic	Marine	Bacteria	Cyanobacteria	Unknown	Unknown	Unknown	Unknown	Unknown	2588	4
ENA|FUIF01010781|FUIF01010781.1	Coutinho_2017	marine metagenome genome assembly, contig: Assembly-24122-SUB-0.25-ITER-8-EIndian_Ocean_GS117_Seq_42	Aquatic	Marine	Bacteria	Cyanobacteria	Unknown	Unknown	Unknown	Unknown	Unknown	3245	5
ENA|FUIF01010783|FUIF01010783.1	Coutinho_2017	marine metagenome genome assembly, contig: Assembly-24122-SUB-0.25-ITER-8-EIndian_Ocean_GS122_Seq_21	Aquatic	Marine	Bacteria	Proteobacteria	Unknown	Unknown	Unknown	Unknown	Unknown	3601	6
ENA|FUIF01010793|FUIF01010793.1	Coutinho_2017	marine metagenome genome assembly, contig: Assembly-24122-SUB-0.25-ITER-8-EPOV_M2MS_Seq_1	Aquatic	Marine	Bacteria	Proteobacteria	Unknown	Unknown	Unknown	Unknown	Unknown	4783	14
ENA|FUIF01010813|FUIF01010813.1	Coutinho_2017	marine metagenome genome assembly, contig: Assembly-24122-SUB-0.25-ITER-9-EIndian_Ocean_GS122_Seq_8	Aquatic	Marine	Bacteria	Proteobacteria	Unknown	Unknown	Unknown	Unknown	Unknown	5940	11
ENA|FUIF01010821|FUIF01010821.1	Coutinho_2017	marine metagenome genome assembly, contig: Assembly-24122-SUB-0.25-ITER-9-EPOV_SFCS_Seq_115	Aquatic	Marine	Bacteria	Actinobacteria	Unknown	Unknown	Unknown	Unknown	Unknown	2509	5
ENA|FUIF01010825|FUIF01010825.1	Coutinho_2017	marine metagenome genome assembly, contig: Assembly-24122-SUB-0.25-ITER-9-EPOV_STCS_Seq_40	Aquatic	Marine	Bacteria	Proteobacteria	Unknown	Unknown	Unknown	Unknown	Unknown	4833	9
ENA|FUIF01010849|FUIF01010849.1	Coutinho_2017	marine metagenome genome assembly, contig: Assembly-24122-SUB-0.75-ITER-1-EArctic_Seq_27	Aquatic	Marine	Bacteria	Proteobacteria	Unknown	Unknown	Unknown	Unknown	Unknown	5443	11
ENA|FUIF01010864|FUIF01010864.1	Coutinho_2017	marine metagenome genome assembly, contig: Assembly-24122-SUB-0.75-ITER-1-EIndian_Ocean_GS112_Seq_16	Aquatic	Marine	Bacteria	Proteobacteria	Unknown	Unknown	Unknown	Unknown	Unknown	5927	8
ENA|FUIF01010881|FUIF01010881.1	Coutinho_2017	marine metagenome genome assembly, contig: Assembly-24122-SUB-0.75-ITER-1-EIndian_Ocean_GS117_Seq_218	Aquatic	Marine	Bacteria	Cyanobacteria	Unknown	Unknown	Unknown	Unknown	Unknown	3187	9
ENA|FUIF01010896|FUIF01010896.1	Coutinho_2017	marine metagenome genome assembly, contig: Assembly-24122-SUB-0.75-ITER-1-EIndian_Ocean_GS122_Seq_33	Aquatic	Marine	Bacteria	Proteobacteria	Unknown	Unknown	Unknown	Unknown	Unknown	6017	7
ENA|FUIF01010900|FUIF01010900.1	Coutinho_2017	marine metagenome genome assembly, contig: Assembly-24122-SUB-0.75-ITER-1-EIndian_Ocean_GS122_Seq_78	Aquatic	Marine	Bacteria	Verrucomicrobia	Unknown	Unknown	Unknown	Unknown	Unknown	3637	9
ENA|FUIF01010923|FUIF01010923.1	Coutinho_2017	marine metagenome genome assembly, contig: Assembly-24122-SUB-0.75-ITER-1-EPAB2012_Seq_5	Aquatic	Marine	Bacteria	Cyanobacteria	Unknown	Unknown	Unknown	Unknown	Unknown	29368	58
ENA|FUIF01010925|FUIF01010925.1	Coutinho_2017	marine metagenome genome assembly, contig: Assembly-24122-SUB-0.75-ITER-1-EPAB2012_Seq_83	Aquatic	Marine	Bacteria	Verrucomicrobia	Unknown	Unknown	Unknown	Unknown	Unknown	6518	13
ENA|FUIF01010931|FUIF01010931.1	Coutinho_2017	marine metagenome genome assembly, contig: Assembly-24122-SUB-0.75-ITER-1-EPOV_Dunk_Island_Seq_1	Aquatic	Marine	Bacteria	Cyanobacteria	Unknown	Unknown	Unknown	Unknown	Unknown	5994	10
ENA|FUIF01010951|FUIF01010951.1	Coutinho_2017	marine metagenome genome assembly, contig: Assembly-24122-SUB-0.75-ITER-1-EPOV_M1CS_Seq_226	Aquatic	Marine	Bacteria	Bacteroidetes	Unknown	Unknown	Unknown	Unknown	Unknown	2860	4
ENA|FUIF01010952|FUIF01010952.1	Coutinho_2017	marine metagenome genome assembly, contig: Assembly-24122-SUB-0.75-ITER-1-EPOV_M1CS_Seq_235	Aquatic	Marine	Bacteria	Proteobacteria	Unknown	Unknown	Unknown	Unknown	Unknown	2772	5
ENA|FUIF01010978|FUIF01010978.1	Coutinho_2017	marine metagenome genome assembly, contig: Assembly-24122-SUB-0.75-ITER-1-EPOV_M5OD_Seq_15	Aquatic	Marine	Bacteria	Proteobacteria	Unknown	Unknown	Unknown	Unknown	Unknown	2910	8
ENA|FUIF01011014|FUIF01011014.1	Coutinho_2017	marine metagenome genome assembly, contig: Assembly-24122-SUB-0.75-ITER-1-EPOV_STCS_Seq_80	Aquatic	Marine	Bacteria	Bacteroidetes	Unknown	Unknown	Unknown	Unknown	Unknown	7106	16
ENA|FUIF01011022|FUIF01011022.1	Coutinho_2017	marine metagenome genome assembly, contig: Assembly-24122-SUB-0.75-ITER-1-EPOV_STCS_Seq_357	Aquatic	Marine	Bacteria	Proteobacteria	Unknown	Unknown	Unknown	Unknown	Unknown	3346	6
ENA|FUIF01011023|FUIF01011023.1	Coutinho_2017	marine metagenome genome assembly, contig: Assembly-24122-SUB-0.75-ITER-1-EPOV_STCS_Seq_481	Aquatic	Marine	Bacteria	Bacteroidetes	Unknown	Unknown	Unknown	Unknown	Unknown	2864	9
ENA|FUIF01011032|FUIF01011032.1	Coutinho_2017	marine metagenome genome assembly, contig: Assembly-24122-SUB-0.75-ITER-1-ETimbebas2012_Seq_19	Aquatic	Marine	Bacteria	Verrucomicrobia	Unknown	Unknown	Unknown	Unknown	Unknown	10109	13
ENA|FUIF01011045|FUIF01011045.1	Coutinho_2017	marine metagenome genome assembly, contig: Assembly-24122-SUB-0.75-ITER-10-EArctic_Seq_15	Aquatic	Marine	Bacteria	Proteobacteria	Unknown	Unknown	Unknown	Unknown	Unknown	8396	11
ENA|FUIF01011047|FUIF01011047.1	Coutinho_2017	marine metagenome genome assembly, contig: Assembly-24122-SUB-0.75-ITER-10-EArctic_Seq_31	Aquatic	Marine	Bacteria	Proteobacteria	Unknown	Unknown	Unknown	Unknown	Unknown	5400	9
ENA|FUIF01011049|FUIF01011049.1	Coutinho_2017	marine metagenome genome assembly, contig: Assembly-24122-SUB-0.75-ITER-10-EArctic_Seq_55	Aquatic	Marine	Bacteria	Proteobacteria	Unknown	Unknown	Unknown	Unknown	Unknown	3975	6
ENA|FUIF01011059|FUIF01011059.1	Coutinho_2017	marine metagenome genome assembly, contig: Assembly-24122-SUB-0.75-ITER-10-EIndian_Ocean_GS108_Seq_52	Aquatic	Marine	Bacteria	Actinobacteria	Unknown	Unknown	Unknown	Unknown	Unknown	3549	4
ENA|FUIF01011061|FUIF01011061.1	Coutinho_2017	marine metagenome genome assembly, contig: Assembly-24122-SUB-0.75-ITER-10-EIndian_Ocean_GS108_Seq_59	Aquatic	Marine	Bacteria	Proteobacteria	Unknown	Unknown	Unknown	Unknown	Unknown	3347	8
ENA|FUIF01011077|FUIF01011077.1	Coutinho_2017	marine metagenome genome assembly, contig: Assembly-24122-SUB-0.75-ITER-10-EIndian_Ocean_GS112_Seq_126	Aquatic	Marine	Bacteria	Verrucomicrobia	Unknown	Unknown	Unknown	Unknown	Unknown	2768	6
ENA|FUIF01011080|FUIF01011080.1	Coutinho_2017	marine metagenome genome assembly, contig: Assembly-24122-SUB-0.75-ITER-10-EIndian_Ocean_GS117_Seq_9	Aquatic	Marine	Bacteria	Proteobacteria	Unknown	Unknown	Unknown	Unknown	Unknown	14138	33
ENA|FUIF01011087|FUIF01011087.1	Coutinho_2017	marine metagenome genome assembly, contig: Assembly-24122-SUB-0.75-ITER-10-EIndian_Ocean_GS117_Seq_179	Aquatic	Marine	Bacteria	Cyanobacteria	Unknown	Unknown	Unknown	Unknown	Unknown	3616	11
ENA|FUIF01011089|FUIF01011089.1	Coutinho_2017	marine metagenome genome assembly, contig: Assembly-24122-SUB-0.75-ITER-10-EIndian_Ocean_GS117_Seq_206	Aquatic	Marine	Bacteria	Proteobacteria	Unknown	Unknown	Unknown	Unknown	Unknown	3345	10
ENA|FUIF01011092|FUIF01011092.1	Coutinho_2017	marine metagenome genome assembly, contig: Assembly-24122-SUB-0.75-ITER-10-EIndian_Ocean_GS117_Seq_230	Aquatic	Marine	Bacteria	Cyanobacteria	Unknown	Unknown	Unknown	Unknown	Unknown	3180	4
ENA|FUIF01011094|FUIF01011094.1	Coutinho_2017	marine metagenome genome assembly, contig: Assembly-24122-SUB-0.75-ITER-10-EIndian_Ocean_GS117_Seq_245	Aquatic	Marine	Bacteria	Proteobacteria	Unknown	Unknown	Unknown	Unknown	Unknown	3075	5
ENA|FUIF01011096|FUIF01011096.1	Coutinho_2017	marine metagenome genome assembly, contig: Assembly-24122-SUB-0.75-ITER-10-EIndian_Ocean_GS117_Seq_268	Aquatic	Marine	Bacteria	Proteobacteria	Unknown	Unknown	Unknown	Unknown	Unknown	2946	4
ENA|FUIF01011100|FUIF01011100.1	Coutinho_2017	marine metagenome genome assembly, contig: Assembly-24122-SUB-0.75-ITER-10-EIndian_Ocean_GS117_Seq_303	Aquatic	Marine	Bacteria	Cyanobacteria	Unknown	Unknown	Unknown	Unknown	Unknown	2809	11
ENA|FUIF01011103|FUIF01011103.1	Coutinho_2017	marine metagenome genome assembly, contig: Assembly-24122-SUB-0.75-ITER-10-EIndian_Ocean_GS117_Seq_314	Aquatic	Marine	Bacteria	Proteobacteria	Unknown	Unknown	Unknown	Unknown	Unknown	2773	10
ENA|FUIF01011104|FUIF01011104.1	Coutinho_2017	marine metagenome genome assembly, contig: Assembly-24122-SUB-0.75-ITER-10-EIndian_Ocean_GS117_Seq_341	Aquatic	Marine	Bacteria	Bacteroidetes	Unknown	Unknown	Unknown	Unknown	Unknown	2646	5
ENA|FUIF01011107|FUIF01011107.1	Coutinho_2017	marine metagenome genome assembly, contig: Assembly-24122-SUB-0.75-ITER-10-EIndian_Ocean_GS117_Seq_363	Aquatic	Marine	Bacteria	Cyanobacteria	Unknown	Unknown	Unknown	Unknown	Unknown	2565	5
ENA|FUIF01011108|FUIF01011108.1	Coutinho_2017	marine metagenome genome assembly, contig: Assembly-24122-SUB-0.75-ITER-10-EIndian_Ocean_GS122_Seq_33	Aquatic	Marine	Bacteria	Verrucomicrobia	Unknown	Unknown	Unknown	Unknown	Unknown	5162	6
ENA|FUIF01011114|FUIF01011114.1	Coutinho_2017	marine metagenome genome assembly, contig: Assembly-24122-SUB-0.75-ITER-10-EIndian_Ocean_GS122_Seq_160	Aquatic	Marine	Bacteria	Cyanobacteria	Unknown	Unknown	Unknown	Unknown	Unknown	2515	7
ENA|FUIF01011133|FUIF01011133.1	Coutinho_2017	marine metagenome genome assembly, contig: Assembly-24122-SUB-0.75-ITER-10-EPAB2012_Seq_9	Aquatic	Marine	Bacteria	Cyanobacteria	Unknown	Unknown	Unknown	Unknown	Unknown	21805	32
ENA|FUIF01011134|FUIF01011134.1	Coutinho_2017	marine metagenome genome assembly, contig: Assembly-24122-SUB-0.75-ITER-10-EPAB2012_Seq_45	Aquatic	Marine	Bacteria	Cyanobacteria	Unknown	Unknown	Unknown	Unknown	Unknown	9027	13
ENA|FUIF01011144|FUIF01011144.1	Coutinho_2017	marine metagenome genome assembly, contig: Assembly-24122-SUB-0.75-ITER-10-EPOV_LA26S_Seq_1	Aquatic	Marine	Bacteria	Proteobacteria	Unknown	Unknown	Unknown	Unknown	Unknown	8191	11
ENA|FUIF01011154|FUIF01011154.1	Coutinho_2017	marine metagenome genome assembly, contig: Assembly-24122-SUB-0.75-ITER-10-EPOV_LF26S_Seq_22	Aquatic	Marine	Bacteria	Proteobacteria	Unknown	Unknown	Unknown	Unknown	Unknown	2714	9
ENA|FUIF01011158|FUIF01011158.1	Coutinho_2017	marine metagenome genome assembly, contig: Assembly-24122-SUB-0.75-ITER-10-EPOV_LF26S_Seq_31	Aquatic	Marine	Bacteria	Proteobacteria	Unknown	Unknown	Unknown	Unknown	Unknown	2528	7
ENA|FUIF01011160|FUIF01011160.1	Coutinho_2017	marine metagenome genome assembly, contig: Assembly-24122-SUB-0.75-ITER-10-EPOV_M1CS_Seq_31	Aquatic	Marine	Bacteria	Proteobacteria	Unknown	Unknown	Unknown	Unknown	Unknown	6286	7
ENA|FUIF01011175|FUIF01011175.1	Coutinho_2017	marine metagenome genome assembly, contig: Assembly-24122-SUB-0.75-ITER-10-EPOV_M1CS_Seq_241	Aquatic	Marine	Bacteria	Proteobacteria	Unknown	Unknown	Unknown	Unknown	Unknown	2694	5
ENA|FUIF01011177|FUIF01011177.1	Coutinho_2017	marine metagenome genome assembly, contig: Assembly-24122-SUB-0.75-ITER-10-EPOV_M2MS_Seq_2	Aquatic	Marine	Bacteria	Proteobacteria	Unknown	Unknown	Unknown	Unknown	Unknown	14967	15
ENA|FUIF01011178|FUIF01011178.1	Coutinho_2017	marine metagenome genome assembly, contig: Assembly-24122-SUB-0.75-ITER-10-EPOV_M2MS_Seq_7	Aquatic	Marine	Bacteria	Proteobacteria	Unknown	Unknown	Unknown	Unknown	Unknown	9150	22
ENA|FUIF01011193|FUIF01011193.1	Coutinho_2017	marine metagenome genome assembly, contig: Assembly-24122-SUB-0.75-ITER-10-EPOV_M5OD_Seq_16	Aquatic	Marine	Bacteria	Cyanobacteria	Unknown	Unknown	Unknown	Unknown	Unknown	2594	6
ENA|FUIF01011217|FUIF01011217.1	Coutinho_2017	marine metagenome genome assembly, contig: Assembly-24122-SUB-0.75-ITER-10-EPOV_SFSS_Seq_148	Aquatic	Marine	Bacteria	Proteobacteria	Unknown	Unknown	Unknown	Unknown	Unknown	3666	10
ENA|FUIF01011220|FUIF01011220.1	Coutinho_2017	marine metagenome genome assembly, contig: Assembly-24122-SUB-0.75-ITER-10-EPOV_SFSS_Seq_227	Aquatic	Marine	Bacteria	Proteobacteria	Unknown	Unknown	Unknown	Unknown	Unknown	3136	7
ENA|FUIF01011221|FUIF01011221.1	Coutinho_2017	marine metagenome genome assembly, contig: Assembly-24122-SUB-0.75-ITER-10-EPOV_SFSS_Seq_300	Aquatic	Marine	Bacteria	Proteobacteria	Unknown	Unknown	Unknown	Unknown	Unknown	2805	4
ENA|FUIF01011228|FUIF01011228.1	Coutinho_2017	marine metagenome genome assembly, contig: Assembly-24122-SUB-0.75-ITER-10-EPOV_STCS_Seq_265	Aquatic	Marine	Bacteria	Proteobacteria	Unknown	Unknown	Unknown	Unknown	Unknown	3735	11
ENA|FUIF01011244|FUIF01011244.1	Coutinho_2017	marine metagenome genome assembly, contig: Assembly-24122-SUB-0.75-ITER-10-ETimbebas2012_Seq_18	Aquatic	Marine	Bacteria	Proteobacteria	Unknown	Unknown	Unknown	Unknown	Unknown	8789	25
ENA|FUIF01011245|FUIF01011245.1	Coutinho_2017	marine metagenome genome assembly, contig: Assembly-24122-SUB-0.75-ITER-10-ETimbebas2012_Seq_56	Aquatic	Marine	Bacteria	Proteobacteria	Unknown	Unknown	Unknown	Unknown	Unknown	5310	8
ENA|FUIF01011246|FUIF01011246.1	Coutinho_2017	marine metagenome genome assembly, contig: Assembly-24122-SUB-0.75-ITER-10-ETimbebas2012_Seq_101	Aquatic	Marine	Bacteria	Proteobacteria	Unknown	Unknown	Unknown	Unknown	Unknown	3520	10
ENA|FUIF01011266|FUIF01011266.1	Coutinho_2017	marine metagenome genome assembly, contig: Assembly-24122-SUB-0.75-ITER-11-EIndian_Ocean_GS108_Seq_37	Aquatic	Marine	Bacteria	Proteobacteria	Unknown	Unknown	Unknown	Unknown	Unknown	3863	5
ENA|FUIF01011268|FUIF01011268.1	Coutinho_2017	marine metagenome genome assembly, contig: Assembly-24122-SUB-0.75-ITER-11-EIndian_Ocean_GS108_Seq_54	Aquatic	Marine	Bacteria	Cyanobacteria	Unknown	Unknown	Unknown	Unknown	Unknown	3372	4
ENA|FUIF01011270|FUIF01011270.1	Coutinho_2017	marine metagenome genome assembly, contig: Assembly-24122-SUB-0.75-ITER-11-EIndian_Ocean_GS108_Seq_63	Aquatic	Marine	Bacteria	Cyanobacteria	Unknown	Unknown	Unknown	Unknown	Unknown	3233	7
ENA|FUIF01011272|FUIF01011272.1	Coutinho_2017	marine metagenome genome assembly, contig: Assembly-24122-SUB-0.75-ITER-11-EIndian_Ocean_GS108_Seq_74	Aquatic	Marine	Bacteria	Cyanobacteria	Unknown	Unknown	Unknown	Unknown	Unknown	2966	8
ENA|FUIF01011278|FUIF01011278.1	Coutinho_2017	marine metagenome genome assembly, contig: Assembly-24122-SUB-0.75-ITER-11-EIndian_Ocean_GS112_Seq_2	Aquatic	Marine	Bacteria	Cyanobacteria	Unknown	Unknown	Unknown	Unknown	Unknown	18520	27
ENA|FUIF01011282|FUIF01011282.1	Coutinho_2017	marine metagenome genome assembly, contig: Assembly-24122-SUB-0.75-ITER-11-EIndian_Ocean_GS112_Seq_43	Aquatic	Marine	Bacteria	Cyanobacteria	Unknown	Unknown	Unknown	Unknown	Unknown	4490	6
ENA|FUIF01011283|FUIF01011283.1	Coutinho_2017	marine metagenome genome assembly, contig: Assembly-24122-SUB-0.75-ITER-11-EIndian_Ocean_GS112_Seq_50	Aquatic	Marine	Bacteria	Cyanobacteria	Unknown	Unknown	Unknown	Unknown	Unknown	4084	9
ENA|FUIF01011286|FUIF01011286.1	Coutinho_2017	marine metagenome genome assembly, contig: Assembly-24122-SUB-0.75-ITER-11-EIndian_Ocean_GS112_Seq_90	Aquatic	Marine	Bacteria	Cyanobacteria	Unknown	Unknown	Unknown	Unknown	Unknown	3325	6
ENA|FUIF01011290|FUIF01011290.1	Coutinho_2017	marine metagenome genome assembly, contig: Assembly-24122-SUB-0.75-ITER-11-EIndian_Ocean_GS112_Seq_153	Aquatic	Marine	Bacteria	Cyanobacteria	Unknown	Unknown	Unknown	Unknown	Unknown	2598	5
ENA|FUIF01011293|FUIF01011293.1	Coutinho_2017	marine metagenome genome assembly, contig: Assembly-24122-SUB-0.75-ITER-11-EIndian_Ocean_GS117_Seq_6	Aquatic	Marine	Bacteria	Verrucomicrobia	Unknown	Unknown	Unknown	Unknown	Unknown	15373	6
ENA|FUIF01011300|FUIF01011300.1	Coutinho_2017	marine metagenome genome assembly, contig: Assembly-24122-SUB-0.75-ITER-11-EIndian_Ocean_GS117_Seq_124	Aquatic	Marine	Bacteria	Cyanobacteria	Unknown	Unknown	Unknown	Unknown	Unknown	4189	16
ENA|FUIF01011303|FUIF01011303.1	Coutinho_2017	marine metagenome genome assembly, contig: Assembly-24122-SUB-0.75-ITER-11-EIndian_Ocean_GS117_Seq_167	Aquatic	Marine	Bacteria	Bacteroidetes	Unknown	Unknown	Unknown	Unknown	Unknown	3721	4
ENA|FUIF01011309|FUIF01011309.1	Coutinho_2017	marine metagenome genome assembly, contig: Assembly-24122-SUB-0.75-ITER-11-EIndian_Ocean_GS117_Seq_210	Aquatic	Marine	Bacteria	Cyanobacteria	Unknown	Unknown	Unknown	Unknown	Unknown	3374	7
ENA|FUIF01011310|FUIF01011310.1	Coutinho_2017	marine metagenome genome assembly, contig: Assembly-24122-SUB-0.75-ITER-11-EIndian_Ocean_GS117_Seq_222	Aquatic	Marine	Bacteria	Cyanobacteria	Unknown	Unknown	Unknown	Unknown	Unknown	3243	6
ENA|FUIF01011314|FUIF01011314.1	Coutinho_2017	marine metagenome genome assembly, contig: Assembly-24122-SUB-0.75-ITER-11-EIndian_Ocean_GS117_Seq_276	Aquatic	Marine	Bacteria	Cyanobacteria	Unknown	Unknown	Unknown	Unknown	Unknown	2953	5
ENA|FUIF01011316|FUIF01011316.1	Coutinho_2017	marine metagenome genome assembly, contig: Assembly-24122-SUB-0.75-ITER-11-EIndian_Ocean_GS117_Seq_291	Aquatic	Marine	Bacteria	Cyanobacteria	Unknown	Unknown	Unknown	Unknown	Unknown	2890	6
ENA|FUIF01011319|FUIF01011319.1	Coutinho_2017	marine metagenome genome assembly, contig: Assembly-24122-SUB-0.75-ITER-11-EIndian_Ocean_GS117_Seq_332	Aquatic	Marine	Bacteria	Bacteroidetes	Unknown	Unknown	Unknown	Unknown	Unknown	2695	6
ENA|FUIF01011324|FUIF01011324.1	Coutinho_2017	marine metagenome genome assembly, contig: Assembly-24122-SUB-0.75-ITER-11-EIndian_Ocean_GS117_Seq_396	Aquatic	Marine	Bacteria	Cyanobacteria	Unknown	Unknown	Unknown	Unknown	Unknown	2511	5
ENA|FUIF01011325|FUIF01011325.1	Coutinho_2017	marine metagenome genome assembly, contig: Assembly-24122-SUB-0.75-ITER-11-EIndian_Ocean_GS122_Seq_17	Aquatic	Marine	Bacteria	Proteobacteria	Unknown	Unknown	Unknown	Unknown	Unknown	7407	16
ENA|FUIF01011328|FUIF01011328.1	Coutinho_2017	marine metagenome genome assembly, contig: Assembly-24122-SUB-0.75-ITER-11-EIndian_Ocean_GS122_Seq_83	Aquatic	Marine	Bacteria	Proteobacteria	Unknown	Unknown	Unknown	Unknown	Unknown	3614	6
ENA|FUIF01011355|FUIF01011355.1	Coutinho_2017	marine metagenome genome assembly, contig: Assembly-24122-SUB-0.75-ITER-11-EPAB2012_Seq_29	Aquatic	Marine	Bacteria	Cyanobacteria	Unknown	Unknown	Unknown	Unknown	Unknown	11281	17
ENA|FUIF01011383|FUIF01011383.1	Coutinho_2017	marine metagenome genome assembly, contig: Assembly-24122-SUB-0.75-ITER-11-EPOV_M1CS_Seq_107	Aquatic	Marine	Bacteria	Proteobacteria	Unknown	Unknown	Unknown	Unknown	Unknown	3663	5
ENA|FUIF01011391|FUIF01011391.1	Coutinho_2017	marine metagenome genome assembly, contig: Assembly-24122-SUB-0.75-ITER-11-EPOV_M2MS_Seq_1	Aquatic	Marine	Bacteria	Proteobacteria	Unknown	Unknown	Unknown	Unknown	Unknown	12200	30
ENA|FUIF01011399|FUIF01011399.1	Coutinho_2017	marine metagenome genome assembly, contig: Assembly-24122-SUB-0.75-ITER-11-EPOV_M4OS_Seq_43	Aquatic	Marine	Bacteria	Cyanobacteria	Unknown	Unknown	Unknown	Unknown	Unknown	3017	7
ENA|FUIF01011410|FUIF01011410.1	Coutinho_2017	marine metagenome genome assembly, contig: Assembly-24122-SUB-0.75-ITER-11-EPOV_SFDS_Seq_7	Aquatic	Marine	Bacteria	Proteobacteria	Unknown	Unknown	Unknown	Unknown	Unknown	11354	10
ENA|FUIF01011429|FUIF01011429.1	Coutinho_2017	marine metagenome genome assembly, contig: Assembly-24122-SUB-0.75-ITER-11-EPOV_STCS_Seq_295	Aquatic	Marine	Bacteria	Cyanobacteria	Unknown	Unknown	Unknown	Unknown	Unknown	3587	5
ENA|FUIF01011435|FUIF01011435.1	Coutinho_2017	marine metagenome genome assembly, contig: Assembly-24122-SUB-0.75-ITER-11-EPOV_STCS_Seq_397	Aquatic	Marine	Bacteria	Verrucomicrobia	Unknown	Unknown	Unknown	Unknown	Unknown	3088	5
ENA|FUIF01011438|FUIF01011438.1	Coutinho_2017	marine metagenome genome assembly, contig: Assembly-24122-SUB-0.75-ITER-11-ESG2012b_Seq_32	Aquatic	Marine	Bacteria	Proteobacteria	Unknown	Unknown	Unknown	Unknown	Unknown	4611	11
ENA|FUIF01011441|FUIF01011441.1	Coutinho_2017	marine metagenome genome assembly, contig: Assembly-24122-SUB-0.75-ITER-11-ETimbebas2012_Seq_27	Aquatic	Marine	Bacteria	Proteobacteria	Unknown	Unknown	Unknown	Unknown	Unknown	9074	17
ENA|FUIF01011459|FUIF01011459.1	Coutinho_2017	marine metagenome genome assembly, contig: Assembly-24122-SUB-0.75-ITER-12-EArctic_Seq_37	Aquatic	Marine	Bacteria	Proteobacteria	Unknown	Unknown	Unknown	Unknown	Unknown	5386	11
ENA|FUIF01011469|FUIF01011469.1	Coutinho_2017	marine metagenome genome assembly, contig: Assembly-24122-SUB-0.75-ITER-12-EIndian_Ocean_GS108_Seq_34	Aquatic	Marine	Bacteria	Cyanobacteria	Unknown	Unknown	Unknown	Unknown	Unknown	3893	8
ENA|FUIF01011471|FUIF01011471.1	Coutinho_2017	marine metagenome genome assembly, contig: Assembly-24122-SUB-0.75-ITER-12-EIndian_Ocean_GS108_Seq_48	Aquatic	Marine	Bacteria	Cyanobacteria	Unknown	Unknown	Unknown	Unknown	Unknown	3424	7
ENA|FUIF01011475|FUIF01011475.1	Coutinho_2017	marine metagenome genome assembly, contig: Assembly-24122-SUB-0.75-ITER-12-EIndian_Ocean_GS112_Seq_17	Aquatic	Marine	Bacteria	Cyanobacteria	Unknown	Unknown	Unknown	Unknown	Unknown	6033	13
ENA|FUIF01011477|FUIF01011477.1	Coutinho_2017	marine metagenome genome assembly, contig: Assembly-24122-SUB-0.75-ITER-12-EIndian_Ocean_GS112_Seq_77	Aquatic	Marine	Bacteria	Cyanobacteria	Unknown	Unknown	Unknown	Unknown	Unknown	3276	5
ENA|FUIF01011481|FUIF01011481.1	Coutinho_2017	marine metagenome genome assembly, contig: Assembly-24122-SUB-0.75-ITER-12-EIndian_Ocean_GS112_Seq_131	Aquatic	Marine	Bacteria	Cyanobacteria	Unknown	Unknown	Unknown	Unknown	Unknown	2835	3
ENA|FUIF01011486|FUIF01011486.1	Coutinho_2017	marine metagenome genome assembly, contig: Assembly-24122-SUB-0.75-ITER-12-EIndian_Ocean_GS112_Seq_170	Aquatic	Marine	Bacteria	Proteobacteria	Unknown	Unknown	Unknown	Unknown	Unknown	2570	3
ENA|FUIF01011488|FUIF01011488.1	Coutinho_2017	marine metagenome genome assembly, contig: Assembly-24122-SUB-0.75-ITER-12-EIndian_Ocean_GS112_Seq_188	Aquatic	Marine	Bacteria	Cyanobacteria	Unknown	Unknown	Unknown	Unknown	Unknown	2501	3
ENA|FUIF01011498|FUIF01011498.1	Coutinho_2017	marine metagenome genome assembly, contig: Assembly-24122-SUB-0.75-ITER-12-EIndian_Ocean_GS117_Seq_165	Aquatic	Marine	Bacteria	Cyanobacteria	Unknown	Unknown	Unknown	Unknown	Unknown	3742	7
ENA|FUIF01011506|FUIF01011506.1	Coutinho_2017	marine metagenome genome assembly, contig: Assembly-24122-SUB-0.75-ITER-12-EIndian_Ocean_GS117_Seq_251	Aquatic	Marine	Bacteria	Proteobacteria	Unknown	Unknown	Unknown	Unknown	Unknown	3071	6
ENA|FUIF01011513|FUIF01011513.1	Coutinho_2017	marine metagenome genome assembly, contig: Assembly-24122-SUB-0.75-ITER-12-EIndian_Ocean_GS117_Seq_351	Aquatic	Marine	Bacteria	Proteobacteria	Unknown	Unknown	Unknown	Unknown	Unknown	2701	7
ENA|FUIF01011514|FUIF01011514.1	Coutinho_2017	marine metagenome genome assembly, contig: Assembly-24122-SUB-0.75-ITER-12-EIndian_Ocean_GS117_Seq_368	Aquatic	Marine	Bacteria	Cyanobacteria	Unknown	Unknown	Unknown	Unknown	Unknown	2651	7
ENA|FUIF01011553|FUIF01011553.1	Coutinho_2017	marine metagenome genome assembly, contig: Assembly-24122-SUB-0.75-ITER-12-EPAB2012_Seq_261	Aquatic	Marine	Bacteria	Proteobacteria	Unknown	Unknown	Unknown	Unknown	Unknown	3041	5
ENA|FUIF01011586|FUIF01011586.1	Coutinho_2017	marine metagenome genome assembly, contig: Assembly-24122-SUB-0.75-ITER-12-EPOV_M2MS_Seq_30	Aquatic	Marine	Bacteria	Proteobacteria	Unknown	Unknown	Unknown	Unknown	Unknown	4130	10
ENA|FUIF01011589|FUIF01011589.1	Coutinho_2017	marine metagenome genome assembly, contig: Assembly-24122-SUB-0.75-ITER-12-EPOV_M2MS_Seq_61	Aquatic	Marine	Bacteria	Proteobacteria	Unknown	Unknown	Unknown	Unknown	Unknown	3204	7
ENA|FUIF01011613|FUIF01011613.1	Coutinho_2017	marine metagenome genome assembly, contig: Assembly-24122-SUB-0.75-ITER-12-EPOV_SFCS_Seq_143	Aquatic	Marine	Bacteria	Proteobacteria	Unknown	Unknown	Unknown	Unknown	Unknown	3990	10
ENA|FUIF01011616|FUIF01011616.1	Coutinho_2017	marine metagenome genome assembly, contig: Assembly-24122-SUB-0.75-ITER-12-EPOV_SFCS_Seq_172	Aquatic	Marine	Bacteria	Proteobacteria	Unknown	Unknown	Unknown	Unknown	Unknown	3753	6
ENA|FUIF01011617|FUIF01011617.1	Coutinho_2017	marine metagenome genome assembly, contig: Assembly-24122-SUB-0.75-ITER-12-EPOV_SFCS_Seq_194	Aquatic	Marine	Bacteria	Proteobacteria	Unknown	Unknown	Unknown	Unknown	Unknown	3585	7
ENA|FUIF01011619|FUIF01011619.1	Coutinho_2017	marine metagenome genome assembly, contig: Assembly-24122-SUB-0.75-ITER-12-EPOV_SFCS_Seq_417	Aquatic	Marine	Bacteria	Proteobacteria	Unknown	Unknown	Unknown	Unknown	Unknown	2595	3
ENA|FUIF01011620|FUIF01011620.1	Coutinho_2017	marine metagenome genome assembly, contig: Assembly-24122-SUB-0.75-ITER-12-EPOV_SFCS_Seq_461	Aquatic	Marine	Bacteria	Proteobacteria	Unknown	Unknown	Unknown	Unknown	Unknown	2506	5
ENA|FUIF01011621|FUIF01011621.1	Coutinho_2017	marine metagenome genome assembly, contig: Assembly-24122-SUB-0.75-ITER-12-EPOV_SFDS_Seq_29	Aquatic	Marine	Bacteria	Proteobacteria	Unknown	Unknown	Unknown	Unknown	Unknown	7199	19
ENA|FUIF01011622|FUIF01011622.1	Coutinho_2017	marine metagenome genome assembly, contig: Assembly-24122-SUB-0.75-ITER-12-EPOV_SFDS_Seq_38	Aquatic	Marine	Bacteria	Proteobacteria	Unknown	Unknown	Unknown	Unknown	Unknown	6812	14
ENA|FUIF01011634|FUIF01011634.1	Coutinho_2017	marine metagenome genome assembly, contig: Assembly-24122-SUB-0.75-ITER-12-EPOV_SFDS_Seq_322	Aquatic	Marine	Bacteria	Proteobacteria	Unknown	Unknown	Unknown	Unknown	Unknown	3029	7
ENA|FUIF01011641|FUIF01011641.1	Coutinho_2017	marine metagenome genome assembly, contig: Assembly-24122-SUB-0.75-ITER-12-EPOV_SFSS_Seq_32	Aquatic	Marine	Bacteria	Proteobacteria	Unknown	Unknown	Unknown	Unknown	Unknown	6600	9
ENA|FUIF01011647|FUIF01011647.1	Coutinho_2017	marine metagenome genome assembly, contig: Assembly-24122-SUB-0.75-ITER-12-EPOV_SFSS_Seq_218	Aquatic	Marine	Bacteria	Proteobacteria	Unknown	Unknown	Unknown	Unknown	Unknown	3191	5
ENA|FUIF01011660|FUIF01011660.1	Coutinho_2017	marine metagenome genome assembly, contig: Assembly-24122-SUB-0.75-ITER-12-EPOV_STCS_Seq_308	Aquatic	Marine	Bacteria	Bacteroidetes	Unknown	Unknown	Unknown	Unknown	Unknown	3645	4
ENA|FUIF01011666|FUIF01011666.1	Coutinho_2017	marine metagenome genome assembly, contig: Assembly-24122-SUB-0.75-ITER-12-EPOV_STCS_Seq_510	Aquatic	Marine	Bacteria	Proteobacteria	Unknown	Unknown	Unknown	Unknown	Unknown	2880	4
ENA|FUIF01011671|FUIF01011671.1	Coutinho_2017	marine metagenome genome assembly, contig: Assembly-24122-SUB-0.75-ITER-12-EPOV_STCS_Seq_559	Aquatic	Marine	Bacteria	Proteobacteria	Unknown	Unknown	Unknown	Unknown	Unknown	2740	7
ENA|FUIF01011702|FUIF01011702.1	Coutinho_2017	marine metagenome genome assembly, contig: Assembly-24122-SUB-0.75-ITER-13-EArctic_Seq_28	Aquatic	Marine	Bacteria	Proteobacteria	Unknown	Unknown	Unknown	Unknown	Unknown	5390	11
ENA|FUIF01011709|FUIF01011709.1	Coutinho_2017	marine metagenome genome assembly, contig: Assembly-24122-SUB-0.75-ITER-13-EIndian_Ocean_GS108_Seq_46	Aquatic	Marine	Bacteria	Cyanobacteria	Unknown	Unknown	Unknown	Unknown	Unknown	3360	10
ENA|FUIF01011710|FUIF01011710.1	Coutinho_2017	marine metagenome genome assembly, contig: Assembly-24122-SUB-0.75-ITER-13-EIndian_Ocean_GS108_Seq_62	Aquatic	Marine	Bacteria	Cyanobacteria	Unknown	Unknown	Unknown	Unknown	Unknown	3033	8
ENA|FUIF01011711|FUIF01011711.1	Coutinho_2017	marine metagenome genome assembly, contig: Assembly-24122-SUB-0.75-ITER-13-EIndian_Ocean_GS108_Seq_68	Aquatic	Marine	Bacteria	Cyanobacteria	Unknown	Unknown	Unknown	Unknown	Unknown	2957	7
ENA|FUIF01011726|FUIF01011726.1	Coutinho_2017	marine metagenome genome assembly, contig: Assembly-24122-SUB-0.75-ITER-13-EIndian_Ocean_GS112_Seq_124	Aquatic	Marine	Bacteria	Cyanobacteria	Unknown	Unknown	Unknown	Unknown	Unknown	2846	6
ENA|FUIF01011732|FUIF01011732.1	Coutinho_2017	marine metagenome genome assembly, contig: Assembly-24122-SUB-0.75-ITER-13-EIndian_Ocean_GS117_Seq_31	Aquatic	Marine	Bacteria	Proteobacteria	Unknown	Unknown	Unknown	Unknown	Unknown	8085	20
ENA|FUIF01011740|FUIF01011740.1	Coutinho_2017	marine metagenome genome assembly, contig: Assembly-24122-SUB-0.75-ITER-13-EIndian_Ocean_GS117_Seq_95	Aquatic	Marine	Bacteria	Proteobacteria	Unknown	Unknown	Unknown	Unknown	Unknown	4784	8
ENA|FUIF01011759|FUIF01011759.1	Coutinho_2017	marine metagenome genome assembly, contig: Assembly-24122-SUB-0.75-ITER-13-EIndian_Ocean_GS122_Seq_75	Aquatic	Marine	Bacteria	Proteobacteria	Unknown	Unknown	Unknown	Unknown	Unknown	3714	6
ENA|FUIF01011817|FUIF01011817.1	Coutinho_2017	marine metagenome genome assembly, contig: Assembly-24122-SUB-0.75-ITER-13-EPOV_M2MS_Seq_39	Aquatic	Marine	Bacteria	Proteobacteria	Unknown	Unknown	Unknown	Unknown	Unknown	4100	6
ENA|FUIF01011833|FUIF01011833.1	Coutinho_2017	marine metagenome genome assembly, contig: Assembly-24122-SUB-0.75-ITER-13-EPOV_M5OD_Seq_17	Aquatic	Marine	Bacteria	Cyanobacteria	Unknown	Unknown	Unknown	Unknown	Unknown	2566	7
ENA|FUIF01011847|FUIF01011847.1	Coutinho_2017	marine metagenome genome assembly, contig: Assembly-24122-SUB-0.75-ITER-13-EPOV_SFDS_Seq_198	Aquatic	Marine	Bacteria	Proteobacteria	Unknown	Unknown	Unknown	Unknown	Unknown	3677	3
ENA|FUIF01011876|FUIF01011876.1	Coutinho_2017	marine metagenome genome assembly, contig: Assembly-24122-SUB-0.75-ITER-13-EPOV_STCS_Seq_7	Aquatic	Marine	Bacteria	Proteobacteria	Unknown	Unknown	Unknown	Unknown	Unknown	23756	40
ENA|FUIF01011877|FUIF01011877.1	Coutinho_2017	marine metagenome genome assembly, contig: Assembly-24122-SUB-0.75-ITER-13-EPOV_STCS_Seq_34	Aquatic	Marine	Bacteria	Proteobacteria	Unknown	Unknown	Unknown	Unknown	Unknown	10738	10
ENA|FUIF01011883|FUIF01011883.1	Coutinho_2017	marine metagenome genome assembly, contig: Assembly-24122-SUB-0.75-ITER-13-EPOV_STCS_Seq_183	Aquatic	Marine	Bacteria	Proteobacteria	Unknown	Unknown	Unknown	Unknown	Unknown	4617	7
ENA|FUIF01011890|FUIF01011890.1	Coutinho_2017	marine metagenome genome assembly, contig: Assembly-24122-SUB-0.75-ITER-13-EPOV_STCS_Seq_351	Aquatic	Marine	Bacteria	Proteobacteria	Unknown	Unknown	Unknown	Unknown	Unknown	3336	8
ENA|FUIF01011901|FUIF01011901.1	Coutinho_2017	marine metagenome genome assembly, contig: Assembly-24122-SUB-0.75-ITER-13-EPOV_STCS_Seq_547	Aquatic	Marine	Bacteria	Actinobacteria	Unknown	Unknown	Unknown	Unknown	Unknown	2672	3
ENA|FUIF01011927|FUIF01011927.1	Coutinho_2017	marine metagenome genome assembly, contig: Assembly-24122-SUB-0.75-ITER-14-EArctic_Seq_66	Aquatic	Marine	Bacteria	Proteobacteria	Unknown	Unknown	Unknown	Unknown	Unknown	3616	6
ENA|FUIF01011937|FUIF01011937.1	Coutinho_2017	marine metagenome genome assembly, contig: Assembly-24122-SUB-0.75-ITER-14-EIndian_Ocean_GS108_Seq_61	Aquatic	Marine	Bacteria	Cyanobacteria	Unknown	Unknown	Unknown	Unknown	Unknown	3197	5
ENA|FUIF01011952|FUIF01011952.1	Coutinho_2017	marine metagenome genome assembly, contig: Assembly-24122-SUB-0.75-ITER-14-EIndian_Ocean_GS112_Seq_182	Aquatic	Marine	Bacteria	Cyanobacteria	Unknown	Unknown	Unknown	Unknown	Unknown	2539	7
ENA|FUIF01011955|FUIF01011955.1	Coutinho_2017	marine metagenome genome assembly, contig: Assembly-24122-SUB-0.75-ITER-14-EIndian_Ocean_GS117_Seq_1	Aquatic	Marine	Bacteria	Proteobacteria	Unknown	Unknown	Unknown	Unknown	Unknown	29328	30
ENA|FUIF01011957|FUIF01011957.1	Coutinho_2017	marine metagenome genome assembly, contig: Assembly-24122-SUB-0.75-ITER-14-EIndian_Ocean_GS117_Seq_25	Aquatic	Marine	Bacteria	Proteobacteria	Unknown	Unknown	Unknown	Unknown	Unknown	8062	16
ENA|FUIF01011958|FUIF01011958.1	Coutinho_2017	marine metagenome genome assembly, contig: Assembly-24122-SUB-0.75-ITER-14-EIndian_Ocean_GS117_Seq_43	Aquatic	Marine	Bacteria	Proteobacteria	Unknown	Unknown	Unknown	Unknown	Unknown	6290	23
ENA|FUIF01011963|FUIF01011963.1	Coutinho_2017	marine metagenome genome assembly, contig: Assembly-24122-SUB-0.75-ITER-14-EIndian_Ocean_GS117_Seq_151	Aquatic	Marine	Bacteria	Proteobacteria	Unknown	Unknown	Unknown	Unknown	Unknown	3710	9
ENA|FUIF01011967|FUIF01011967.1	Coutinho_2017	marine metagenome genome assembly, contig: Assembly-24122-SUB-0.75-ITER-14-EIndian_Ocean_GS117_Seq_224	Aquatic	Marine	Bacteria	Cyanobacteria	Unknown	Unknown	Unknown	Unknown	Unknown	3137	8
ENA|FUIF01011977|FUIF01011977.1	Coutinho_2017	marine metagenome genome assembly, contig: Assembly-24122-SUB-0.75-ITER-14-EIndian_Ocean_GS117_Seq_307	Aquatic	Marine	Bacteria	Cyanobacteria	Unknown	Unknown	Unknown	Unknown	Unknown	2751	5
ENA|FUIF01011979|FUIF01011979.1	Coutinho_2017	marine metagenome genome assembly, contig: Assembly-24122-SUB-0.75-ITER-14-EIndian_Ocean_GS117_Seq_358	Aquatic	Marine	Bacteria	Proteobacteria	Unknown	Unknown	Unknown	Unknown	Unknown	2606	7
ENA|FUIF01011980|FUIF01011980.1	Coutinho_2017	marine metagenome genome assembly, contig: Assembly-24122-SUB-0.75-ITER-14-EIndian_Ocean_GS117_Seq_382	Aquatic	Marine	Bacteria	Bacteroidetes	Unknown	Unknown	Unknown	Unknown	Unknown	2555	4
ENA|FUIF01012014|FUIF01012014.1	Coutinho_2017	marine metagenome genome assembly, contig: Assembly-24122-SUB-0.75-ITER-14-EPAB2012_Seq_4	Aquatic	Marine	Bacteria	Cyanobacteria	Unknown	Unknown	Unknown	Unknown	Unknown	33703	57
ENA|FUIF01012015|FUIF01012015.1	Coutinho_2017	marine metagenome genome assembly, contig: Assembly-24122-SUB-0.75-ITER-14-EPAB2012_Seq_7	Aquatic	Marine	Bacteria	Cyanobacteria	Unknown	Unknown	Unknown	Unknown	Unknown	21260	38
ENA|FUIF01012026|FUIF01012026.1	Coutinho_2017	marine metagenome genome assembly, contig: Assembly-24122-SUB-0.75-ITER-14-EPOV_LA26S_Seq_42	Aquatic	Marine	Bacteria	Proteobacteria	Unknown	Unknown	Unknown	Unknown	Unknown	2736	3
ENA|FUIF01012035|FUIF01012035.1	Coutinho_2017	marine metagenome genome assembly, contig: Assembly-24122-SUB-0.75-ITER-14-EPOV_LJ260_Seq_4	Aquatic	Marine	Bacteria	Proteobacteria	Unknown	Unknown	Unknown	Unknown	Unknown	2717	3
ENA|FUIF01012050|FUIF01012050.1	Coutinho_2017	marine metagenome genome assembly, contig: Assembly-24122-SUB-0.75-ITER-14-EPOV_M2MS_Seq_40	Aquatic	Marine	Bacteria	Proteobacteria	Unknown	Unknown	Unknown	Unknown	Unknown	3760	5
ENA|FUIF01012053|FUIF01012053.1	Coutinho_2017	marine metagenome genome assembly, contig: Assembly-24122-SUB-0.75-ITER-14-EPOV_M2MS_Seq_99	Aquatic	Marine	Bacteria	Proteobacteria	Unknown	Unknown	Unknown	Unknown	Unknown	2651	7
ENA|FUIF01012057|FUIF01012057.1	Coutinho_2017	marine metagenome genome assembly, contig: Assembly-24122-SUB-0.75-ITER-14-EPOV_M4OS_Seq_71	Aquatic	Marine	Bacteria	Cyanobacteria	Unknown	Unknown	Unknown	Unknown	Unknown	2792	8
ENA|FUIF01012070|FUIF01012070.1	Coutinho_2017	marine metagenome genome assembly, contig: Assembly-24122-SUB-0.75-ITER-14-EPOV_SFDS_Seq_36	Aquatic	Marine	Bacteria	Proteobacteria	Unknown	Unknown	Unknown	Unknown	Unknown	6145	9
ENA|FUIF01012071|FUIF01012071.1	Coutinho_2017	marine metagenome genome assembly, contig: Assembly-24122-SUB-0.75-ITER-14-EPOV_SFDS_Seq_52	Aquatic	Marine	Bacteria	Proteobacteria	Unknown	Unknown	Unknown	Unknown	Unknown	5900	14
ENA|FUIF01012083|FUIF01012083.1	Coutinho_2017	marine metagenome genome assembly, contig: Assembly-24122-SUB-0.75-ITER-14-EPOV_SFSS_Seq_20	Aquatic	Marine	Bacteria	Proteobacteria	Unknown	Unknown	Unknown	Unknown	Unknown	7420	17
ENA|FUIF01012101|FUIF01012101.1	Coutinho_2017	marine metagenome genome assembly, contig: Assembly-24122-SUB-0.75-ITER-14-EPOV_STCS_Seq_280	Aquatic	Marine	Bacteria	Bacteroidetes	Unknown	Unknown	Unknown	Unknown	Unknown	3635	7
ENA|FUIF01012102|FUIF01012102.1	Coutinho_2017	marine metagenome genome assembly, contig: Assembly-24122-SUB-0.75-ITER-14-EPOV_STCS_Seq_369	Aquatic	Marine	Bacteria	Proteobacteria	Unknown	Unknown	Unknown	Unknown	Unknown	3222	7
ENA|FUIF01012103|FUIF01012103.1	Coutinho_2017	marine metagenome genome assembly, contig: Assembly-24122-SUB-0.75-ITER-14-EPOV_STCS_Seq_463	Aquatic	Marine	Bacteria	Proteobacteria	Unknown	Unknown	Unknown	Unknown	Unknown	2922	7
ENA|FUIF01012104|FUIF01012104.1	Coutinho_2017	marine metagenome genome assembly, contig: Assembly-24122-SUB-0.75-ITER-14-EPOV_STCS_Seq_469	Aquatic	Marine	Bacteria	Proteobacteria	Unknown	Unknown	Unknown	Unknown	Unknown	2906	6
ENA|FUIF01012125|FUIF01012125.1	Coutinho_2017	marine metagenome genome assembly, contig: Assembly-24122-SUB-0.75-ITER-15-EArctic_Seq_41	Aquatic	Marine	Bacteria	Proteobacteria	Unknown	Unknown	Unknown	Unknown	Unknown	4858	6
ENA|FUIF01012138|FUIF01012138.1	Coutinho_2017	marine metagenome genome assembly, contig: Assembly-24122-SUB-0.75-ITER-15-EIndian_Ocean_GS108_Seq_63	Aquatic	Marine	Bacteria	Cyanobacteria	Unknown	Unknown	Unknown	Unknown	Unknown	3166	8
ENA|FUIF01012140|FUIF01012140.1	Coutinho_2017	marine metagenome genome assembly, contig: Assembly-24122-SUB-0.75-ITER-15-EIndian_Ocean_GS108_Seq_77	Aquatic	Marine	Bacteria	Cyanobacteria	Unknown	Unknown	Unknown	Unknown	Unknown	2826	7
ENA|FUIF01012142|FUIF01012142.1	Coutinho_2017	marine metagenome genome assembly, contig: Assembly-24122-SUB-0.75-ITER-15-EIndian_Ocean_GS108_Seq_86	Aquatic	Marine	Bacteria	Cyanobacteria	Unknown	Unknown	Unknown	Unknown	Unknown	2681	5
ENA|FUIF01012149|FUIF01012149.1	Coutinho_2017	marine metagenome genome assembly, contig: Assembly-24122-SUB-0.75-ITER-15-EIndian_Ocean_GS112_Seq_75	Aquatic	Marine	Bacteria	Cyanobacteria	Unknown	Unknown	Unknown	Unknown	Unknown	3235	8
ENA|FUIF01012153|FUIF01012153.1	Coutinho_2017	marine metagenome genome assembly, contig: Assembly-24122-SUB-0.75-ITER-15-EIndian_Ocean_GS112_Seq_111	Aquatic	Marine	Bacteria	Cyanobacteria	Unknown	Unknown	Unknown	Unknown	Unknown	2898	8
ENA|FUIF01012155|FUIF01012155.1	Coutinho_2017	marine metagenome genome assembly, contig: Assembly-24122-SUB-0.75-ITER-15-EIndian_Ocean_GS112_Seq_127	Aquatic	Marine	Bacteria	Cyanobacteria	Unknown	Unknown	Unknown	Unknown	Unknown	2782	10
ENA|FUIF01012165|FUIF01012165.1	Coutinho_2017	marine metagenome genome assembly, contig: Assembly-24122-SUB-0.75-ITER-15-EIndian_Ocean_GS117_Seq_73	Aquatic	Marine	Bacteria	Bacteroidetes	Unknown	Unknown	Unknown	Unknown	Unknown	5213	11
ENA|FUIF01012170|FUIF01012170.1	Coutinho_2017	marine metagenome genome assembly, contig: Assembly-24122-SUB-0.75-ITER-15-EIndian_Ocean_GS117_Seq_142	Aquatic	Marine	Bacteria	Proteobacteria	Unknown	Unknown	Unknown	Unknown	Unknown	3938	9
ENA|FUIF01012172|FUIF01012172.1	Coutinho_2017	marine metagenome genome assembly, contig: Assembly-24122-SUB-0.75-ITER-15-EIndian_Ocean_GS117_Seq_174	Aquatic	Marine	Bacteria	Cyanobacteria	Unknown	Unknown	Unknown	Unknown	Unknown	3664	9
ENA|FUIF01012174|FUIF01012174.1	Coutinho_2017	marine metagenome genome assembly, contig: Assembly-24122-SUB-0.75-ITER-15-EIndian_Ocean_GS117_Seq_199	Aquatic	Marine	Bacteria	Proteobacteria	Unknown	Unknown	Unknown	Unknown	Unknown	3439	7
ENA|FUIF01012183|FUIF01012183.1	Coutinho_2017	marine metagenome genome assembly, contig: Assembly-24122-SUB-0.75-ITER-15-EIndian_Ocean_GS117_Seq_319	Aquatic	Marine	Bacteria	Cyanobacteria	Unknown	Unknown	Unknown	Unknown	Unknown	2666	4
ENA|FUIF01012187|FUIF01012187.1	Coutinho_2017	marine metagenome genome assembly, contig: Assembly-24122-SUB-0.75-ITER-15-EIndian_Ocean_GS117_Seq_349	Aquatic	Marine	Bacteria	Bacteroidetes	Unknown	Unknown	Unknown	Unknown	Unknown	2546	6
ENA|FUIF01012192|FUIF01012192.1	Coutinho_2017	marine metagenome genome assembly, contig: Assembly-24122-SUB-0.75-ITER-15-EIndian_Ocean_GS122_Seq_87	Aquatic	Marine	Bacteria	Verrucomicrobia	Unknown	Unknown	Unknown	Unknown	Unknown	3423	5
ENA|FUIF01012194|FUIF01012194.1	Coutinho_2017	marine metagenome genome assembly, contig: Assembly-24122-SUB-0.75-ITER-15-EIndian_Ocean_GS122_Seq_114	Aquatic	Marine	Bacteria	Cyanobacteria	Unknown	Unknown	Unknown	Unknown	Unknown	3039	4
ENA|FUIF01012195|FUIF01012195.1	Coutinho_2017	marine metagenome genome assembly, contig: Assembly-24122-SUB-0.75-ITER-15-EIndian_Ocean_GS122_Seq_142	Aquatic	Marine	Bacteria	Cyanobacteria	Unknown	Unknown	Unknown	Unknown	Unknown	2731	3
ENA|FUIF01012218|FUIF01012218.1	Coutinho_2017	marine metagenome genome assembly, contig: Assembly-24122-SUB-0.75-ITER-15-EPAB2012_Seq_1	Aquatic	Marine	Bacteria	Cyanobacteria	Unknown	Unknown	Unknown	Unknown	Unknown	56966	55
ENA|FUIF01012231|FUIF01012231.1	Coutinho_2017	marine metagenome genome assembly, contig: Assembly-24122-SUB-0.75-ITER-15-EPOV_LF26S_Seq_1	Aquatic	Marine	Bacteria	Proteobacteria	Unknown	Unknown	Unknown	Unknown	Unknown	5247	5
ENA|FUIF01012249|FUIF01012249.1	Coutinho_2017	marine metagenome genome assembly, contig: Assembly-24122-SUB-0.75-ITER-15-EPOV_M2MS_Seq_34	Aquatic	Marine	Bacteria	Cyanobacteria	Unknown	Unknown	Unknown	Unknown	Unknown	3871	7
ENA|FUIF01012263|FUIF01012263.1	Coutinho_2017	marine metagenome genome assembly, contig: Assembly-24122-SUB-0.75-ITER-15-EPOV_M6O1K_Seq_3	Aquatic	Marine	Bacteria	Proteobacteria	Unknown	Unknown	Unknown	Unknown	Unknown	2987	4
ENA|FUIF01012268|FUIF01012268.1	Coutinho_2017	marine metagenome genome assembly, contig: Assembly-24122-SUB-0.75-ITER-15-EPOV_SFCS_Seq_180	Aquatic	Marine	Bacteria	Proteobacteria	Unknown	Unknown	Unknown	Unknown	Unknown	3612	9
ENA|FUIF01012270|FUIF01012270.1	Coutinho_2017	marine metagenome genome assembly, contig: Assembly-24122-SUB-0.75-ITER-15-EPOV_SFCS_Seq_202	Aquatic	Marine	Bacteria	Proteobacteria	Unknown	Unknown	Unknown	Unknown	Unknown	3486	12
ENA|FUIF01012284|FUIF01012284.1	Coutinho_2017	marine metagenome genome assembly, contig: Assembly-24122-SUB-0.75-ITER-15-EPOV_SFDS_Seq_234	Aquatic	Marine	Bacteria	Proteobacteria	Unknown	Unknown	Unknown	Unknown	Unknown	3480	9
ENA|FUIF01012333|FUIF01012333.1	Coutinho_2017	marine metagenome genome assembly, contig: Assembly-24122-SUB-0.75-ITER-16-EIndian_Ocean_GS108_Seq_30	Aquatic	Marine	Bacteria	Cyanobacteria	Unknown	Unknown	Unknown	Unknown	Unknown	4272	8
ENA|FUIF01012336|FUIF01012336.1	Coutinho_2017	marine metagenome genome assembly, contig: Assembly-24122-SUB-0.75-ITER-16-EIndian_Ocean_GS108_Seq_51	Aquatic	Marine	Bacteria	Cyanobacteria	Unknown	Unknown	Unknown	Unknown	Unknown	3278	7
ENA|FUIF01012340|FUIF01012340.1	Coutinho_2017	marine metagenome genome assembly, contig: Assembly-24122-SUB-0.75-ITER-16-EIndian_Ocean_GS108_Seq_105	Aquatic	Marine	Bacteria	Cyanobacteria	Unknown	Unknown	Unknown	Unknown	Unknown	2564	10
ENA|FUIF01012347|FUIF01012347.1	Coutinho_2017	marine metagenome genome assembly, contig: Assembly-24122-SUB-0.75-ITER-16-EIndian_Ocean_GS112_Seq_87	Aquatic	Marine	Bacteria	Cyanobacteria	Unknown	Unknown	Unknown	Unknown	Unknown	3212	7
ENA|FUIF01012349|FUIF01012349.1	Coutinho_2017	marine metagenome genome assembly, contig: Assembly-24122-SUB-0.75-ITER-16-EIndian_Ocean_GS112_Seq_95	Aquatic	Marine	Bacteria	Verrucomicrobia	Unknown	Unknown	Unknown	Unknown	Unknown	3149	6
ENA|FUIF01012355|FUIF01012355.1	Coutinho_2017	marine metagenome genome assembly, contig: Assembly-24122-SUB-0.75-ITER-16-EIndian_Ocean_GS112_Seq_163	Aquatic	Marine	Bacteria	Cyanobacteria	Unknown	Unknown	Unknown	Unknown	Unknown	2604	5
ENA|FUIF01012362|FUIF01012362.1	Coutinho_2017	marine metagenome genome assembly, contig: Assembly-24122-SUB-0.75-ITER-16-EIndian_Ocean_GS117_Seq_50	Aquatic	Marine	Bacteria	Cyanobacteria	Unknown	Unknown	Unknown	Unknown	Unknown	6164	17
ENA|FUIF01012369|FUIF01012369.1	Coutinho_2017	marine metagenome genome assembly, contig: Assembly-24122-SUB-0.75-ITER-16-EIndian_Ocean_GS117_Seq_169	Aquatic	Marine	Bacteria	Cyanobacteria	Unknown	Unknown	Unknown	Unknown	Unknown	3714	9
ENA|FUIF01012373|FUIF01012373.1	Coutinho_2017	marine metagenome genome assembly, contig: Assembly-24122-SUB-0.75-ITER-16-EIndian_Ocean_GS117_Seq_276	Aquatic	Marine	Bacteria	Proteobacteria	Unknown	Unknown	Unknown	Unknown	Unknown	2917	3
ENA|FUIF01012382|FUIF01012382.1	Coutinho_2017	marine metagenome genome assembly, contig: Assembly-24122-SUB-0.75-ITER-16-EIndian_Ocean_GS117_Seq_405	Aquatic	Marine	Bacteria	Cyanobacteria	Unknown	Unknown	Unknown	Unknown	Unknown	2500	8
ENA|FUIF01012389|FUIF01012389.1	Coutinho_2017	marine metagenome genome assembly, contig: Assembly-24122-SUB-0.75-ITER-16-EIndian_Ocean_GS122_Seq_118	Aquatic	Marine	Bacteria	Proteobacteria	Unknown	Unknown	Unknown	Unknown	Unknown	2962	5
ENA|FUIF01012404|FUIF01012404.1	Coutinho_2017	marine metagenome genome assembly, contig: Assembly-24122-SUB-0.75-ITER-16-EP_damicornis_NLN_RepliG_Seq_21	Aquatic	Marine	Bacteria	Proteobacteria	Unknown	Unknown	Unknown	Unknown	Unknown	6576	8
ENA|FUIF01012416|FUIF01012416.1	Coutinho_2017	marine metagenome genome assembly, contig: Assembly-24122-SUB-0.75-ITER-16-EPNorte_Seq_49	Aquatic	Marine	Bacteria	Verrucomicrobia	Unknown	Unknown	Unknown	Unknown	Unknown	4988	9
ENA|FUIF01012418|FUIF01012418.1	Coutinho_2017	marine metagenome genome assembly, contig: Assembly-24122-SUB-0.75-ITER-16-EPNorte_Seq_124	Aquatic	Marine	Bacteria	Proteobacteria	Unknown	Unknown	Unknown	Unknown	Unknown	2995	6
ENA|FUIF01012424|FUIF01012424.1	Coutinho_2017	marine metagenome genome assembly, contig: Assembly-24122-SUB-0.75-ITER-16-EPOV_LA26S_Seq_36	Aquatic	Marine	Bacteria	Proteobacteria	Unknown	Unknown	Unknown	Unknown	Unknown	2833	6
ENA|FUIF01012460|FUIF01012460.1	Coutinho_2017	marine metagenome genome assembly, contig: Assembly-24122-SUB-0.75-ITER-16-EPOV_SFCS_Seq_8	Aquatic	Marine	Bacteria	Proteobacteria	Unknown	Unknown	Unknown	Unknown	Unknown	11925	22
ENA|FUIF01012479|FUIF01012479.1	Coutinho_2017	marine metagenome genome assembly, contig: Assembly-24122-SUB-0.75-ITER-16-EPOV_SFDS_Seq_341	Aquatic	Marine	Bacteria	Proteobacteria	Unknown	Unknown	Unknown	Unknown	Unknown	2952	7
ENA|FUIF01012500|FUIF01012500.1	Coutinho_2017	marine metagenome genome assembly, contig: Assembly-24122-SUB-0.75-ITER-16-EPOV_STCS_Seq_80	Aquatic	Marine	Bacteria	Proteobacteria	Unknown	Unknown	Unknown	Unknown	Unknown	7190	8
ENA|FUIF01012506|FUIF01012506.1	Coutinho_2017	marine metagenome genome assembly, contig: Assembly-24122-SUB-0.75-ITER-16-EPOV_STCS_Seq_263	Aquatic	Marine	Bacteria	Proteobacteria	Unknown	Unknown	Unknown	Unknown	Unknown	3797	4
ENA|FUIF01012509|FUIF01012509.1	Coutinho_2017	marine metagenome genome assembly, contig: Assembly-24122-SUB-0.75-ITER-16-EPOV_STCS_Seq_382	Aquatic	Marine	Bacteria	Bacteroidetes	Unknown	Unknown	Unknown	Unknown	Unknown	3150	5
ENA|FUIF01012512|FUIF01012512.1	Coutinho_2017	marine metagenome genome assembly, contig: Assembly-24122-SUB-0.75-ITER-16-EPOV_STCS_Seq_475	Aquatic	Marine	Bacteria	Proteobacteria	Unknown	Unknown	Unknown	Unknown	Unknown	2774	6
ENA|FUIF01012513|FUIF01012513.1	Coutinho_2017	marine metagenome genome assembly, contig: Assembly-24122-SUB-0.75-ITER-16-EPOV_STCS_Seq_492	Aquatic	Marine	Bacteria	Proteobacteria	Unknown	Unknown	Unknown	Unknown	Unknown	2735	4
ENA|FUIF01012517|FUIF01012517.1	Coutinho_2017	marine metagenome genome assembly, contig: Assembly-24122-SUB-0.75-ITER-16-ETimbebas2012_Seq_34	Aquatic	Marine	Bacteria	Verrucomicrobia	Unknown	Unknown	Unknown	Unknown	Unknown	6740	10
ENA|FUIF01012531|FUIF01012531.1	Coutinho_2017	marine metagenome genome assembly, contig: Assembly-24122-SUB-0.75-ITER-17-EArctic_Seq_17	Aquatic	Marine	Bacteria	Proteobacteria	Unknown	Unknown	Unknown	Unknown	Unknown	7342	11
ENA|FUIF01012532|FUIF01012532.1	Coutinho_2017	marine metagenome genome assembly, contig: Assembly-24122-SUB-0.75-ITER-17-EArctic_Seq_37	Aquatic	Marine	Bacteria	Proteobacteria	Unknown	Unknown	Unknown	Unknown	Unknown	5307	9
ENA|FUIF01012536|FUIF01012536.1	Coutinho_2017	marine metagenome genome assembly, contig: Assembly-24122-SUB-0.75-ITER-17-EArctic_Seq_125	Aquatic	Marine	Bacteria	Proteobacteria	Unknown	Unknown	Unknown	Unknown	Unknown	2622	7
ENA|FUIF01012543|FUIF01012543.1	Coutinho_2017	marine metagenome genome assembly, contig: Assembly-24122-SUB-0.75-ITER-17-EIndian_Ocean_GS108_Seq_9	Aquatic	Marine	Bacteria	Cyanobacteria	Unknown	Unknown	Unknown	Unknown	Unknown	6243	9
ENA|FUIF01012552|FUIF01012552.1	Coutinho_2017	marine metagenome genome assembly, contig: Assembly-24122-SUB-0.75-ITER-17-EIndian_Ocean_GS108_Seq_65	Aquatic	Marine	Bacteria	Proteobacteria	Unknown	Unknown	Unknown	Unknown	Unknown	2966	5
ENA|FUIF01012559|FUIF01012559.1	Coutinho_2017	marine metagenome genome assembly, contig: Assembly-24122-SUB-0.75-ITER-17-EIndian_Ocean_GS112_Seq_12	Aquatic	Marine	Bacteria	Cyanobacteria	Unknown	Unknown	Unknown	Unknown	Unknown	6835	18
ENA|FUIF01012569|FUIF01012569.1	Coutinho_2017	marine metagenome genome assembly, contig: Assembly-24122-SUB-0.75-ITER-17-EIndian_Ocean_GS112_Seq_117	Aquatic	Marine	Bacteria	Cyanobacteria	Unknown	Unknown	Unknown	Unknown	Unknown	2960	6
ENA|FUIF01012571|FUIF01012571.1	Coutinho_2017	marine metagenome genome assembly, contig: Assembly-24122-SUB-0.75-ITER-17-EIndian_Ocean_GS112_Seq_131	Aquatic	Marine	Bacteria	Proteobacteria	Unknown	Unknown	Unknown	Unknown	Unknown	2811	5
ENA|FUIF01012572|FUIF01012572.1	Coutinho_2017	marine metagenome genome assembly, contig: Assembly-24122-SUB-0.75-ITER-17-EIndian_Ocean_GS112_Seq_136	Aquatic	Marine	Bacteria	Cyanobacteria	Unknown	Unknown	Unknown	Unknown	Unknown	2771	5
ENA|FUIF01012579|FUIF01012579.1	Coutinho_2017	marine metagenome genome assembly, contig: Assembly-24122-SUB-0.75-ITER-17-EIndian_Ocean_GS117_Seq_57	Aquatic	Marine	Bacteria	Proteobacteria	Unknown	Unknown	Unknown	Unknown	Unknown	5898	8
ENA|FUIF01012589|FUIF01012589.1	Coutinho_2017	marine metagenome genome assembly, contig: Assembly-24122-SUB-0.75-ITER-17-EIndian_Ocean_GS117_Seq_189	Aquatic	Marine	Bacteria	Proteobacteria	Unknown	Unknown	Unknown	Unknown	Unknown	3365	6
ENA|FUIF01012591|FUIF01012591.1	Coutinho_2017	marine metagenome genome assembly, contig: Assembly-24122-SUB-0.75-ITER-17-EIndian_Ocean_GS117_Seq_208	Aquatic	Marine	Bacteria	Cyanobacteria	Unknown	Unknown	Unknown	Unknown	Unknown	3258	6
ENA|FUIF01012595|FUIF01012595.1	Coutinho_2017	marine metagenome genome assembly, contig: Assembly-24122-SUB-0.75-ITER-17-EIndian_Ocean_GS117_Seq_329	Aquatic	Marine	Bacteria	Proteobacteria	Unknown	Unknown	Unknown	Unknown	Unknown	2741	6
ENA|FUIF01012596|FUIF01012596.1	Coutinho_2017	marine metagenome genome assembly, contig: Assembly-24122-SUB-0.75-ITER-17-EIndian_Ocean_GS117_Seq_337	Aquatic	Marine	Bacteria	Proteobacteria	Unknown	Unknown	Unknown	Unknown	Unknown	2714	10
ENA|FUIF01012598|FUIF01012598.1	Coutinho_2017	marine metagenome genome assembly, contig: Assembly-24122-SUB-0.75-ITER-17-EIndian_Ocean_GS117_Seq_383	Aquatic	Marine	Bacteria	Cyanobacteria	Unknown	Unknown	Unknown	Unknown	Unknown	2535	3
ENA|FUIF01012602|FUIF01012602.1	Coutinho_2017	marine metagenome genome assembly, contig: Assembly-24122-SUB-0.75-ITER-17-EIndian_Ocean_GS122_Seq_41	Aquatic	Marine	Bacteria	Proteobacteria	Unknown	Unknown	Unknown	Unknown	Unknown	4719	15
ENA|FUIF01012608|FUIF01012608.1	Coutinho_2017	marine metagenome genome assembly, contig: Assembly-24122-SUB-0.75-ITER-17-EIndian_Ocean_GS122_Seq_155	Aquatic	Marine	Bacteria	Proteobacteria	Unknown	Unknown	Unknown	Unknown	Unknown	2726	3
ENA|FUIF01012612|FUIF01012612.1	Coutinho_2017	marine metagenome genome assembly, contig: Assembly-24122-SUB-0.75-ITER-17-EIndian_Ocean_GS122_Seq_177	Aquatic	Marine	Bacteria	Verrucomicrobia	Unknown	Unknown	Unknown	Unknown	Unknown	2594	6
ENA|FUIF01012627|FUIF01012627.1	Coutinho_2017	marine metagenome genome assembly, contig: Assembly-24122-SUB-0.75-ITER-17-EP_damicornis_NLN_RepliG_Seq_42	Aquatic	Marine	Bacteria	Actinobacteria	Unknown	Unknown	Unknown	Unknown	Unknown	5233	7
ENA|FUIF01012638|FUIF01012638.1	Coutinho_2017	marine metagenome genome assembly, contig: Assembly-24122-SUB-0.75-ITER-17-EPAB2012_Seq_11	Aquatic	Marine	Bacteria	Bacteroidetes	Unknown	Unknown	Unknown	Unknown	Unknown	18852	43
ENA|FUIF01012644|FUIF01012644.1	Coutinho_2017	marine metagenome genome assembly, contig: Assembly-24122-SUB-0.75-ITER-17-EPAB2012_Seq_316	Aquatic	Marine	Bacteria	Proteobacteria	Unknown	Unknown	Unknown	Unknown	Unknown	2527	4
ENA|FUIF01012645|FUIF01012645.1	Coutinho_2017	marine metagenome genome assembly, contig: Assembly-24122-SUB-0.75-ITER-17-EPNorte_Seq_78	Aquatic	Marine	Bacteria	Proteobacteria	Unknown	Unknown	Unknown	Unknown	Unknown	4245	10
ENA|FUIF01012647|FUIF01012647.1	Coutinho_2017	marine metagenome genome assembly, contig: Assembly-24122-SUB-0.75-ITER-17-EPNorte_Seq_177	Aquatic	Marine	Bacteria	Proteobacteria	Unknown	Unknown	Unknown	Unknown	Unknown	2549	5
ENA|FUIF01012664|FUIF01012664.1	Coutinho_2017	marine metagenome genome assembly, contig: Assembly-24122-SUB-0.75-ITER-17-EPOV_M1CS_Seq_128	Aquatic	Marine	Bacteria	Proteobacteria	Unknown	Unknown	Unknown	Unknown	Unknown	3420	9
ENA|FUIF01012694|FUIF01012694.1	Coutinho_2017	marine metagenome genome assembly, contig: Assembly-24122-SUB-0.75-ITER-17-EPOV_SFCS_Seq_17	Aquatic	Marine	Bacteria	Proteobacteria	Unknown	Unknown	Unknown	Unknown	Unknown	9107	18
ENA|FUIF01012719|FUIF01012719.1	Coutinho_2017	marine metagenome genome assembly, contig: Assembly-24122-SUB-0.75-ITER-17-EPOV_SFSS_Seq_100	Aquatic	Marine	Bacteria	Proteobacteria	Unknown	Unknown	Unknown	Unknown	Unknown	4163	7
ENA|FUIF01012741|FUIF01012741.1	Coutinho_2017	marine metagenome genome assembly, contig: Assembly-24122-SUB-0.75-ITER-17-EPOV_STCS_Seq_528	Aquatic	Marine	Bacteria	Bacteroidetes	Unknown	Unknown	Unknown	Unknown	Unknown	2728	3
ENA|FUIF01012752|FUIF01012752.1	Coutinho_2017	marine metagenome genome assembly, contig: Assembly-24122-SUB-0.75-ITER-17-ETimbebas2012_Seq_91	Aquatic	Marine	Bacteria	Proteobacteria	Unknown	Unknown	Unknown	Unknown	Unknown	3603	6
ENA|FUIF01012753|FUIF01012753.1	Coutinho_2017	marine metagenome genome assembly, contig: Assembly-24122-SUB-0.75-ITER-17-ETimbebas2012_Seq_92	Aquatic	Marine	Bacteria	Proteobacteria	Unknown	Unknown	Unknown	Unknown	Unknown	3584	7
ENA|FUIF01012775|FUIF01012775.1	Coutinho_2017	marine metagenome genome assembly, contig: Assembly-24122-SUB-0.75-ITER-18-EIndian_Ocean_GS108_Seq_65	Aquatic	Marine	Bacteria	Cyanobacteria	Unknown	Unknown	Unknown	Unknown	Unknown	2719	8
ENA|FUIF01012787|FUIF01012787.1	Coutinho_2017	marine metagenome genome assembly, contig: Assembly-24122-SUB-0.75-ITER-18-EIndian_Ocean_GS112_Seq_183	Aquatic	Marine	Bacteria	Cyanobacteria	Unknown	Unknown	Unknown	Unknown	Unknown	2506	5
ENA|FUIF01012788|FUIF01012788.1	Coutinho_2017	marine metagenome genome assembly, contig: Assembly-24122-SUB-0.75-ITER-18-EIndian_Ocean_GS117_Seq_12	Aquatic	Marine	Bacteria	Proteobacteria	Unknown	Unknown	Unknown	Unknown	Unknown	12863	8
ENA|FUIF01012792|FUIF01012792.1	Coutinho_2017	marine metagenome genome assembly, contig: Assembly-24122-SUB-0.75-ITER-18-EIndian_Ocean_GS117_Seq_56	Aquatic	Marine	Bacteria	Proteobacteria	Unknown	Unknown	Unknown	Unknown	Unknown	6461	13
ENA|FUIF01012798|FUIF01012798.1	Coutinho_2017	marine metagenome genome assembly, contig: Assembly-24122-SUB-0.75-ITER-18-EIndian_Ocean_GS117_Seq_166	Aquatic	Marine	Bacteria	Proteobacteria	Unknown	Unknown	Unknown	Unknown	Unknown	3820	7
ENA|FUIF01012808|FUIF01012808.1	Coutinho_2017	marine metagenome genome assembly, contig: Assembly-24122-SUB-0.75-ITER-18-EIndian_Ocean_GS117_Seq_260	Aquatic	Marine	Bacteria	Proteobacteria	Unknown	Unknown	Unknown	Unknown	Unknown	3083	5
ENA|FUIF01012815|FUIF01012815.1	Coutinho_2017	marine metagenome genome assembly, contig: Assembly-24122-SUB-0.75-ITER-18-EIndian_Ocean_GS117_Seq_330	Aquatic	Marine	Bacteria	Proteobacteria	Unknown	Unknown	Unknown	Unknown	Unknown	2721	6
ENA|FUIF01012818|FUIF01012818.1	Coutinho_2017	marine metagenome genome assembly, contig: Assembly-24122-SUB-0.75-ITER-18-EIndian_Ocean_GS117_Seq_395	Aquatic	Marine	Bacteria	Cyanobacteria	Unknown	Unknown	Unknown	Unknown	Unknown	2551	4
ENA|FUIF01012819|FUIF01012819.1	Coutinho_2017	marine metagenome genome assembly, contig: Assembly-24122-SUB-0.75-ITER-18-EIndian_Ocean_GS117_Seq_400	Aquatic	Marine	Bacteria	Verrucomicrobia	Unknown	Unknown	Unknown	Unknown	Unknown	2530	5
ENA|FUIF01012823|FUIF01012823.1	Coutinho_2017	marine metagenome genome assembly, contig: Assembly-24122-SUB-0.75-ITER-18-EIndian_Ocean_GS122_Seq_113	Aquatic	Marine	Bacteria	Proteobacteria	Unknown	Unknown	Unknown	Unknown	Unknown	3150	6
ENA|FUIF01012841|FUIF01012841.1	Coutinho_2017	marine metagenome genome assembly, contig: Assembly-24122-SUB-0.75-ITER-18-EPAB2012_Seq_51	Aquatic	Marine	Bacteria	Cyanobacteria	Unknown	Unknown	Unknown	Unknown	Unknown	8128	21
ENA|FUIF01012848|FUIF01012848.1	Coutinho_2017	marine metagenome genome assembly, contig: Assembly-24122-SUB-0.75-ITER-18-EPNorte_Seq_180	Aquatic	Marine	Bacteria	Proteobacteria	Unknown	Unknown	Unknown	Unknown	Unknown	2526	4
ENA|FUIF01012851|FUIF01012851.1	Coutinho_2017	marine metagenome genome assembly, contig: Assembly-24122-SUB-0.75-ITER-18-EPOV_LA26S_Seq_22	Aquatic	Marine	Bacteria	Proteobacteria	Unknown	Unknown	Unknown	Unknown	Unknown	3620	4
ENA|FUIF01012857|FUIF01012857.1	Coutinho_2017	marine metagenome genome assembly, contig: Assembly-24122-SUB-0.75-ITER-18-EPOV_LF26S_Seq_22	Aquatic	Marine	Bacteria	Proteobacteria	Unknown	Unknown	Unknown	Unknown	Unknown	2821	5
ENA|FUIF01012867|FUIF01012867.1	Coutinho_2017	marine metagenome genome assembly, contig: Assembly-24122-SUB-0.75-ITER-18-EPOV_M1CS_Seq_63	Aquatic	Marine	Bacteria	Proteobacteria	Unknown	Unknown	Unknown	Unknown	Unknown	4631	8
ENA|FUIF01012874|FUIF01012874.1	Coutinho_2017	marine metagenome genome assembly, contig: Assembly-24122-SUB-0.75-ITER-18-EPOV_M1CS_Seq_230	Aquatic	Marine	Bacteria	Proteobacteria	Unknown	Unknown	Unknown	Unknown	Unknown	2681	4
ENA|FUIF01012876|FUIF01012876.1	Coutinho_2017	marine metagenome genome assembly, contig: Assembly-24122-SUB-0.75-ITER-18-EPOV_M2MS_Seq_36	Aquatic	Marine	Bacteria	Proteobacteria	Unknown	Unknown	Unknown	Unknown	Unknown	3680	8
ENA|FUIF01012878|FUIF01012878.1	Coutinho_2017	marine metagenome genome assembly, contig: Assembly-24122-SUB-0.75-ITER-18-EPOV_M2MS_Seq_64	Aquatic	Marine	Bacteria	Verrucomicrobia	Unknown	Unknown	Unknown	Unknown	Unknown	2967	5
ENA|FUIF01012880|FUIF01012880.1	Coutinho_2017	marine metagenome genome assembly, contig: Assembly-24122-SUB-0.75-ITER-18-EPOV_M2MS_Seq_91	Aquatic	Marine	Bacteria	Cyanobacteria	Unknown	Unknown	Unknown	Unknown	Unknown	2688	7
ENA|FUIF01012886|FUIF01012886.1	Coutinho_2017	marine metagenome genome assembly, contig: Assembly-24122-SUB-0.75-ITER-18-EPOV_M2MS_Seq_118	Aquatic	Marine	Bacteria	Proteobacteria	Unknown	Unknown	Unknown	Unknown	Unknown	2525	4
ENA|FUIF01012888|FUIF01012888.1	Coutinho_2017	marine metagenome genome assembly, contig: Assembly-24122-SUB-0.75-ITER-18-EPOV_M4OS_Seq_29	Aquatic	Marine	Bacteria	Proteobacteria	Unknown	Unknown	Unknown	Unknown	Unknown	3889	6
ENA|FUIF01012908|FUIF01012908.1	Coutinho_2017	marine metagenome genome assembly, contig: Assembly-24122-SUB-0.75-ITER-18-EPOV_SFDS_Seq_444	Aquatic	Marine	Bacteria	Proteobacteria	Unknown	Unknown	Unknown	Unknown	Unknown	2632	6
ENA|FUIF01012918|FUIF01012918.1	Coutinho_2017	marine metagenome genome assembly, contig: Assembly-24122-SUB-0.75-ITER-18-EPOV_SFSS_Seq_194	Aquatic	Marine	Bacteria	Proteobacteria	Unknown	Unknown	Unknown	Unknown	Unknown	3352	6
ENA|FUIF01012924|FUIF01012924.1	Coutinho_2017	marine metagenome genome assembly, contig: Assembly-24122-SUB-0.75-ITER-18-EPOV_STCS_Seq_20	Aquatic	Marine	Bacteria	Proteobacteria	Unknown	Unknown	Unknown	Unknown	Unknown	15825	23
ENA|FUIF01012928|FUIF01012928.1	Coutinho_2017	marine metagenome genome assembly, contig: Assembly-24122-SUB-0.75-ITER-18-EPOV_STCS_Seq_234	Aquatic	Marine	Bacteria	Proteobacteria	Unknown	Unknown	Unknown	Unknown	Unknown	3800	9
ENA|FUIF01012962|FUIF01012962.1	Coutinho_2017	marine metagenome genome assembly, contig: Assembly-24122-SUB-0.75-ITER-19-EArctic_Seq_40	Aquatic	Marine	Bacteria	Proteobacteria	Unknown	Unknown	Unknown	Unknown	Unknown	4846	5
ENA|FUIF01012969|FUIF01012969.1	Coutinho_2017	marine metagenome genome assembly, contig: Assembly-24122-SUB-0.75-ITER-19-EIndian_Ocean_GS108_Seq_42	Aquatic	Marine	Bacteria	Cyanobacteria	Unknown	Unknown	Unknown	Unknown	Unknown	3647	8
ENA|FUIF01012971|FUIF01012971.1	Coutinho_2017	marine metagenome genome assembly, contig: Assembly-24122-SUB-0.75-ITER-19-EIndian_Ocean_GS108_Seq_54	Aquatic	Marine	Bacteria	Proteobacteria	Unknown	Unknown	Unknown	Unknown	Unknown	3323	10
ENA|FUIF01012972|FUIF01012972.1	Coutinho_2017	marine metagenome genome assembly, contig: Assembly-24122-SUB-0.75-ITER-19-EIndian_Ocean_GS108_Seq_65	Aquatic	Marine	Bacteria	Proteobacteria	Unknown	Unknown	Unknown	Unknown	Unknown	3106	6
ENA|FUIF01012973|FUIF01012973.1	Coutinho_2017	marine metagenome genome assembly, contig: Assembly-24122-SUB-0.75-ITER-19-EIndian_Ocean_GS108_Seq_78	Aquatic	Marine	Bacteria	Cyanobacteria	Unknown	Unknown	Unknown	Unknown	Unknown	2954	3
ENA|FUIF01012981|FUIF01012981.1	Coutinho_2017	marine metagenome genome assembly, contig: Assembly-24122-SUB-0.75-ITER-19-EIndian_Ocean_GS112_Seq_85	Aquatic	Marine	Bacteria	Cyanobacteria	Unknown	Unknown	Unknown	Unknown	Unknown	3086	5
ENA|FUIF01012988|FUIF01012988.1	Coutinho_2017	marine metagenome genome assembly, contig: Assembly-24122-SUB-0.75-ITER-19-EIndian_Ocean_GS117_Seq_28	Aquatic	Marine	Bacteria	Proteobacteria	Unknown	Unknown	Unknown	Unknown	Unknown	7189	12
ENA|FUIF01012996|FUIF01012996.1	Coutinho_2017	marine metagenome genome assembly, contig: Assembly-24122-SUB-0.75-ITER-19-EIndian_Ocean_GS117_Seq_120	Aquatic	Marine	Bacteria	Proteobacteria	Unknown	Unknown	Unknown	Unknown	Unknown	3967	9
ENA|FUIF01013004|FUIF01013004.1	Coutinho_2017	marine metagenome genome assembly, contig: Assembly-24122-SUB-0.75-ITER-19-EIndian_Ocean_GS117_Seq_302	Aquatic	Marine	Bacteria	Cyanobacteria	Unknown	Unknown	Unknown	Unknown	Unknown	2831	8
ENA|FUIF01013023|FUIF01013023.1	Coutinho_2017	marine metagenome genome assembly, contig: Assembly-24122-SUB-0.75-ITER-19-EPAB2012_Seq_2	Aquatic	Marine	Bacteria	Cyanobacteria	Unknown	Unknown	Unknown	Unknown	Unknown	41401	76
ENA|FUIF01013024|FUIF01013024.1	Coutinho_2017	marine metagenome genome assembly, contig: Assembly-24122-SUB-0.75-ITER-19-EPAB2012_Seq_4	Aquatic	Marine	Bacteria	Cyanobacteria	Unknown	Unknown	Unknown	Unknown	Unknown	36372	44
ENA|FUIF01013025|FUIF01013025.1	Coutinho_2017	marine metagenome genome assembly, contig: Assembly-24122-SUB-0.75-ITER-19-EPAB2012_Seq_5	Aquatic	Marine	Bacteria	Cyanobacteria	Unknown	Unknown	Unknown	Unknown	Unknown	24013	35
ENA|FUIF01013065|FUIF01013065.1	Coutinho_2017	marine metagenome genome assembly, contig: Assembly-24122-SUB-0.75-ITER-19-EPOV_M2MS_Seq_31	Aquatic	Marine	Bacteria	Proteobacteria	Unknown	Unknown	Unknown	Unknown	Unknown	4147	7
ENA|FUIF01013066|FUIF01013066.1	Coutinho_2017	marine metagenome genome assembly, contig: Assembly-24122-SUB-0.75-ITER-19-EPOV_M2MS_Seq_46	Aquatic	Marine	Bacteria	Proteobacteria	Unknown	Unknown	Unknown	Unknown	Unknown	3528	7
ENA|FUIF01013068|FUIF01013068.1	Coutinho_2017	marine metagenome genome assembly, contig: Assembly-24122-SUB-0.75-ITER-19-EPOV_M2MS_Seq_68	Aquatic	Marine	Bacteria	Cyanobacteria	Unknown	Unknown	Unknown	Unknown	Unknown	2967	7
ENA|FUIF01013093|FUIF01013093.1	Coutinho_2017	marine metagenome genome assembly, contig: Assembly-24122-SUB-0.75-ITER-19-EPOV_SFDS_Seq_63	Aquatic	Marine	Bacteria	Proteobacteria	Unknown	Unknown	Unknown	Unknown	Unknown	5793	13
ENA|FUIF01013107|FUIF01013107.1	Coutinho_2017	marine metagenome genome assembly, contig: Assembly-24122-SUB-0.75-ITER-19-EPOV_STCS_Seq_107	Aquatic	Marine	Bacteria	Proteobacteria	Unknown	Unknown	Unknown	Unknown	Unknown	5779	13
ENA|FUIF01013112|FUIF01013112.1	Coutinho_2017	marine metagenome genome assembly, contig: Assembly-24122-SUB-0.75-ITER-19-EPOV_STCS_Seq_262	Aquatic	Marine	Bacteria	Proteobacteria	Unknown	Unknown	Unknown	Unknown	Unknown	3743	8
ENA|FUIF01013122|FUIF01013122.1	Coutinho_2017	marine metagenome genome assembly, contig: Assembly-24122-SUB-0.75-ITER-19-EPOV_STCS_Seq_616	Aquatic	Marine	Bacteria	Proteobacteria	Unknown	Unknown	Unknown	Unknown	Unknown	2533	4
ENA|FUIF01013151|FUIF01013151.1	Coutinho_2017	marine metagenome genome assembly, contig: CIRC-Assembly-24122-SUB-0.75-ITER-2-EIndian_Ocean_GS108_Seq_2	Aquatic	Marine	Bacteria	Verrucomicrobia	Unknown	Unknown	Unknown	Unknown	Unknown	18161	27
ENA|FUIF01013156|FUIF01013156.1	Coutinho_2017	marine metagenome genome assembly, contig: Assembly-24122-SUB-0.75-ITER-2-EIndian_Ocean_GS108_Seq_28	Aquatic	Marine	Bacteria	Cyanobacteria	Unknown	Unknown	Unknown	Unknown	Unknown	4339	6
ENA|FUIF01013158|FUIF01013158.1	Coutinho_2017	marine metagenome genome assembly, contig: Assembly-24122-SUB-0.75-ITER-2-EIndian_Ocean_GS108_Seq_54	Aquatic	Marine	Bacteria	Cyanobacteria	Unknown	Unknown	Unknown	Unknown	Unknown	3204	10
ENA|FUIF01013159|FUIF01013159.1	Coutinho_2017	marine metagenome genome assembly, contig: Assembly-24122-SUB-0.75-ITER-2-EIndian_Ocean_GS108_Seq_77	Aquatic	Marine	Bacteria	Cyanobacteria	Unknown	Unknown	Unknown	Unknown	Unknown	2782	8
ENA|FUIF01013161|FUIF01013161.1	Coutinho_2017	marine metagenome genome assembly, contig: Assembly-24122-SUB-0.75-ITER-2-EIndian_Ocean_GS108_Seq_93	Aquatic	Marine	Bacteria	Proteobacteria	Unknown	Unknown	Unknown	Unknown	Unknown	2606	4
ENA|FUIF01013164|FUIF01013164.1	Coutinho_2017	marine metagenome genome assembly, contig: Assembly-24122-SUB-0.75-ITER-2-EIndian_Ocean_GS112_Seq_11	Aquatic	Marine	Bacteria	Cyanobacteria	Unknown	Unknown	Unknown	Unknown	Unknown	6292	13
ENA|FUIF01013169|FUIF01013169.1	Coutinho_2017	marine metagenome genome assembly, contig: Assembly-24122-SUB-0.75-ITER-2-EIndian_Ocean_GS112_Seq_129	Aquatic	Marine	Bacteria	Cyanobacteria	Unknown	Unknown	Unknown	Unknown	Unknown	2909	7
ENA|FUIF01013174|FUIF01013174.1	Coutinho_2017	marine metagenome genome assembly, contig: Assembly-24122-SUB-0.75-ITER-2-EIndian_Ocean_GS117_Seq_21	Aquatic	Marine	Bacteria	Proteobacteria	Unknown	Unknown	Unknown	Unknown	Unknown	9466	6
ENA|FUIF01013177|FUIF01013177.1	Coutinho_2017	marine metagenome genome assembly, contig: Assembly-24122-SUB-0.75-ITER-2-EIndian_Ocean_GS117_Seq_47	Aquatic	Marine	Bacteria	Cyanobacteria	Unknown	Unknown	Unknown	Unknown	Unknown	6601	10
ENA|FUIF01013185|FUIF01013185.1	Coutinho_2017	marine metagenome genome assembly, contig: Assembly-24122-SUB-0.75-ITER-2-EIndian_Ocean_GS117_Seq_179	Aquatic	Marine	Bacteria	Cyanobacteria	Unknown	Unknown	Unknown	Unknown	Unknown	3580	8
ENA|FUIF01013189|FUIF01013189.1	Coutinho_2017	marine metagenome genome assembly, contig: Assembly-24122-SUB-0.75-ITER-2-EIndian_Ocean_GS117_Seq_225	Aquatic	Marine	Bacteria	Proteobacteria	Unknown	Unknown	Unknown	Unknown	Unknown	3231	5
ENA|FUIF01013191|FUIF01013191.1	Coutinho_2017	marine metagenome genome assembly, contig: Assembly-24122-SUB-0.75-ITER-2-EIndian_Ocean_GS117_Seq_247	Aquatic	Marine	Bacteria	Cyanobacteria	Unknown	Unknown	Unknown	Unknown	Unknown	3089	4
ENA|FUIF01013201|FUIF01013201.1	Coutinho_2017	marine metagenome genome assembly, contig: Assembly-24122-SUB-0.75-ITER-2-EIndian_Ocean_GS117_Seq_388	Aquatic	Marine	Bacteria	Proteobacteria	Unknown	Unknown	Unknown	Unknown	Unknown	2524	5
ENA|FUIF01013203|FUIF01013203.1	Coutinho_2017	marine metagenome genome assembly, contig: Assembly-24122-SUB-0.75-ITER-2-EIndian_Ocean_GS122_Seq_31	Aquatic	Marine	Bacteria	Proteobacteria	Unknown	Unknown	Unknown	Unknown	Unknown	5700	8
ENA|FUIF01013227|FUIF01013227.1	Coutinho_2017	marine metagenome genome assembly, contig: Assembly-24122-SUB-0.75-ITER-2-EPAB2012_Seq_1	Aquatic	Marine	Bacteria	Cyanobacteria	Unknown	Unknown	Unknown	Unknown	Unknown	26073	41
ENA|FUIF01013228|FUIF01013228.1	Coutinho_2017	marine metagenome genome assembly, contig: Assembly-24122-SUB-0.75-ITER-2-EPAB2012_Seq_3	Aquatic	Marine	Bacteria	Cyanobacteria	Unknown	Unknown	Unknown	Unknown	Unknown	23929	39
ENA|FUIF01013239|FUIF01013239.1	Coutinho_2017	marine metagenome genome assembly, contig: Assembly-24122-SUB-0.75-ITER-2-EPOV_LF26S_Seq_14	Aquatic	Marine	Bacteria	Proteobacteria	Unknown	Unknown	Unknown	Unknown	Unknown	3382	6
ENA|FUIF01013244|FUIF01013244.1	Coutinho_2017	marine metagenome genome assembly, contig: Assembly-24122-SUB-0.75-ITER-2-EPOV_M1CS_Seq_48	Aquatic	Marine	Bacteria	Proteobacteria	Unknown	Unknown	Unknown	Unknown	Unknown	5152	8
ENA|FUIF01013257|FUIF01013257.1	Coutinho_2017	marine metagenome genome assembly, contig: Assembly-24122-SUB-0.75-ITER-2-EPOV_M1CS_Seq_186	Aquatic	Marine	Bacteria	Proteobacteria	Unknown	Unknown	Unknown	Unknown	Unknown	2897	4
ENA|FUIF01013263|FUIF01013263.1	Coutinho_2017	marine metagenome genome assembly, contig: Assembly-24122-SUB-0.75-ITER-2-EPOV_M2MS_Seq_13	Aquatic	Marine	Bacteria	Proteobacteria	Unknown	Unknown	Unknown	Unknown	Unknown	6043	13
ENA|FUIF01013264|FUIF01013264.1	Coutinho_2017	marine metagenome genome assembly, contig: Assembly-24122-SUB-0.75-ITER-2-EPOV_M2MS_Seq_45	Aquatic	Marine	Bacteria	Proteobacteria	Unknown	Unknown	Unknown	Unknown	Unknown	3532	7
ENA|FUIF01013293|FUIF01013293.1	Coutinho_2017	marine metagenome genome assembly, contig: Assembly-24122-SUB-0.75-ITER-2-EPOV_SFCS_Seq_263	Aquatic	Marine	Bacteria	Proteobacteria	Unknown	Unknown	Unknown	Unknown	Unknown	3075	5
ENA|FUIF01013296|FUIF01013296.1	Coutinho_2017	marine metagenome genome assembly, contig: Assembly-24122-SUB-0.75-ITER-2-EPOV_SFCS_Seq_324	Aquatic	Marine	Bacteria	Proteobacteria	Unknown	Unknown	Unknown	Unknown	Unknown	2795	6
ENA|FUIF01013297|FUIF01013297.1	Coutinho_2017	marine metagenome genome assembly, contig: Assembly-24122-SUB-0.75-ITER-2-EPOV_SFCS_Seq_401	Aquatic	Marine	Bacteria	Proteobacteria	Unknown	Unknown	Unknown	Unknown	Unknown	2585	5
ENA|FUIF01013326|FUIF01013326.1	Coutinho_2017	marine metagenome genome assembly, contig: Assembly-24122-SUB-0.75-ITER-2-EPOV_STCS_Seq_385	Aquatic	Marine	Bacteria	Proteobacteria	Unknown	Unknown	Unknown	Unknown	Unknown	3180	7
ENA|FUIF01013330|FUIF01013330.1	Coutinho_2017	marine metagenome genome assembly, contig: Assembly-24122-SUB-0.75-ITER-2-EPOV_STCS_Seq_579	Aquatic	Marine	Bacteria	Proteobacteria	Unknown	Unknown	Unknown	Unknown	Unknown	2619	6
ENA|FUIF01013331|FUIF01013331.1	Coutinho_2017	marine metagenome genome assembly, contig: Assembly-24122-SUB-0.75-ITER-2-EPOV_STCS_Seq_585	Aquatic	Marine	Bacteria	Proteobacteria	Unknown	Unknown	Unknown	Unknown	Unknown	2609	6
ENA|FUIF01013366|FUIF01013366.1	Coutinho_2017	marine metagenome genome assembly, contig: Assembly-24122-SUB-0.75-ITER-20-EIndian_Ocean_GS108_Seq_51	Aquatic	Marine	Bacteria	Proteobacteria	Unknown	Unknown	Unknown	Unknown	Unknown	3458	11
ENA|FUIF01013367|FUIF01013367.1	Coutinho_2017	marine metagenome genome assembly, contig: Assembly-24122-SUB-0.75-ITER-20-EIndian_Ocean_GS108_Seq_62	Aquatic	Marine	Bacteria	Firmicutes	Unknown	Unknown	Unknown	Unknown	Unknown	3261	6
ENA|FUIF01013369|FUIF01013369.1	Coutinho_2017	marine metagenome genome assembly, contig: Assembly-24122-SUB-0.75-ITER-20-EIndian_Ocean_GS108_Seq_77	Aquatic	Marine	Bacteria	Cyanobacteria	Unknown	Unknown	Unknown	Unknown	Unknown	2863	4
ENA|FUIF01013375|FUIF01013375.1	Coutinho_2017	marine metagenome genome assembly, contig: Assembly-24122-SUB-0.75-ITER-20-EIndian_Ocean_GS112_Seq_22	Aquatic	Marine	Bacteria	Cyanobacteria	Unknown	Unknown	Unknown	Unknown	Unknown	5036	5
ENA|FUIF01013380|FUIF01013380.1	Coutinho_2017	marine metagenome genome assembly, contig: Assembly-24122-SUB-0.75-ITER-20-EIndian_Ocean_GS112_Seq_84	Aquatic	Marine	Bacteria	Cyanobacteria	Unknown	Unknown	Unknown	Unknown	Unknown	3333	9
ENA|FUIF01013381|FUIF01013381.1	Coutinho_2017	marine metagenome genome assembly, contig: Assembly-24122-SUB-0.75-ITER-20-EIndian_Ocean_GS112_Seq_85	Aquatic	Marine	Bacteria	Cyanobacteria	Unknown	Unknown	Unknown	Unknown	Unknown	3322	11
ENA|FUIF01013386|FUIF01013386.1	Coutinho_2017	marine metagenome genome assembly, contig: Assembly-24122-SUB-0.75-ITER-20-EIndian_Ocean_GS112_Seq_154	Aquatic	Marine	Bacteria	Cyanobacteria	Unknown	Unknown	Unknown	Unknown	Unknown	2594	10
ENA|FUIF01013392|FUIF01013392.1	Coutinho_2017	marine metagenome genome assembly, contig: Assembly-24122-SUB-0.75-ITER-20-EIndian_Ocean_GS117_Seq_37	Aquatic	Marine	Bacteria	Proteobacteria	Unknown	Unknown	Unknown	Unknown	Unknown	7876	13
ENA|FUIF01013395|FUIF01013395.1	Coutinho_2017	marine metagenome genome assembly, contig: Assembly-24122-SUB-0.75-ITER-20-EIndian_Ocean_GS117_Seq_119	Aquatic	Marine	Bacteria	Proteobacteria	Unknown	Unknown	Unknown	Unknown	Unknown	4219	5
ENA|FUIF01013396|FUIF01013396.1	Coutinho_2017	marine metagenome genome assembly, contig: Assembly-24122-SUB-0.75-ITER-20-EIndian_Ocean_GS117_Seq_127	Aquatic	Marine	Bacteria	Proteobacteria	Unknown	Unknown	Unknown	Unknown	Unknown	4121	3
ENA|FUIF01013405|FUIF01013405.1	Coutinho_2017	marine metagenome genome assembly, contig: Assembly-24122-SUB-0.75-ITER-20-EIndian_Ocean_GS117_Seq_273	Aquatic	Marine	Bacteria	Cyanobacteria	Unknown	Unknown	Unknown	Unknown	Unknown	2954	7
ENA|FUIF01013409|FUIF01013409.1	Coutinho_2017	marine metagenome genome assembly, contig: Assembly-24122-SUB-0.75-ITER-20-EIndian_Ocean_GS117_Seq_383	Aquatic	Marine	Bacteria	Cyanobacteria	Unknown	Unknown	Unknown	Unknown	Unknown	2544	6
ENA|FUIF01013418|FUIF01013418.1	Coutinho_2017	marine metagenome genome assembly, contig: Assembly-24122-SUB-0.75-ITER-20-EIndian_Ocean_GS122_Seq_76	Aquatic	Marine	Bacteria	Cyanobacteria	Unknown	Unknown	Unknown	Unknown	Unknown	3687	5
ENA|FUIF01013424|FUIF01013424.1	Coutinho_2017	marine metagenome genome assembly, contig: Assembly-24122-SUB-0.75-ITER-20-EIndian_Ocean_GS122_Seq_164	Aquatic	Marine	Bacteria	Proteobacteria	Unknown	Unknown	Unknown	Unknown	Unknown	2578	6
ENA|FUIF01013425|FUIF01013425.1	Coutinho_2017	marine metagenome genome assembly, contig: Assembly-24122-SUB-0.75-ITER-20-EIndian_Ocean_GS122_Seq_167	Aquatic	Marine	Bacteria	Cyanobacteria	Unknown	Unknown	Unknown	Unknown	Unknown	2565	8
ENA|FUIF01013458|FUIF01013458.1	Coutinho_2017	marine metagenome genome assembly, contig: Assembly-24122-SUB-0.75-ITER-20-EPNorte_Seq_86	Aquatic	Marine	Bacteria	Proteobacteria	Unknown	Unknown	Unknown	Unknown	Unknown	3764	9
ENA|FUIF01013468|FUIF01013468.1	Coutinho_2017	marine metagenome genome assembly, contig: Assembly-24122-SUB-0.75-ITER-20-EPOV_LF26S_Seq_2	Aquatic	Marine	Bacteria	Proteobacteria	Unknown	Unknown	Unknown	Unknown	Unknown	4187	6
ENA|FUIF01013496|FUIF01013496.1	Coutinho_2017	marine metagenome genome assembly, contig: Assembly-24122-SUB-0.75-ITER-20-EPOV_M2MS_Seq_28	Aquatic	Marine	Bacteria	Proteobacteria	Unknown	Unknown	Unknown	Unknown	Unknown	4462	13
ENA|FUIF01013498|FUIF01013498.1	Coutinho_2017	marine metagenome genome assembly, contig: Assembly-24122-SUB-0.75-ITER-20-EPOV_M2MS_Seq_70	Aquatic	Marine	Bacteria	Verrucomicrobia	Unknown	Unknown	Unknown	Unknown	Unknown	2995	5
ENA|FUIF01013522|FUIF01013522.1	Coutinho_2017	marine metagenome genome assembly, contig: Assembly-24122-SUB-0.75-ITER-20-EPOV_SFCS_Seq_220	Aquatic	Marine	Bacteria	Actinobacteria	Unknown	Unknown	Unknown	Unknown	Unknown	3314	8
ENA|FUIF01013532|FUIF01013532.1	Coutinho_2017	marine metagenome genome assembly, contig: Assembly-24122-SUB-0.75-ITER-20-EPOV_SFDS_Seq_233	Aquatic	Marine	Bacteria	Proteobacteria	Unknown	Unknown	Unknown	Unknown	Unknown	3474	4
ENA|FUIF01013547|FUIF01013547.1	Coutinho_2017	marine metagenome genome assembly, contig: Assembly-24122-SUB-0.75-ITER-20-EPOV_STCS_Seq_35	Aquatic	Marine	Bacteria	Proteobacteria	Unknown	Unknown	Unknown	Unknown	Unknown	11258	19
ENA|FUIF01013548|FUIF01013548.1	Coutinho_2017	marine metagenome genome assembly, contig: Assembly-24122-SUB-0.75-ITER-20-EPOV_STCS_Seq_37	Aquatic	Marine	Bacteria	Proteobacteria	Unknown	Unknown	Unknown	Unknown	Unknown	10593	10
ENA|FUIF01013565|FUIF01013565.1	Coutinho_2017	marine metagenome genome assembly, contig: Assembly-24122-SUB-0.75-ITER-20-EPOV_STCS_Seq_529	Aquatic	Marine	Bacteria	Proteobacteria	Unknown	Unknown	Unknown	Unknown	Unknown	2713	9
ENA|FUIF01013576|FUIF01013576.1	Coutinho_2017	marine metagenome genome assembly, contig: Assembly-24122-SUB-0.75-ITER-20-ETimbebas2012_Seq_125	Aquatic	Marine	Bacteria	Proteobacteria	Unknown	Unknown	Unknown	Unknown	Unknown	3104	8
ENA|FUIF01013606|FUIF01013606.1	Coutinho_2017	marine metagenome genome assembly, contig: Assembly-24122-SUB-0.75-ITER-3-EIndian_Ocean_GS108_Seq_29	Aquatic	Marine	Bacteria	Cyanobacteria	Unknown	Unknown	Unknown	Unknown	Unknown	4279	10
ENA|FUIF01013610|FUIF01013610.1	Coutinho_2017	marine metagenome genome assembly, contig: Assembly-24122-SUB-0.75-ITER-3-EIndian_Ocean_GS112_Seq_9	Aquatic	Marine	Bacteria	Proteobacteria	Unknown	Unknown	Unknown	Unknown	Unknown	9327	20
ENA|FUIF01013619|FUIF01013619.1	Coutinho_2017	marine metagenome genome assembly, contig: Assembly-24122-SUB-0.75-ITER-3-EIndian_Ocean_GS117_Seq_13	Aquatic	Marine	Bacteria	Proteobacteria	Unknown	Unknown	Unknown	Unknown	Unknown	10819	14
ENA|FUIF01013622|FUIF01013622.1	Coutinho_2017	marine metagenome genome assembly, contig: Assembly-24122-SUB-0.75-ITER-3-EIndian_Ocean_GS117_Seq_64	Aquatic	Marine	Bacteria	Proteobacteria	Unknown	Unknown	Unknown	Unknown	Unknown	5752	6
ENA|FUIF01013640|FUIF01013640.1	Coutinho_2017	marine metagenome genome assembly, contig: Assembly-24122-SUB-0.75-ITER-3-EIndian_Ocean_GS117_Seq_356	Aquatic	Marine	Bacteria	Proteobacteria	Unknown	Unknown	Unknown	Unknown	Unknown	2512	4
ENA|FUIF01013641|FUIF01013641.1	Coutinho_2017	marine metagenome genome assembly, contig: Assembly-24122-SUB-0.75-ITER-3-EIndian_Ocean_GS122_Seq_14	Aquatic	Marine	Bacteria	Proteobacteria	Unknown	Unknown	Unknown	Unknown	Unknown	8168	19
ENA|FUIF01013644|FUIF01013644.1	Coutinho_2017	marine metagenome genome assembly, contig: Assembly-24122-SUB-0.75-ITER-3-EIndian_Ocean_GS122_Seq_92	Aquatic	Marine	Bacteria	Cyanobacteria	Unknown	Unknown	Unknown	Unknown	Unknown	3374	9
ENA|FUIF01013678|FUIF01013678.1	Coutinho_2017	marine metagenome genome assembly, contig: Assembly-24122-SUB-0.75-ITER-3-EPAB2012_Seq_191	Aquatic	Marine	Bacteria	Proteobacteria	Unknown	Unknown	Unknown	Unknown	Unknown	3536	6
ENA|FUIF01013683|FUIF01013683.1	Coutinho_2017	marine metagenome genome assembly, contig: Assembly-24122-SUB-0.75-ITER-3-EPNorte_Seq_139	Aquatic	Marine	Bacteria	Proteobacteria	Unknown	Unknown	Unknown	Unknown	Unknown	2865	6
ENA|FUIF01013706|FUIF01013706.1	Coutinho_2017	marine metagenome genome assembly, contig: Assembly-24122-SUB-0.75-ITER-3-EPOV_M2MS_Seq_16	Aquatic	Marine	Bacteria	Proteobacteria	Unknown	Unknown	Unknown	Unknown	Unknown	5606	5
ENA|FUIF01013707|FUIF01013707.1	Coutinho_2017	marine metagenome genome assembly, contig: Assembly-24122-SUB-0.75-ITER-3-EPOV_M2MS_Seq_35	Aquatic	Marine	Bacteria	Bacteroidetes	Unknown	Unknown	Unknown	Unknown	Unknown	4087	11
ENA|FUIF01013708|FUIF01013708.1	Coutinho_2017	marine metagenome genome assembly, contig: Assembly-24122-SUB-0.75-ITER-3-EPOV_M2MS_Seq_46	Aquatic	Marine	Bacteria	Proteobacteria	Unknown	Unknown	Unknown	Unknown	Unknown	3761	8
ENA|FUIF01013709|FUIF01013709.1	Coutinho_2017	marine metagenome genome assembly, contig: Assembly-24122-SUB-0.75-ITER-3-EPOV_M2MS_Seq_55	Aquatic	Marine	Bacteria	Verrucomicrobia	Unknown	Unknown	Unknown	Unknown	Unknown	3520	6
ENA|FUIF01013711|FUIF01013711.1	Coutinho_2017	marine metagenome genome assembly, contig: Assembly-24122-SUB-0.75-ITER-3-EPOV_M2MS_Seq_60	Aquatic	Marine	Bacteria	Verrucomicrobia	Unknown	Unknown	Unknown	Unknown	Unknown	3373	9
ENA|FUIF01013713|FUIF01013713.1	Coutinho_2017	marine metagenome genome assembly, contig: Assembly-24122-SUB-0.75-ITER-3-EPOV_M2MS_Seq_66	Aquatic	Marine	Bacteria	Proteobacteria	Unknown	Unknown	Unknown	Unknown	Unknown	3255	6
ENA|FUIF01013721|FUIF01013721.1	Coutinho_2017	marine metagenome genome assembly, contig: Assembly-24122-SUB-0.75-ITER-3-EPOV_M7O4K_Seq_4	Aquatic	Marine	Bacteria	Chloroflexi	Unknown	Unknown	Unknown	Unknown	Unknown	4292	7
ENA|FUIF01013732|FUIF01013732.1	Coutinho_2017	marine metagenome genome assembly, contig: Assembly-24122-SUB-0.75-ITER-3-EPOV_SFCS_Seq_306	Aquatic	Marine	Bacteria	Proteobacteria	Unknown	Unknown	Unknown	Unknown	Unknown	2873	6
ENA|FUIF01013761|FUIF01013761.1	Coutinho_2017	marine metagenome genome assembly, contig: Assembly-24122-SUB-0.75-ITER-3-EPOV_STCS_Seq_319	Aquatic	Marine	Bacteria	Proteobacteria	Unknown	Unknown	Unknown	Unknown	Unknown	3418	8
ENA|FUIF01013765|FUIF01013765.1	Coutinho_2017	marine metagenome genome assembly, contig: Assembly-24122-SUB-0.75-ITER-3-EPOV_STCS_Seq_554	Aquatic	Marine	Bacteria	Proteobacteria	Unknown	Unknown	Unknown	Unknown	Unknown	2645	3
ENA|FUIF01013798|FUIF01013798.1	Coutinho_2017	marine metagenome genome assembly, contig: Assembly-24122-SUB-0.75-ITER-4-EArctic_Seq_11	Aquatic	Marine	Bacteria	Proteobacteria	Unknown	Unknown	Unknown	Unknown	Unknown	11387	14
ENA|FUIF01013800|FUIF01013800.1	Coutinho_2017	marine metagenome genome assembly, contig: Assembly-24122-SUB-0.75-ITER-4-EArctic_Seq_34	Aquatic	Marine	Bacteria	Proteobacteria	Unknown	Unknown	Unknown	Unknown	Unknown	5019	9
ENA|FUIF01013802|FUIF01013802.1	Coutinho_2017	marine metagenome genome assembly, contig: Assembly-24122-SUB-0.75-ITER-4-EArctic_Seq_51	Aquatic	Marine	Bacteria	Proteobacteria	Unknown	Unknown	Unknown	Unknown	Unknown	4065	8
ENA|FUIF01013810|FUIF01013810.1	Coutinho_2017	marine metagenome genome assembly, contig: Assembly-24122-SUB-0.75-ITER-4-EIndian_Ocean_GS108_Seq_26	Aquatic	Marine	Bacteria	Proteobacteria	Unknown	Unknown	Unknown	Unknown	Unknown	4777	9
ENA|FUIF01013814|FUIF01013814.1	Coutinho_2017	marine metagenome genome assembly, contig: Assembly-24122-SUB-0.75-ITER-4-EIndian_Ocean_GS108_Seq_62	Aquatic	Marine	Bacteria	Cyanobacteria	Unknown	Unknown	Unknown	Unknown	Unknown	3084	12
ENA|FUIF01013816|FUIF01013816.1	Coutinho_2017	marine metagenome genome assembly, contig: Assembly-24122-SUB-0.75-ITER-4-EIndian_Ocean_GS108_Seq_66	Aquatic	Marine	Bacteria	Proteobacteria	Unknown	Unknown	Unknown	Unknown	Unknown	2985	4
ENA|FUIF01013826|FUIF01013826.1	Coutinho_2017	marine metagenome genome assembly, contig: Assembly-24122-SUB-0.75-ITER-4-EIndian_Ocean_GS112_Seq_88	Aquatic	Marine	Bacteria	Cyanobacteria	Unknown	Unknown	Unknown	Unknown	Unknown	3177	8
ENA|FUIF01013827|FUIF01013827.1	Coutinho_2017	marine metagenome genome assembly, contig: Assembly-24122-SUB-0.75-ITER-4-EIndian_Ocean_GS112_Seq_89	Aquatic	Marine	Bacteria	Cyanobacteria	Unknown	Unknown	Unknown	Unknown	Unknown	3175	8
ENA|FUIF01013828|FUIF01013828.1	Coutinho_2017	marine metagenome genome assembly, contig: Assembly-24122-SUB-0.75-ITER-4-EIndian_Ocean_GS112_Seq_101	Aquatic	Marine	Bacteria	Cyanobacteria	Unknown	Unknown	Unknown	Unknown	Unknown	3033	6
ENA|FUIF01013831|FUIF01013831.1	Coutinho_2017	marine metagenome genome assembly, contig: Assembly-24122-SUB-0.75-ITER-4-EIndian_Ocean_GS112_Seq_131	Aquatic	Marine	Bacteria	Proteobacteria	Unknown	Unknown	Unknown	Unknown	Unknown	2822	5
ENA|FUIF01013843|FUIF01013843.1	Coutinho_2017	marine metagenome genome assembly, contig: Assembly-24122-SUB-0.75-ITER-4-EIndian_Ocean_GS117_Seq_25	Aquatic	Marine	Bacteria	Cyanobacteria	Unknown	Unknown	Unknown	Unknown	Unknown	8078	12
ENA|FUIF01013846|FUIF01013846.1	Coutinho_2017	marine metagenome genome assembly, contig: Assembly-24122-SUB-0.75-ITER-4-EIndian_Ocean_GS117_Seq_59	Aquatic	Marine	Bacteria	Actinobacteria	Unknown	Unknown	Unknown	Unknown	Unknown	5466	9
ENA|FUIF01013859|FUIF01013859.1	Coutinho_2017	marine metagenome genome assembly, contig: Assembly-24122-SUB-0.75-ITER-4-EIndian_Ocean_GS117_Seq_291	Aquatic	Marine	Bacteria	Verrucomicrobia	Unknown	Unknown	Unknown	Unknown	Unknown	2866	7
ENA|FUIF01013861|FUIF01013861.1	Coutinho_2017	marine metagenome genome assembly, contig: Assembly-24122-SUB-0.75-ITER-4-EIndian_Ocean_GS117_Seq_330	Aquatic	Marine	Bacteria	Proteobacteria	Unknown	Unknown	Unknown	Unknown	Unknown	2696	5
ENA|FUIF01013865|FUIF01013865.1	Coutinho_2017	marine metagenome genome assembly, contig: Assembly-24122-SUB-0.75-ITER-4-EIndian_Ocean_GS122_Seq_9	Aquatic	Marine	Bacteria	Proteobacteria	Unknown	Unknown	Unknown	Unknown	Unknown	9727	15
ENA|FUIF01013866|FUIF01013866.1	Coutinho_2017	marine metagenome genome assembly, contig: Assembly-24122-SUB-0.75-ITER-4-EIndian_Ocean_GS122_Seq_12	Aquatic	Marine	Bacteria	Verrucomicrobia	Unknown	Unknown	Unknown	Unknown	Unknown	8484	11
ENA|FUIF01013900|FUIF01013900.1	Coutinho_2017	marine metagenome genome assembly, contig: Assembly-24122-SUB-0.75-ITER-4-EPOV_LA26S_Seq_1	Aquatic	Marine	Bacteria	Proteobacteria	Unknown	Unknown	Unknown	Unknown	Unknown	8106	19
ENA|FUIF01013920|FUIF01013920.1	Coutinho_2017	marine metagenome genome assembly, contig: Assembly-24122-SUB-0.75-ITER-4-EPOV_M1CS_Seq_44	Aquatic	Marine	Bacteria	Proteobacteria	Unknown	Unknown	Unknown	Unknown	Unknown	5267	10
ENA|FUIF01013934|FUIF01013934.1	Coutinho_2017	marine metagenome genome assembly, contig: Assembly-24122-SUB-0.75-ITER-4-EPOV_M2MS_Seq_3	Aquatic	Marine	Bacteria	Actinobacteria	Unknown	Unknown	Unknown	Unknown	Unknown	12677	23
ENA|FUIF01013936|FUIF01013936.1	Coutinho_2017	marine metagenome genome assembly, contig: Assembly-24122-SUB-0.75-ITER-4-EPOV_M2MS_Seq_21	Aquatic	Marine	Bacteria	Bacteroidetes	Unknown	Unknown	Unknown	Unknown	Unknown	4702	14
ENA|FUIF01013940|FUIF01013940.1	Coutinho_2017	marine metagenome genome assembly, contig: Assembly-24122-SUB-0.75-ITER-4-EPOV_M2MS_Seq_83	Aquatic	Marine	Bacteria	Proteobacteria	Unknown	Unknown	Unknown	Unknown	Unknown	2800	4
ENA|FUIF01013962|FUIF01013962.1	Coutinho_2017	marine metagenome genome assembly, contig: Assembly-24122-SUB-0.75-ITER-4-EPOV_SFCS_Seq_360	Aquatic	Marine	Bacteria	Proteobacteria	Unknown	Unknown	Unknown	Unknown	Unknown	2855	4
ENA|FUIF01013968|FUIF01013968.1	Coutinho_2017	marine metagenome genome assembly, contig: Assembly-24122-SUB-0.75-ITER-4-EPOV_SFDS_Seq_82	Aquatic	Marine	Bacteria	Proteobacteria	Unknown	Unknown	Unknown	Unknown	Unknown	5177	9
ENA|FUIF01013975|FUIF01013975.1	Coutinho_2017	marine metagenome genome assembly, contig: Assembly-24122-SUB-0.75-ITER-4-EPOV_SFDS_Seq_257	Aquatic	Marine	Bacteria	Proteobacteria	Unknown	Unknown	Unknown	Unknown	Unknown	3276	7
ENA|FUIF01013978|FUIF01013978.1	Coutinho_2017	marine metagenome genome assembly, contig: Assembly-24122-SUB-0.75-ITER-4-EPOV_SFDS_Seq_365	Aquatic	Marine	Bacteria	Proteobacteria	Unknown	Unknown	Unknown	Unknown	Unknown	2834	11
ENA|FUIF01013979|FUIF01013979.1	Coutinho_2017	marine metagenome genome assembly, contig: Assembly-24122-SUB-0.75-ITER-4-EPOV_SFDS_Seq_402	Aquatic	Marine	Bacteria	Proteobacteria	Unknown	Unknown	Unknown	Unknown	Unknown	2733	7
ENA|FUIF01013980|FUIF01013980.1	Coutinho_2017	marine metagenome genome assembly, contig: Assembly-24122-SUB-0.75-ITER-4-EPOV_SFDS_Seq_464	Aquatic	Marine	Bacteria	Proteobacteria	Unknown	Unknown	Unknown	Unknown	Unknown	2581	5
ENA|FUIF01013982|FUIF01013982.1	Coutinho_2017	marine metagenome genome assembly, contig: Assembly-24122-SUB-0.75-ITER-4-EPOV_SFSS_Seq_1	Aquatic	Marine	Bacteria	Actinobacteria	Unknown	Unknown	Unknown	Unknown	Unknown	16815	28
ENA|FUIF01013994|FUIF01013994.1	Coutinho_2017	marine metagenome genome assembly, contig: Assembly-24122-SUB-0.75-ITER-4-EPOV_STCS_Seq_55	Aquatic	Marine	Bacteria	Bacteroidetes	Unknown	Unknown	Unknown	Unknown	Unknown	8306	9
ENA|FUIF01013999|FUIF01013999.1	Coutinho_2017	marine metagenome genome assembly, contig: Assembly-24122-SUB-0.75-ITER-4-EPOV_STCS_Seq_273	Aquatic	Marine	Bacteria	Proteobacteria	Unknown	Unknown	Unknown	Unknown	Unknown	3741	9
ENA|FUIF01014003|FUIF01014003.1	Coutinho_2017	marine metagenome genome assembly, contig: Assembly-24122-SUB-0.75-ITER-4-EPOV_STCS_Seq_474	Aquatic	Marine	Bacteria	Verrucomicrobia	Unknown	Unknown	Unknown	Unknown	Unknown	2951	5
ENA|FUIF01014004|FUIF01014004.1	Coutinho_2017	marine metagenome genome assembly, contig: Assembly-24122-SUB-0.75-ITER-4-EPOV_STCS_Seq_493	Aquatic	Marine	Bacteria	Proteobacteria	Unknown	Unknown	Unknown	Unknown	Unknown	2917	8
ENA|FUIF01014030|FUIF01014030.1	Coutinho_2017	marine metagenome genome assembly, contig: Assembly-24122-SUB-0.75-ITER-5-EArctic_Seq_5	Aquatic	Marine	Bacteria	Proteobacteria	Unknown	Unknown	Unknown	Unknown	Unknown	17492	26
ENA|FUIF01014033|FUIF01014033.1	Coutinho_2017	marine metagenome genome assembly, contig: Assembly-24122-SUB-0.75-ITER-5-EArctic_Seq_97	Aquatic	Marine	Bacteria	Proteobacteria	Unknown	Unknown	Unknown	Unknown	Unknown	3027	6
ENA|FUIF01014039|FUIF01014039.1	Coutinho_2017	marine metagenome genome assembly, contig: Assembly-24122-SUB-0.75-ITER-5-EIndian_Ocean_GS108_Seq_46	Aquatic	Marine	Bacteria	Proteobacteria	Unknown	Unknown	Unknown	Unknown	Unknown	3536	6
ENA|FUIF01014041|FUIF01014041.1	Coutinho_2017	marine metagenome genome assembly, contig: Assembly-24122-SUB-0.75-ITER-5-EIndian_Ocean_GS108_Seq_63	Aquatic	Marine	Bacteria	Cyanobacteria	Unknown	Unknown	Unknown	Unknown	Unknown	3194	3
ENA|FUIF01014046|FUIF01014046.1	Coutinho_2017	marine metagenome genome assembly, contig: Assembly-24122-SUB-0.75-ITER-5-EIndian_Ocean_GS108_Seq_98	Aquatic	Marine	Bacteria	Cyanobacteria	Unknown	Unknown	Unknown	Unknown	Unknown	2602	5
ENA|FUIF01014050|FUIF01014050.1	Coutinho_2017	marine metagenome genome assembly, contig: Assembly-24122-SUB-0.75-ITER-5-EIndian_Ocean_GS112_Seq_10	Aquatic	Marine	Bacteria	Cyanobacteria	Unknown	Unknown	Unknown	Unknown	Unknown	6249	13
ENA|FUIF01014051|FUIF01014051.1	Coutinho_2017	marine metagenome genome assembly, contig: Assembly-24122-SUB-0.75-ITER-5-EIndian_Ocean_GS112_Seq_11	Aquatic	Marine	Bacteria	Cyanobacteria	Unknown	Unknown	Unknown	Unknown	Unknown	6228	11
ENA|FUIF01014054|FUIF01014054.1	Coutinho_2017	marine metagenome genome assembly, contig: Assembly-24122-SUB-0.75-ITER-5-EIndian_Ocean_GS112_Seq_76	Aquatic	Marine	Bacteria	Cyanobacteria	Unknown	Unknown	Unknown	Unknown	Unknown	3252	7
ENA|FUIF01014056|FUIF01014056.1	Coutinho_2017	marine metagenome genome assembly, contig: Assembly-24122-SUB-0.75-ITER-5-EIndian_Ocean_GS112_Seq_141	Aquatic	Marine	Bacteria	Cyanobacteria	Unknown	Unknown	Unknown	Unknown	Unknown	2729	9
ENA|FUIF01014060|FUIF01014060.1	Coutinho_2017	marine metagenome genome assembly, contig: Assembly-24122-SUB-0.75-ITER-5-EIndian_Ocean_GS112_Seq_177	Aquatic	Marine	Bacteria	Cyanobacteria	Unknown	Unknown	Unknown	Unknown	Unknown	2526	3
ENA|FUIF01014063|FUIF01014063.1	Coutinho_2017	marine metagenome genome assembly, contig: Assembly-24122-SUB-0.75-ITER-5-EIndian_Ocean_GS117_Seq_40	Aquatic	Marine	Bacteria	Proteobacteria	Unknown	Unknown	Unknown	Unknown	Unknown	6907	10
ENA|FUIF01014074|FUIF01014074.1	Coutinho_2017	marine metagenome genome assembly, contig: Assembly-24122-SUB-0.75-ITER-5-EIndian_Ocean_GS117_Seq_199	Aquatic	Marine	Bacteria	Cyanobacteria	Unknown	Unknown	Unknown	Unknown	Unknown	3281	8
ENA|FUIF01014077|FUIF01014077.1	Coutinho_2017	marine metagenome genome assembly, contig: Assembly-24122-SUB-0.75-ITER-5-EIndian_Ocean_GS117_Seq_211	Aquatic	Marine	Bacteria	Proteobacteria	Unknown	Unknown	Unknown	Unknown	Unknown	3175	4
ENA|FUIF01014093|FUIF01014093.1	Coutinho_2017	marine metagenome genome assembly, contig: Assembly-24122-SUB-0.75-ITER-5-EIndian_Ocean_GS122_Seq_112	Aquatic	Marine	Bacteria	Proteobacteria	Unknown	Unknown	Unknown	Unknown	Unknown	3283	11
ENA|FUIF01014153|FUIF01014153.1	Coutinho_2017	marine metagenome genome assembly, contig: Assembly-24122-SUB-0.75-ITER-5-EPOV_M1CS_Seq_166	Aquatic	Marine	Bacteria	Proteobacteria	Unknown	Unknown	Unknown	Unknown	Unknown	3165	6
ENA|FUIF01014165|FUIF01014165.1	Coutinho_2017	marine metagenome genome assembly, contig: Assembly-24122-SUB-0.75-ITER-5-EPOV_M2MS_Seq_33	Aquatic	Marine	Bacteria	Proteobacteria	Unknown	Unknown	Unknown	Unknown	Unknown	4228	5
ENA|FUIF01014171|FUIF01014171.1	Coutinho_2017	marine metagenome genome assembly, contig: Assembly-24122-SUB-0.75-ITER-5-EPOV_M2MS_Seq_109	Aquatic	Marine	Bacteria	Proteobacteria	Unknown	Unknown	Unknown	Unknown	Unknown	2627	4
ENA|FUIF01014175|FUIF01014175.1	Coutinho_2017	marine metagenome genome assembly, contig: Assembly-24122-SUB-0.75-ITER-5-EPOV_M4OS_Seq_11	Aquatic	Marine	Bacteria	Proteobacteria	Unknown	Unknown	Unknown	Unknown	Unknown	5744	12
ENA|FUIF01014214|FUIF01014214.1	Coutinho_2017	marine metagenome genome assembly, contig: Assembly-24122-SUB-0.75-ITER-5-EPOV_SFSS_Seq_212	Aquatic	Marine	Bacteria	Proteobacteria	Unknown	Unknown	Unknown	Unknown	Unknown	3278	6
ENA|FUIF01014228|FUIF01014228.1	Coutinho_2017	marine metagenome genome assembly, contig: Assembly-24122-SUB-0.75-ITER-5-EPOV_STCS_Seq_510	Aquatic	Marine	Bacteria	Actinobacteria	Unknown	Unknown	Unknown	Unknown	Unknown	2798	8
ENA|FUIF01014235|FUIF01014235.1	Coutinho_2017	marine metagenome genome assembly, contig: Assembly-24122-SUB-0.75-ITER-5-ETimbebas2012_Seq_35	Aquatic	Marine	Bacteria	Proteobacteria	Unknown	Unknown	Unknown	Unknown	Unknown	7337	19
ENA|FUIF01014254|FUIF01014254.1	Coutinho_2017	marine metagenome genome assembly, contig: Assembly-24122-SUB-0.75-ITER-6-EArctic_Seq_21	Aquatic	Marine	Bacteria	Proteobacteria	Unknown	Unknown	Unknown	Unknown	Unknown	6935	9
ENA|FUIF01014263|FUIF01014263.1	Coutinho_2017	marine metagenome genome assembly, contig: Assembly-24122-SUB-0.75-ITER-6-EIndian_Ocean_GS108_Seq_33	Aquatic	Marine	Bacteria	Cyanobacteria	Unknown	Unknown	Unknown	Unknown	Unknown	4269	11
ENA|FUIF01014268|FUIF01014268.1	Coutinho_2017	marine metagenome genome assembly, contig: Assembly-24122-SUB-0.75-ITER-6-EIndian_Ocean_GS108_Seq_68	Aquatic	Marine	Bacteria	Cyanobacteria	Unknown	Unknown	Unknown	Unknown	Unknown	3165	6
ENA|FUIF01014279|FUIF01014279.1	Coutinho_2017	marine metagenome genome assembly, contig: Assembly-24122-SUB-0.75-ITER-6-EIndian_Ocean_GS112_Seq_44	Aquatic	Marine	Bacteria	Cyanobacteria	Unknown	Unknown	Unknown	Unknown	Unknown	3926	11
ENA|FUIF01014284|FUIF01014284.1	Coutinho_2017	marine metagenome genome assembly, contig: Assembly-24122-SUB-0.75-ITER-6-EIndian_Ocean_GS112_Seq_112	Aquatic	Marine	Bacteria	Cyanobacteria	Unknown	Unknown	Unknown	Unknown	Unknown	2954	10
ENA|FUIF01014285|FUIF01014285.1	Coutinho_2017	marine metagenome genome assembly, contig: Assembly-24122-SUB-0.75-ITER-6-EIndian_Ocean_GS112_Seq_113	Aquatic	Marine	Bacteria	Proteobacteria	Unknown	Unknown	Unknown	Unknown	Unknown	2951	9
ENA|FUIF01014288|FUIF01014288.1	Coutinho_2017	marine metagenome genome assembly, contig: Assembly-24122-SUB-0.75-ITER-6-EIndian_Ocean_GS112_Seq_131	Aquatic	Marine	Bacteria	Proteobacteria	Unknown	Unknown	Unknown	Unknown	Unknown	2832	4
ENA|FUIF01014292|FUIF01014292.1	Coutinho_2017	marine metagenome genome assembly, contig: Assembly-24122-SUB-0.75-ITER-6-EIndian_Ocean_GS117_Seq_4	Aquatic	Marine	Bacteria	Actinobacteria	Unknown	Unknown	Unknown	Unknown	Unknown	20739	44
ENA|FUIF01014299|FUIF01014299.1	Coutinho_2017	marine metagenome genome assembly, contig: Assembly-24122-SUB-0.75-ITER-6-EIndian_Ocean_GS117_Seq_59	Aquatic	Marine	Bacteria	Proteobacteria	Unknown	Unknown	Unknown	Unknown	Unknown	5678	8
ENA|FUIF01014302|FUIF01014302.1	Coutinho_2017	marine metagenome genome assembly, contig: Assembly-24122-SUB-0.75-ITER-6-EIndian_Ocean_GS117_Seq_89	Aquatic	Marine	Bacteria	Proteobacteria	Unknown	Unknown	Unknown	Unknown	Unknown	4816	12
ENA|FUIF01014319|FUIF01014319.1	Coutinho_2017	marine metagenome genome assembly, contig: Assembly-24122-SUB-0.75-ITER-6-EIndian_Ocean_GS117_Seq_345	Aquatic	Marine	Bacteria	Proteobacteria	Unknown	Unknown	Unknown	Unknown	Unknown	2652	6
ENA|FUIF01014330|FUIF01014330.1	Coutinho_2017	marine metagenome genome assembly, contig: Assembly-24122-SUB-0.75-ITER-6-EIndian_Ocean_GS122_Seq_140	Aquatic	Marine	Bacteria	Cyanobacteria	Unknown	Unknown	Unknown	Unknown	Unknown	2911	6
ENA|FUIF01014372|FUIF01014372.1	Coutinho_2017	marine metagenome genome assembly, contig: Assembly-24122-SUB-0.75-ITER-6-EPOV_M1CS_Seq_10	Aquatic	Marine	Bacteria	Proteobacteria	Unknown	Unknown	Unknown	Unknown	Unknown	8697	9
ENA|FUIF01014386|FUIF01014386.1	Coutinho_2017	marine metagenome genome assembly, contig: Assembly-24122-SUB-0.75-ITER-6-EPOV_M2MS_Seq_49	Aquatic	Marine	Bacteria	Proteobacteria	Unknown	Unknown	Unknown	Unknown	Unknown	3446	10
ENA|FUIF01014388|FUIF01014388.1	Coutinho_2017	marine metagenome genome assembly, contig: Assembly-24122-SUB-0.75-ITER-6-EPOV_M2MS_Seq_58	Aquatic	Marine	Bacteria	Verrucomicrobia	Unknown	Unknown	Unknown	Unknown	Unknown	3300	7
ENA|FUIF01014390|FUIF01014390.1	Coutinho_2017	marine metagenome genome assembly, contig: Assembly-24122-SUB-0.75-ITER-6-EPOV_M2MS_Seq_65	Aquatic	Marine	Bacteria	Proteobacteria	Unknown	Unknown	Unknown	Unknown	Unknown	3135	8
ENA|FUIF01014392|FUIF01014392.1	Coutinho_2017	marine metagenome genome assembly, contig: Assembly-24122-SUB-0.75-ITER-6-EPOV_M2MS_Seq_71	Aquatic	Marine	Bacteria	Proteobacteria	Unknown	Unknown	Unknown	Unknown	Unknown	3063	5
ENA|FUIF01014398|FUIF01014398.1	Coutinho_2017	marine metagenome genome assembly, contig: Assembly-24122-SUB-0.75-ITER-6-EPOV_M4OS_Seq_1	Aquatic	Marine	Bacteria	Proteobacteria	Unknown	Unknown	Unknown	Unknown	Unknown	22705	39
ENA|FUIF01014411|FUIF01014411.1	Coutinho_2017	marine metagenome genome assembly, contig: Assembly-24122-SUB-0.75-ITER-6-EPOV_SFCS_Seq_71	Aquatic	Marine	Bacteria	Proteobacteria	Unknown	Unknown	Unknown	Unknown	Unknown	5273	10
ENA|FUIF01014412|FUIF01014412.1	Coutinho_2017	marine metagenome genome assembly, contig: Assembly-24122-SUB-0.75-ITER-6-EPOV_SFCS_Seq_141	Aquatic	Marine	Bacteria	Proteobacteria	Unknown	Unknown	Unknown	Unknown	Unknown	4025	7
ENA|FUIF01014418|FUIF01014418.1	Coutinho_2017	marine metagenome genome assembly, contig: Assembly-24122-SUB-0.75-ITER-6-EPOV_SFDS_Seq_163	Aquatic	Marine	Bacteria	Proteobacteria	Unknown	Unknown	Unknown	Unknown	Unknown	3925	4
ENA|FUIF01014434|FUIF01014434.1	Coutinho_2017	marine metagenome genome assembly, contig: Assembly-24122-SUB-0.75-ITER-6-EPOV_STCS_Seq_152	Aquatic	Marine	Bacteria	Verrucomicrobia	Unknown	Unknown	Unknown	Unknown	Unknown	4757	17
ENA|FUIF01014435|FUIF01014435.1	Coutinho_2017	marine metagenome genome assembly, contig: Assembly-24122-SUB-0.75-ITER-6-EPOV_STCS_Seq_205	Aquatic	Marine	Bacteria	Proteobacteria	Unknown	Unknown	Unknown	Unknown	Unknown	4232	8
ENA|FUIF01014441|FUIF01014441.1	Coutinho_2017	marine metagenome genome assembly, contig: Assembly-24122-SUB-0.75-ITER-6-EPOV_STCS_Seq_508	Aquatic	Marine	Bacteria	Proteobacteria	Unknown	Unknown	Unknown	Unknown	Unknown	2748	8
ENA|FUIF01014444|FUIF01014444.1	Coutinho_2017	marine metagenome genome assembly, contig: Assembly-24122-SUB-0.75-ITER-6-EPOV_STCS_Seq_563	Aquatic	Marine	Bacteria	Proteobacteria	Unknown	Unknown	Unknown	Unknown	Unknown	2616	8
ENA|FUIF01014447|FUIF01014447.1	Coutinho_2017	marine metagenome genome assembly, contig: Assembly-24122-SUB-0.75-ITER-6-EPOV_STCS_Seq_624	Aquatic	Marine	Bacteria	Proteobacteria	Unknown	Unknown	Unknown	Unknown	Unknown	2522	4
ENA|FUIF01014452|FUIF01014452.1	Coutinho_2017	marine metagenome genome assembly, contig: Assembly-24122-SUB-0.75-ITER-6-ETimbebas2012_Seq_9	Aquatic	Marine	Bacteria	Proteobacteria	Unknown	Unknown	Unknown	Unknown	Unknown	12684	14
ENA|FUIF01014479|FUIF01014479.1	Coutinho_2017	marine metagenome genome assembly, contig: Assembly-24122-SUB-0.75-ITER-7-EArctic_Seq_16	Aquatic	Marine	Bacteria	Proteobacteria	Unknown	Unknown	Unknown	Unknown	Unknown	7634	10
ENA|FUIF01014481|FUIF01014481.1	Coutinho_2017	marine metagenome genome assembly, contig: Assembly-24122-SUB-0.75-ITER-7-EArctic_Seq_44	Aquatic	Marine	Bacteria	Proteobacteria	Unknown	Unknown	Unknown	Unknown	Unknown	4862	6
ENA|FUIF01014497|FUIF01014497.1	Coutinho_2017	marine metagenome genome assembly, contig: Assembly-24122-SUB-0.75-ITER-7-EIndian_Ocean_GS112_Seq_60	Aquatic	Marine	Bacteria	Cyanobacteria	Unknown	Unknown	Unknown	Unknown	Unknown	3853	9
ENA|FUIF01014506|FUIF01014506.1	Coutinho_2017	marine metagenome genome assembly, contig: Assembly-24122-SUB-0.75-ITER-7-EIndian_Ocean_GS112_Seq_165	Aquatic	Marine	Bacteria	Cyanobacteria	Unknown	Unknown	Unknown	Unknown	Unknown	2616	7
ENA|FUIF01014508|FUIF01014508.1	Coutinho_2017	marine metagenome genome assembly, contig: Assembly-24122-SUB-0.75-ITER-7-EIndian_Ocean_GS117_Seq_15	Aquatic	Marine	Bacteria	Proteobacteria	Unknown	Unknown	Unknown	Unknown	Unknown	11811	27
ENA|FUIF01014510|FUIF01014510.1	Coutinho_2017	marine metagenome genome assembly, contig: Assembly-24122-SUB-0.75-ITER-7-EIndian_Ocean_GS117_Seq_72	Aquatic	Marine	Bacteria	Proteobacteria	Unknown	Unknown	Unknown	Unknown	Unknown	5255	9
ENA|FUIF01014519|FUIF01014519.1	Coutinho_2017	marine metagenome genome assembly, contig: Assembly-24122-SUB-0.75-ITER-7-EIndian_Ocean_GS117_Seq_174	Aquatic	Marine	Bacteria	Proteobacteria	Unknown	Unknown	Unknown	Unknown	Unknown	3603	6
ENA|FUIF01014542|FUIF01014542.1	Coutinho_2017	marine metagenome genome assembly, contig: Assembly-24122-SUB-0.75-ITER-7-EIndian_Ocean_GS122_Seq_96	Aquatic	Marine	Bacteria	Cyanobacteria	Unknown	Unknown	Unknown	Unknown	Unknown	3297	4
ENA|FUIF01014545|FUIF01014545.1	Coutinho_2017	marine metagenome genome assembly, contig: Assembly-24122-SUB-0.75-ITER-7-EIndian_Ocean_GS122_Seq_146	Aquatic	Marine	Bacteria	Proteobacteria	Unknown	Unknown	Unknown	Unknown	Unknown	2793	7
ENA|FUIF01014600|FUIF01014600.1	Coutinho_2017	marine metagenome genome assembly, contig: Assembly-24122-SUB-0.75-ITER-7-EPOV_M1CS_Seq_147	Aquatic	Marine	Bacteria	Proteobacteria	Unknown	Unknown	Unknown	Unknown	Unknown	3179	4
ENA|FUIF01014601|FUIF01014601.1	Coutinho_2017	marine metagenome genome assembly, contig: Assembly-24122-SUB-0.75-ITER-7-EPOV_M1CS_Seq_155	Aquatic	Marine	Bacteria	Proteobacteria	Unknown	Unknown	Unknown	Unknown	Unknown	3089	5
ENA|FUIF01014606|FUIF01014606.1	Coutinho_2017	marine metagenome genome assembly, contig: Assembly-24122-SUB-0.75-ITER-7-EPOV_M2MS_Seq_7	Aquatic	Marine	Bacteria	Proteobacteria	Unknown	Unknown	Unknown	Unknown	Unknown	7885	12
ENA|FUIF01014641|FUIF01014641.1	Coutinho_2017	marine metagenome genome assembly, contig: Assembly-24122-SUB-0.75-ITER-7-EPOV_SFSS_Seq_283	Aquatic	Marine	Bacteria	Proteobacteria	Unknown	Unknown	Unknown	Unknown	Unknown	2884	5
ENA|FUIF01014649|FUIF01014649.1	Coutinho_2017	marine metagenome genome assembly, contig: Assembly-24122-SUB-0.75-ITER-7-EPOV_STCS_Seq_87	Aquatic	Marine	Bacteria	Proteobacteria	Unknown	Unknown	Unknown	Unknown	Unknown	6411	13
ENA|FUIF01014659|FUIF01014659.1	Coutinho_2017	marine metagenome genome assembly, contig: Assembly-24122-SUB-0.75-ITER-7-EPOV_STCS_Seq_574	Aquatic	Marine	Bacteria	Proteobacteria	Unknown	Unknown	Unknown	Unknown	Unknown	2609	5
ENA|FUIF01014660|FUIF01014660.1	Coutinho_2017	marine metagenome genome assembly, contig: Assembly-24122-SUB-0.75-ITER-7-EPOV_STCS_Seq_622	Aquatic	Marine	Bacteria	Cyanobacteria	Unknown	Unknown	Unknown	Unknown	Unknown	2526	4
ENA|FUIF01014663|FUIF01014663.1	Coutinho_2017	marine metagenome genome assembly, contig: Assembly-24122-SUB-0.75-ITER-7-ESG2012b_Seq_12	Aquatic	Marine	Bacteria	Proteobacteria	Unknown	Unknown	Unknown	Unknown	Unknown	7206	13
ENA|FUIF01014668|FUIF01014668.1	Coutinho_2017	marine metagenome genome assembly, contig: Assembly-24122-SUB-0.75-ITER-7-ETimbebas2012_Seq_39	Aquatic	Marine	Bacteria	Proteobacteria	Unknown	Unknown	Unknown	Unknown	Unknown	6099	10
ENA|FUIF01014672|FUIF01014672.1	Coutinho_2017	marine metagenome genome assembly, contig: Assembly-24122-SUB-0.75-ITER-7-ETimbebas2012_Seq_80	Aquatic	Marine	Bacteria	Verrucomicrobia	Unknown	Unknown	Unknown	Unknown	Unknown	4224	9
ENA|FUIF01014675|FUIF01014675.1	Coutinho_2017	marine metagenome genome assembly, contig: Assembly-24122-SUB-0.75-ITER-7-ETimbebas2012_Seq_128	Aquatic	Marine	Bacteria	Verrucomicrobia	Unknown	Unknown	Unknown	Unknown	Unknown	3232	6
ENA|FUIF01014683|FUIF01014683.1	Coutinho_2017	marine metagenome genome assembly, contig: Assembly-24122-SUB-0.75-ITER-8-EArctic_Seq_1	Aquatic	Marine	Bacteria	Proteobacteria	Unknown	Unknown	Unknown	Unknown	Unknown	33997	37
ENA|FUIF01014699|FUIF01014699.1	Coutinho_2017	marine metagenome genome assembly, contig: Assembly-24122-SUB-0.75-ITER-8-EIndian_Ocean_GS108_Seq_71	Aquatic	Marine	Bacteria	Cyanobacteria	Unknown	Unknown	Unknown	Unknown	Unknown	3105	6
ENA|FUIF01014705|FUIF01014705.1	Coutinho_2017	marine metagenome genome assembly, contig: Assembly-24122-SUB-0.75-ITER-8-EIndian_Ocean_GS112_Seq_4	Aquatic	Marine	Bacteria	Cyanobacteria	Unknown	Unknown	Unknown	Unknown	Unknown	12917	15
ENA|FUIF01014707|FUIF01014707.1	Coutinho_2017	marine metagenome genome assembly, contig: Assembly-24122-SUB-0.75-ITER-8-EIndian_Ocean_GS112_Seq_21	Aquatic	Marine	Bacteria	Cyanobacteria	Unknown	Unknown	Unknown	Unknown	Unknown	5485	8
ENA|FUIF01014709|FUIF01014709.1	Coutinho_2017	marine metagenome genome assembly, contig: Assembly-24122-SUB-0.75-ITER-8-EIndian_Ocean_GS112_Seq_42	Aquatic	Marine	Bacteria	Cyanobacteria	Unknown	Unknown	Unknown	Unknown	Unknown	4085	8
ENA|FUIF01014711|FUIF01014711.1	Coutinho_2017	marine metagenome genome assembly, contig: Assembly-24122-SUB-0.75-ITER-8-EIndian_Ocean_GS112_Seq_101	Aquatic	Marine	Bacteria	Proteobacteria	Unknown	Unknown	Unknown	Unknown	Unknown	2986	4
ENA|FUIF01014712|FUIF01014712.1	Coutinho_2017	marine metagenome genome assembly, contig: Assembly-24122-SUB-0.75-ITER-8-EIndian_Ocean_GS112_Seq_106	Aquatic	Marine	Bacteria	Cyanobacteria	Unknown	Unknown	Unknown	Unknown	Unknown	2920	7
ENA|FUIF01014746|FUIF01014746.1	Coutinho_2017	marine metagenome genome assembly, contig: Assembly-24122-SUB-0.75-ITER-8-EIndian_Ocean_GS117_Seq_391	Aquatic	Marine	Bacteria	Cyanobacteria	Unknown	Unknown	Unknown	Unknown	Unknown	2550	4
ENA|FUIF01014750|FUIF01014750.1	Coutinho_2017	marine metagenome genome assembly, contig: Assembly-24122-SUB-0.75-ITER-8-EIndian_Ocean_GS122_Seq_2	Aquatic	Marine	Bacteria	Proteobacteria	Unknown	Unknown	Unknown	Unknown	Unknown	16761	16
ENA|FUIF01014770|FUIF01014770.1	Coutinho_2017	marine metagenome genome assembly, contig: Assembly-24122-SUB-0.75-ITER-8-EPAB2012_Seq_3	Aquatic	Marine	Bacteria	Cyanobacteria	Unknown	Unknown	Unknown	Unknown	Unknown	31391	50
ENA|FUIF01014789|FUIF01014789.1	Coutinho_2017	marine metagenome genome assembly, contig: Assembly-24122-SUB-0.75-ITER-8-EPOV_LJ12O_Seq_2	Aquatic	Marine	Bacteria	Proteobacteria	Unknown	Unknown	Unknown	Unknown	Unknown	2678	3
ENA|FUIF01014797|FUIF01014797.1	Coutinho_2017	marine metagenome genome assembly, contig: Assembly-24122-SUB-0.75-ITER-8-EPOV_M1CS_Seq_9	Aquatic	Marine	Bacteria	Actinobacteria	Unknown	Unknown	Unknown	Unknown	Unknown	9390	14
ENA|FUIF01014804|FUIF01014804.1	Coutinho_2017	marine metagenome genome assembly, contig: Assembly-24122-SUB-0.75-ITER-8-EPOV_M1CS_Seq_149	Aquatic	Marine	Bacteria	Proteobacteria	Unknown	Unknown	Unknown	Unknown	Unknown	3185	9
ENA|FUIF01014813|FUIF01014813.1	Coutinho_2017	marine metagenome genome assembly, contig: Assembly-24122-SUB-0.75-ITER-8-EPOV_M2MS_Seq_52	Aquatic	Marine	Bacteria	Proteobacteria	Unknown	Unknown	Unknown	Unknown	Unknown	3430	10
ENA|FUIF01014818|FUIF01014818.1	Coutinho_2017	marine metagenome genome assembly, contig: Assembly-24122-SUB-0.75-ITER-8-EPOV_M4OS_Seq_6	Aquatic	Marine	Bacteria	Proteobacteria	Unknown	Unknown	Unknown	Unknown	Unknown	6153	11
ENA|FUIF01014819|FUIF01014819.1	Coutinho_2017	marine metagenome genome assembly, contig: Assembly-24122-SUB-0.75-ITER-8-EPOV_M4OS_Seq_22	Aquatic	Marine	Bacteria	Cyanobacteria	Unknown	Unknown	Unknown	Unknown	Unknown	4006	9
ENA|FUIF01014835|FUIF01014835.1	Coutinho_2017	marine metagenome genome assembly, contig: Assembly-24122-SUB-0.75-ITER-8-EPOV_SFDS_Seq_42	Aquatic	Marine	Bacteria	Proteobacteria	Unknown	Unknown	Unknown	Unknown	Unknown	6621	10
ENA|FUIF01014854|FUIF01014854.1	Coutinho_2017	marine metagenome genome assembly, contig: Assembly-24122-SUB-0.75-ITER-8-EPOV_STCS_Seq_1	Aquatic	Marine	Bacteria	Cyanobacteria	Unknown	Unknown	Unknown	Unknown	Unknown	60320	80
ENA|FUIF01014855|FUIF01014855.1	Coutinho_2017	marine metagenome genome assembly, contig: Assembly-24122-SUB-0.75-ITER-8-EPOV_STCS_Seq_47	Aquatic	Marine	Bacteria	Proteobacteria	Unknown	Unknown	Unknown	Unknown	Unknown	8931	16
ENA|FUIF01014858|FUIF01014858.1	Coutinho_2017	marine metagenome genome assembly, contig: Assembly-24122-SUB-0.75-ITER-8-EPOV_STCS_Seq_136	Aquatic	Marine	Bacteria	Proteobacteria	Unknown	Unknown	Unknown	Unknown	Unknown	4905	7
ENA|FUIF01014866|FUIF01014866.1	Coutinho_2017	marine metagenome genome assembly, contig: Assembly-24122-SUB-0.75-ITER-8-EPOV_STCS_Seq_374	Aquatic	Marine	Bacteria	Proteobacteria	Unknown	Unknown	Unknown	Unknown	Unknown	3263	4
ENA|FUIF01014908|FUIF01014908.1	Coutinho_2017	marine metagenome genome assembly, contig: Assembly-24122-SUB-0.75-ITER-9-EArctic_Seq_131	Aquatic	Marine	Bacteria	Proteobacteria	Unknown	Unknown	Unknown	Unknown	Unknown	2660	3
ENA|FUIF01014923|FUIF01014923.1	Coutinho_2017	marine metagenome genome assembly, contig: Assembly-24122-SUB-0.75-ITER-9-EIndian_Ocean_GS112_Seq_54	Aquatic	Marine	Bacteria	Cyanobacteria	Unknown	Unknown	Unknown	Unknown	Unknown	3736	10
ENA|FUIF01014926|FUIF01014926.1	Coutinho_2017	marine metagenome genome assembly, contig: Assembly-24122-SUB-0.75-ITER-9-EIndian_Ocean_GS112_Seq_91	Aquatic	Marine	Bacteria	Cyanobacteria	Unknown	Unknown	Unknown	Unknown	Unknown	3162	6
ENA|FUIF01014928|FUIF01014928.1	Coutinho_2017	marine metagenome genome assembly, contig: Assembly-24122-SUB-0.75-ITER-9-EIndian_Ocean_GS112_Seq_109	Aquatic	Marine	Bacteria	Cyanobacteria	Unknown	Unknown	Unknown	Unknown	Unknown	2930	6
ENA|FUIF01014935|FUIF01014935.1	Coutinho_2017	marine metagenome genome assembly, contig: Assembly-24122-SUB-0.75-ITER-9-EIndian_Ocean_GS112_Seq_172	Aquatic	Marine	Bacteria	Cyanobacteria	Unknown	Unknown	Unknown	Unknown	Unknown	2525	3
ENA|FUIF01014940|FUIF01014940.1	Coutinho_2017	marine metagenome genome assembly, contig: Assembly-24122-SUB-0.75-ITER-9-EIndian_Ocean_GS117_Seq_33	Aquatic	Marine	Bacteria	Proteobacteria	Unknown	Unknown	Unknown	Unknown	Unknown	7943	13
ENA|FUIF01014941|FUIF01014941.1	Coutinho_2017	marine metagenome genome assembly, contig: Assembly-24122-SUB-0.75-ITER-9-EIndian_Ocean_GS117_Seq_64	Aquatic	Marine	Bacteria	Cyanobacteria	Unknown	Unknown	Unknown	Unknown	Unknown	5678	13
ENA|FUIF01014943|FUIF01014943.1	Coutinho_2017	marine metagenome genome assembly, contig: Assembly-24122-SUB-0.75-ITER-9-EIndian_Ocean_GS117_Seq_97	Aquatic	Marine	Bacteria	Proteobacteria	Unknown	Unknown	Unknown	Unknown	Unknown	4905	9
ENA|FUIF01014945|FUIF01014945.1	Coutinho_2017	marine metagenome genome assembly, contig: Assembly-24122-SUB-0.75-ITER-9-EIndian_Ocean_GS117_Seq_105	Aquatic	Marine	Bacteria	Proteobacteria	Unknown	Unknown	Unknown	Unknown	Unknown	4697	7
ENA|FUIF01014951|FUIF01014951.1	Coutinho_2017	marine metagenome genome assembly, contig: Assembly-24122-SUB-0.75-ITER-9-EIndian_Ocean_GS117_Seq_198	Aquatic	Marine	Bacteria	Proteobacteria	Unknown	Unknown	Unknown	Unknown	Unknown	3491	6
ENA|FUIF01014955|FUIF01014955.1	Coutinho_2017	marine metagenome genome assembly, contig: Assembly-24122-SUB-0.75-ITER-9-EIndian_Ocean_GS117_Seq_255	Aquatic	Marine	Bacteria	Cyanobacteria	Unknown	Unknown	Unknown	Unknown	Unknown	3019	9
ENA|FUIF01014958|FUIF01014958.1	Coutinho_2017	marine metagenome genome assembly, contig: Assembly-24122-SUB-0.75-ITER-9-EIndian_Ocean_GS117_Seq_290	Aquatic	Marine	Bacteria	Cyanobacteria	Unknown	Unknown	Unknown	Unknown	Unknown	2876	4
ENA|FUIF01014964|FUIF01014964.1	Coutinho_2017	marine metagenome genome assembly, contig: Assembly-24122-SUB-0.75-ITER-9-EIndian_Ocean_GS117_Seq_384	Aquatic	Marine	Bacteria	Cyanobacteria	Unknown	Unknown	Unknown	Unknown	Unknown	2519	5
ENA|FUIF01015008|FUIF01015008.1	Coutinho_2017	marine metagenome genome assembly, contig: Assembly-24122-SUB-0.75-ITER-9-EPOV_M1CS_Seq_11	Aquatic	Marine	Bacteria	Actinobacteria	Unknown	Unknown	Unknown	Unknown	Unknown	9145	14
ENA|FUIF01015019|FUIF01015019.1	Coutinho_2017	marine metagenome genome assembly, contig: Assembly-24122-SUB-0.75-ITER-9-EPOV_M1CS_Seq_225	Aquatic	Marine	Bacteria	Actinobacteria	Unknown	Unknown	Unknown	Unknown	Unknown	2717	7
ENA|FUIF01015026|FUIF01015026.1	Coutinho_2017	marine metagenome genome assembly, contig: Assembly-24122-SUB-0.75-ITER-9-EPOV_M2MS_Seq_48	Aquatic	Marine	Bacteria	Proteobacteria	Unknown	Unknown	Unknown	Unknown	Unknown	3452	7
ENA|FUIF01015028|FUIF01015028.1	Coutinho_2017	marine metagenome genome assembly, contig: Assembly-24122-SUB-0.75-ITER-9-EPOV_M2MS_Seq_75	Aquatic	Marine	Bacteria	Proteobacteria	Unknown	Unknown	Unknown	Unknown	Unknown	2770	5
ENA|FUIF01015032|FUIF01015032.1	Coutinho_2017	marine metagenome genome assembly, contig: Assembly-24122-SUB-0.75-ITER-9-EPOV_M4OS_Seq_38	Aquatic	Marine	Bacteria	Proteobacteria	Unknown	Unknown	Unknown	Unknown	Unknown	3212	6
ENA|FUIF01015034|FUIF01015034.1	Coutinho_2017	marine metagenome genome assembly, contig: Assembly-24122-SUB-0.75-ITER-9-EPOV_M4OS_Seq_68	Aquatic	Marine	Bacteria	Proteobacteria	Unknown	Unknown	Unknown	Unknown	Unknown	2648	5
ENA|FUIF01015037|FUIF01015037.1	Coutinho_2017	marine metagenome genome assembly, contig: Assembly-24122-SUB-0.75-ITER-9-EPOV_M5OD_Seq_15	Aquatic	Marine	Bacteria	Cyanobacteria	Unknown	Unknown	Unknown	Unknown	Unknown	2549	6
ENA|FUIF01015054|FUIF01015054.1	Coutinho_2017	marine metagenome genome assembly, contig: Assembly-24122-SUB-0.75-ITER-9-EPOV_SFSS_Seq_109	Aquatic	Marine	Bacteria	Proteobacteria	Unknown	Unknown	Unknown	Unknown	Unknown	3974	5
ENA|FUIF01015062|FUIF01015062.1	Coutinho_2017	marine metagenome genome assembly, contig: Assembly-24122-SUB-0.75-ITER-9-EPOV_STCS_Seq_68	Aquatic	Marine	Bacteria	Proteobacteria	Unknown	Unknown	Unknown	Unknown	Unknown	7563	12
ENA|FUIF01015071|FUIF01015071.1	Coutinho_2017	marine metagenome genome assembly, contig: Assembly-24122-SUB-0.75-ITER-9-EPOV_STCS_Seq_348	Aquatic	Marine	Bacteria	Actinobacteria	Unknown	Unknown	Unknown	Unknown	Unknown	3210	6
ENA|FUIF01015076|FUIF01015076.1	Coutinho_2017	marine metagenome genome assembly, contig: Assembly-24122-SUB-0.75-ITER-9-EPOV_STCS_Seq_407	Aquatic	Marine	Bacteria	Proteobacteria	Unknown	Unknown	Unknown	Unknown	Unknown	3007	6
ENA|FUIF01015089|FUIF01015089.1	Coutinho_2017	marine metagenome genome assembly, contig: Assembly-81773-SUB-0.1-ITER-1-BO2_Virome_Seq_21	Aquatic	Marine	Bacteria	Proteobacteria	Unknown	Unknown	Unknown	Unknown	Unknown	16355	18
ENA|FUIF01015093|FUIF01015093.1	Coutinho_2017	marine metagenome genome assembly, contig: Assembly-81773-SUB-0.1-ITER-11-BO2_Virome_Seq_32	Aquatic	Marine	Bacteria	Verrucomicrobia	Unknown	Unknown	Unknown	Unknown	Unknown	10557	22
ENA|FUIF01015111|FUIF01015111.1	Coutinho_2017	marine metagenome genome assembly, contig: Assembly-81773-SUB-0.1-ITER-5-BO2_Virome_Seq_23	Aquatic	Marine	Bacteria	Verrucomicrobia	Unknown	Unknown	Unknown	Unknown	Unknown	15428	33
ENA|FUIF01015132|FUIF01015132.1	Coutinho_2017	marine metagenome genome assembly, contig: Assembly-81773-SUB-0.25-ITER-10-BO2_Virome_Seq_19	Aquatic	Marine	Bacteria	Proteobacteria	Unknown	Unknown	Unknown	Unknown	Unknown	28967	24
ENA|FUIF01015180|FUIF01015180.1	Coutinho_2017	marine metagenome genome assembly, contig: Assembly-81773-SUB-0.25-ITER-4-BO2_Virome_Seq_14	Aquatic	Marine	Bacteria	Proteobacteria	Unknown	Unknown	Unknown	Unknown	Unknown	32944	64
ENA|FUIF01015209|FUIF01015209.1	Coutinho_2017	marine metagenome genome assembly, contig: Assembly-81773-SUB-0.25-ITER-9-BO2_Virome_Seq_55	Aquatic	Marine	Bacteria	Proteobacteria	Unknown	Unknown	Unknown	Unknown	Unknown	13626	25
ENA|FUIF01015367|FUIF01015367.1	Coutinho_2017	marine metagenome genome assembly, contig: Assembly-81773-SUB-0.5-ITER-5-BO2_Virome_Seq_5	Aquatic	Marine	Bacteria	Proteobacteria	Unknown	Unknown	Unknown	Unknown	Unknown	48649	76
ENA|FUIF01015602|FUIF01015602.1	Coutinho_2017	marine metagenome genome assembly, contig: Assembly-81773-SUB-0.75-ITER-1-BO2_Virome_Seq_741	Aquatic	Marine	Bacteria	Proteobacteria	Unknown	Unknown	Unknown	Unknown	Unknown	4917	10
ENA|FUIF01015753|FUIF01015753.1	Coutinho_2017	marine metagenome genome assembly, contig: Assembly-81773-SUB-0.75-ITER-10-BO2_Virome_Seq_21	Aquatic	Marine	Bacteria	Firmicutes	Unknown	Unknown	Unknown	Unknown	Unknown	41228	43
ENA|FUIF01016286|FUIF01016286.1	Coutinho_2017	marine metagenome genome assembly, contig: Assembly-81773-SUB-0.75-ITER-3-BO2_Virome_Seq_1237	Aquatic	Marine	Bacteria	Bacteroidetes	Unknown	Unknown	Unknown	Unknown	Unknown	3740	9
ENA|FUIF01016413|FUIF01016413.1	Coutinho_2017	marine metagenome genome assembly, contig: Assembly-81773-SUB-0.75-ITER-4-BO2_Virome_Seq_1	Aquatic	Marine	Bacteria	Bacteroidetes	Unknown	Unknown	Unknown	Unknown	Unknown	110867	136
ENA|FUIF01016426|FUIF01016426.1	Coutinho_2017	marine metagenome genome assembly, contig: Assembly-81773-SUB-0.75-ITER-4-BO2_Virome_Seq_216	Aquatic	Marine	Bacteria	Chloroflexi	Unknown	Unknown	Unknown	Unknown	Unknown	11270	29
ENA|FUIF01016619|FUIF01016619.1	Coutinho_2017	marine metagenome genome assembly, contig: Assembly-81773-SUB-0.75-ITER-5-BO2_Virome_Seq_269	Aquatic	Marine	Bacteria	Proteobacteria	Unknown	Unknown	Unknown	Unknown	Unknown	8904	20
ENA|FUIF01016835|FUIF01016835.1	Coutinho_2017	marine metagenome genome assembly, contig: Assembly-81773-SUB-0.75-ITER-6-BO2_Virome_Seq_221	Aquatic	Marine	Bacteria	Proteobacteria	Unknown	Unknown	Unknown	Unknown	Unknown	10126	16
ENA|FUIF01017130|FUIF01017130.1	Coutinho_2017	marine metagenome genome assembly, contig: Assembly-81773-SUB-0.75-ITER-7-BO2_Virome_Seq_960	Aquatic	Marine	Bacteria	Proteobacteria	Unknown	Unknown	Unknown	Unknown	Unknown	4115	10
ENA|FUIF01017256|FUIF01017256.1	Coutinho_2017	marine metagenome genome assembly, contig: Assembly-81773-SUB-0.75-ITER-8-BO2_Virome_Seq_101	Aquatic	Marine	Bacteria	Proteobacteria	Unknown	Unknown	Unknown	Unknown	Unknown	19675	30
ENA|FUIF01017428|FUIF01017428.1	Coutinho_2017	marine metagenome genome assembly, contig: Assembly-81773-SUB-0.75-ITER-8-BO2_Virome_Seq_2114	Aquatic	Marine	Bacteria	Firmicutes	Unknown	Unknown	Unknown	Unknown	Unknown	2554	5
ENA|FUIF01017634|FUIF01017634.1	Coutinho_2017	marine metagenome genome assembly, contig: Assembly-85835-SUB-0.1-ITER-4-BO2_Virome_Seq_12	Aquatic	Marine	Bacteria	Proteobacteria	Unknown	Unknown	Unknown	Unknown	Unknown	25438	36
ENA|FUIF01017642|FUIF01017642.1	Coutinho_2017	marine metagenome genome assembly, contig: Assembly-85835-SUB-0.1-ITER-8-BO2_Virome_Seq_1	Aquatic	Marine	Bacteria	Proteobacteria	Unknown	Unknown	Unknown	Unknown	Unknown	98183	146
ENA|FUIF01017651|FUIF01017651.1	Coutinho_2017	marine metagenome genome assembly, contig: Assembly-85835-SUB-0.25-ITER-3-BO2_Virome_Seq_5	Aquatic	Marine	Bacteria	Proteobacteria	Unknown	Unknown	Unknown	Unknown	Unknown	64789	93
ENA|FUIF01017665|FUIF01017665.1	Coutinho_2017	marine metagenome genome assembly, contig: Assembly-85835-SUB-0.5-ITER-1-BO2_Virome_Seq_112	Aquatic	Marine	Bacteria	Proteobacteria	Unknown	Unknown	Unknown	Unknown	Unknown	13515	35
ENA|FUIF01017993|FUIF01017993.1	Coutinho_2017	marine metagenome genome assembly, contig: Assembly-85835-SUB-0.75-ITER-2-BO2_Virome_Seq_88	Aquatic	Marine	Bacteria	Proteobacteria	Unknown	Unknown	Unknown	Unknown	Unknown	15917	27
ENA|FUIF01018454|FUIF01018454.1	Coutinho_2017	marine metagenome genome assembly, contig: Assembly-85835-SUB-0.75-ITER-4-BO2_Virome_Seq_725	Aquatic	Marine	Bacteria	Proteobacteria	Unknown	Unknown	Unknown	Unknown	Unknown	4868	9
ENA|FUIF01018667|FUIF01018667.1	Coutinho_2017	marine metagenome genome assembly, contig: Assembly-85835-SUB-0.75-ITER-5-BO2_Virome_Seq_1013	Aquatic	Marine	Bacteria	Proteobacteria	Unknown	Unknown	Unknown	Unknown	Unknown	3969	5
ENA|FUIF01018912|FUIF01018912.1	Coutinho_2017	marine metagenome genome assembly, contig: Assembly-13827-SUB-0.5-ITER-5-EPOV_LJ12S_Seq_5	Aquatic	Marine	Bacteria	Proteobacteria	Unknown	Unknown	Unknown	Unknown	Unknown	3235	8
ENA|FUIF01018995|FUIF01018995.1	Coutinho_2017	marine metagenome genome assembly, contig: Assembly-13827-SUB-0.75-ITER-4-EPOV_LJ12S_Seq_5	Aquatic	Marine	Bacteria	Proteobacteria	Unknown	Unknown	Unknown	Unknown	Unknown	4042	6
ENA|FUIF01019097|FUIF01019097.1	Coutinho_2017	marine metagenome genome assembly, contig: Assembly-71514-SUB-0.25-ITER-1-Indian_Merged_Seq_22	Aquatic	Marine	Bacteria	Cyanobacteria	Unknown	Unknown	Unknown	Unknown	Unknown	6712	14
ENA|FUIF01019101|FUIF01019101.1	Coutinho_2017	marine metagenome genome assembly, contig: Assembly-71514-SUB-0.25-ITER-1-Indian_Merged_Seq_131	Aquatic	Marine	Bacteria	Cyanobacteria	Unknown	Unknown	Unknown	Unknown	Unknown	3047	9
ENA|FUIF01019122|FUIF01019122.1	Coutinho_2017	marine metagenome genome assembly, contig: Assembly-71514-SUB-0.25-ITER-1-POV_Merged_Seq_394	Aquatic	Marine	Bacteria	Proteobacteria	Unknown	Unknown	Unknown	Unknown	Unknown	3255	10
ENA|FUIF01019128|FUIF01019128.1	Coutinho_2017	marine metagenome genome assembly, contig: Assembly-71514-SUB-0.25-ITER-1-POV_Merged_Seq_569	Aquatic	Marine	Bacteria	Proteobacteria	Unknown	Unknown	Unknown	Unknown	Unknown	2860	4
ENA|FUIF01019137|FUIF01019137.1	Coutinho_2017	marine metagenome genome assembly, contig: Assembly-71514-SUB-0.25-ITER-1-POV_Merged_Seq_730	Aquatic	Marine	Bacteria	Proteobacteria	Unknown	Unknown	Unknown	Unknown	Unknown	2585	4
ENA|FUIF01019140|FUIF01019140.1	Coutinho_2017	marine metagenome genome assembly, contig: Assembly-71514-SUB-0.25-ITER-1-POV_Merged_Seq_775	Aquatic	Marine	Bacteria	Proteobacteria	Unknown	Unknown	Unknown	Unknown	Unknown	2521	5
ENA|FUIF01019142|FUIF01019142.1	Coutinho_2017	marine metagenome genome assembly, contig: Assembly-71514-SUB-0.25-ITER-10-Indian_Merged_Seq_1	Aquatic	Marine	Bacteria	Proteobacteria	Unknown	Unknown	Unknown	Unknown	Unknown	41021	43
ENA|FUIF01019145|FUIF01019145.1	Coutinho_2017	marine metagenome genome assembly, contig: Assembly-71514-SUB-0.25-ITER-10-Indian_Merged_Seq_95	Aquatic	Marine	Bacteria	Cyanobacteria	Unknown	Unknown	Unknown	Unknown	Unknown	3416	7
ENA|FUIF01019148|FUIF01019148.1	Coutinho_2017	marine metagenome genome assembly, contig: Assembly-71514-SUB-0.25-ITER-10-Indian_Merged_Seq_128	Aquatic	Marine	Bacteria	Cyanobacteria	Unknown	Unknown	Unknown	Unknown	Unknown	2934	10
ENA|FUIF01019150|FUIF01019150.1	Coutinho_2017	marine metagenome genome assembly, contig: Assembly-71514-SUB-0.25-ITER-10-Indian_Merged_Seq_147	Aquatic	Marine	Bacteria	Verrucomicrobia	Unknown	Unknown	Unknown	Unknown	Unknown	2681	3
ENA|FUIF01019166|FUIF01019166.1	Coutinho_2017	marine metagenome genome assembly, contig: Assembly-71514-SUB-0.25-ITER-10-POV_Merged_Seq_270	Aquatic	Marine	Bacteria	Proteobacteria	Unknown	Unknown	Unknown	Unknown	Unknown	4005	7
ENA|FUIF01019181|FUIF01019181.1	Coutinho_2017	marine metagenome genome assembly, contig: Assembly-71514-SUB-0.25-ITER-10-POV_Merged_Seq_606	Aquatic	Marine	Bacteria	Proteobacteria	Unknown	Unknown	Unknown	Unknown	Unknown	2870	10
ENA|FUIF01019195|FUIF01019195.1	Coutinho_2017	marine metagenome genome assembly, contig: Assembly-71514-SUB-0.25-ITER-2-Indian_Merged_Seq_38	Aquatic	Marine	Bacteria	Verrucomicrobia	Unknown	Unknown	Unknown	Unknown	Unknown	5204	11
ENA|FUIF01019203|FUIF01019203.1	Coutinho_2017	marine metagenome genome assembly, contig: Assembly-71514-SUB-0.25-ITER-2-Indian_Merged_Seq_147	Aquatic	Marine	Bacteria	Cyanobacteria	Unknown	Unknown	Unknown	Unknown	Unknown	2874	5
ENA|FUIF01019204|FUIF01019204.1	Coutinho_2017	marine metagenome genome assembly, contig: Assembly-71514-SUB-0.25-ITER-2-Indian_Merged_Seq_158	Aquatic	Marine	Bacteria	Proteobacteria	Unknown	Unknown	Unknown	Unknown	Unknown	2762	6
ENA|FUIF01019205|FUIF01019205.1	Coutinho_2017	marine metagenome genome assembly, contig: Assembly-71514-SUB-0.25-ITER-2-Indian_Merged_Seq_165	Aquatic	Marine	Bacteria	Proteobacteria	Unknown	Unknown	Unknown	Unknown	Unknown	2698	5
ENA|FUIF01019217|FUIF01019217.1	Coutinho_2017	marine metagenome genome assembly, contig: Assembly-71514-SUB-0.25-ITER-2-POV_Merged_Seq_139	Aquatic	Marine	Bacteria	Proteobacteria	Unknown	Unknown	Unknown	Unknown	Unknown	5143	11
ENA|FUIF01019251|FUIF01019251.1	Coutinho_2017	marine metagenome genome assembly, contig: Assembly-71514-SUB-0.25-ITER-3-Indian_Merged_Seq_1	Aquatic	Marine	Bacteria	Cyanobacteria	Unknown	Unknown	Unknown	Unknown	Unknown	25048	27
ENA|FUIF01019255|FUIF01019255.1	Coutinho_2017	marine metagenome genome assembly, contig: Assembly-71514-SUB-0.25-ITER-3-Indian_Merged_Seq_128	Aquatic	Marine	Bacteria	Cyanobacteria	Unknown	Unknown	Unknown	Unknown	Unknown	3004	6
ENA|FUIF01019260|FUIF01019260.1	Coutinho_2017	marine metagenome genome assembly, contig: Assembly-71514-SUB-0.25-ITER-3-Indian_Merged_Seq_190	Aquatic	Marine	Bacteria	Cyanobacteria	Unknown	Unknown	Unknown	Unknown	Unknown	2566	5
ENA|FUIF01019261|FUIF01019261.1	Coutinho_2017	marine metagenome genome assembly, contig: Assembly-71514-SUB-0.25-ITER-3-Indian_Merged_Seq_195	Aquatic	Marine	Bacteria	Proteobacteria	Unknown	Unknown	Unknown	Unknown	Unknown	2554	5
ENA|FUIF01019262|FUIF01019262.1	Coutinho_2017	marine metagenome genome assembly, contig: Assembly-71514-SUB-0.25-ITER-3-Indian_Merged_Seq_199	Aquatic	Marine	Bacteria	Cyanobacteria	Unknown	Unknown	Unknown	Unknown	Unknown	2543	4
ENA|FUIF01019275|FUIF01019275.1	Coutinho_2017	marine metagenome genome assembly, contig: Assembly-71514-SUB-0.25-ITER-3-POV_Merged_Seq_74	Aquatic	Marine	Bacteria	Proteobacteria	Unknown	Unknown	Unknown	Unknown	Unknown	6788	11
ENA|FUIF01019318|FUIF01019318.1	Coutinho_2017	marine metagenome genome assembly, contig: Assembly-71514-SUB-0.25-ITER-4-Indian_Merged_Seq_101	Aquatic	Marine	Bacteria	Cyanobacteria	Unknown	Unknown	Unknown	Unknown	Unknown	3239	5
ENA|FUIF01019371|FUIF01019371.1	Coutinho_2017	marine metagenome genome assembly, contig: Assembly-71514-SUB-0.25-ITER-5-Indian_Merged_Seq_191	Aquatic	Marine	Bacteria	Cyanobacteria	Unknown	Unknown	Unknown	Unknown	Unknown	2564	5
ENA|FUIF01019382|FUIF01019382.1	Coutinho_2017	marine metagenome genome assembly, contig: Assembly-71514-SUB-0.25-ITER-5-POV_Merged_Seq_318	Aquatic	Marine	Bacteria	Proteobacteria	Unknown	Unknown	Unknown	Unknown	Unknown	3738	5
ENA|FUIF01019386|FUIF01019386.1	Coutinho_2017	marine metagenome genome assembly, contig: Assembly-71514-SUB-0.25-ITER-5-POV_Merged_Seq_411	Aquatic	Marine	Bacteria	Proteobacteria	Unknown	Unknown	Unknown	Unknown	Unknown	3341	6
ENA|FUIF01019398|FUIF01019398.1	Coutinho_2017	marine metagenome genome assembly, contig: Assembly-71514-SUB-0.25-ITER-5-POV_Merged_Seq_708	Aquatic	Marine	Bacteria	Proteobacteria	Unknown	Unknown	Unknown	Unknown	Unknown	2687	6
ENA|FUIF01019414|FUIF01019414.1	Coutinho_2017	marine metagenome genome assembly, contig: Assembly-71514-SUB-0.25-ITER-6-Indian_Merged_Seq_187	Aquatic	Marine	Bacteria	Cyanobacteria	Unknown	Unknown	Unknown	Unknown	Unknown	2614	5
ENA|FUIF01019427|FUIF01019427.1	Coutinho_2017	marine metagenome genome assembly, contig: Assembly-71514-SUB-0.25-ITER-6-POV_Merged_Seq_163	Aquatic	Marine	Bacteria	Bacteroidetes	Unknown	Unknown	Unknown	Unknown	Unknown	4814	6
ENA|FUIF01019448|FUIF01019448.1	Coutinho_2017	marine metagenome genome assembly, contig: Assembly-71514-SUB-0.25-ITER-6-POV_Merged_Seq_646	Aquatic	Marine	Bacteria	Proteobacteria	Unknown	Unknown	Unknown	Unknown	Unknown	2765	6
ENA|FUIF01019461|FUIF01019461.1	Coutinho_2017	marine metagenome genome assembly, contig: Assembly-71514-SUB-0.25-ITER-7-Indian_Merged_Seq_79	Aquatic	Marine	Bacteria	Cyanobacteria	Unknown	Unknown	Unknown	Unknown	Unknown	3905	7
ENA|FUIF01019467|FUIF01019467.1	Coutinho_2017	marine metagenome genome assembly, contig: Assembly-71514-SUB-0.25-ITER-7-Indian_Merged_Seq_189	Aquatic	Marine	Bacteria	Proteobacteria	Unknown	Unknown	Unknown	Unknown	Unknown	2641	6
ENA|FUIF01019468|FUIF01019468.1	Coutinho_2017	marine metagenome genome assembly, contig: Assembly-71514-SUB-0.25-ITER-7-Indian_Merged_Seq_205	Aquatic	Marine	Bacteria	Cyanobacteria	Unknown	Unknown	Unknown	Unknown	Unknown	2560	6
ENA|FUIF01019478|FUIF01019478.1	Coutinho_2017	marine metagenome genome assembly, contig: Assembly-71514-SUB-0.25-ITER-7-POV_Merged_Seq_46	Aquatic	Marine	Bacteria	Verrucomicrobia	Unknown	Unknown	Unknown	Unknown	Unknown	7796	6
ENA|FUIF01019488|FUIF01019488.1	Coutinho_2017	marine metagenome genome assembly, contig: Assembly-71514-SUB-0.25-ITER-7-POV_Merged_Seq_425	Aquatic	Marine	Bacteria	Proteobacteria	Unknown	Unknown	Unknown	Unknown	Unknown	3231	8
ENA|FUIF01019499|FUIF01019499.1	Coutinho_2017	marine metagenome genome assembly, contig: Assembly-71514-SUB-0.25-ITER-7-POV_Merged_Seq_597	Aquatic	Marine	Bacteria	Proteobacteria	Unknown	Unknown	Unknown	Unknown	Unknown	2836	3
ENA|FUIF01019540|FUIF01019540.1	Coutinho_2017	marine metagenome genome assembly, contig: Assembly-71514-SUB-0.25-ITER-8-POV_Merged_Seq_505	Aquatic	Marine	Bacteria	Proteobacteria	Unknown	Unknown	Unknown	Unknown	Unknown	3145	3
ENA|FUIF01019557|FUIF01019557.1	Coutinho_2017	marine metagenome genome assembly, contig: Assembly-71514-SUB-0.25-ITER-9-Indian_Merged_Seq_49	Aquatic	Marine	Bacteria	Verrucomicrobia	Unknown	Unknown	Unknown	Unknown	Unknown	4570	9
ENA|FUIF01019561|FUIF01019561.1	Coutinho_2017	marine metagenome genome assembly, contig: Assembly-71514-SUB-0.25-ITER-9-Indian_Merged_Seq_120	Aquatic	Marine	Bacteria	Cyanobacteria	Unknown	Unknown	Unknown	Unknown	Unknown	3068	5
ENA|FUIF01019562|FUIF01019562.1	Coutinho_2017	marine metagenome genome assembly, contig: Assembly-71514-SUB-0.25-ITER-9-Indian_Merged_Seq_124	Aquatic	Marine	Bacteria	Proteobacteria	Unknown	Unknown	Unknown	Unknown	Unknown	3007	7
ENA|FUIF01019563|FUIF01019563.1	Coutinho_2017	marine metagenome genome assembly, contig: Assembly-71514-SUB-0.25-ITER-9-Indian_Merged_Seq_138	Aquatic	Marine	Bacteria	Cyanobacteria	Unknown	Unknown	Unknown	Unknown	Unknown	2904	4
ENA|FUIF01019568|FUIF01019568.1	Coutinho_2017	marine metagenome genome assembly, contig: Assembly-71514-SUB-0.25-ITER-9-Indian_Merged_Seq_208	Aquatic	Marine	Bacteria	Cyanobacteria	Unknown	Unknown	Unknown	Unknown	Unknown	2523	6
ENA|FUIF01019577|FUIF01019577.1	Coutinho_2017	marine metagenome genome assembly, contig: Assembly-71514-SUB-0.25-ITER-9-POV_Merged_Seq_112	Aquatic	Marine	Bacteria	Proteobacteria	Unknown	Unknown	Unknown	Unknown	Unknown	5658	12
ENA|FUIF01019607|FUIF01019607.1	Coutinho_2017	marine metagenome genome assembly, contig: Assembly-71514-SUB-0.25-ITER-9-POV_Merged_Seq_836	Aquatic	Marine	Bacteria	Proteobacteria	Unknown	Unknown	Unknown	Unknown	Unknown	2540	10
ENA|FUIF01019613|FUIF01019613.1	Coutinho_2017	marine metagenome genome assembly, contig: Assembly-71514-SUB-0.5-ITER-1-Indian_Merged_Seq_175	Aquatic	Marine	Bacteria	Actinobacteria	Unknown	Unknown	Unknown	Unknown	Unknown	3873	5
ENA|FUIF01019617|FUIF01019617.1	Coutinho_2017	marine metagenome genome assembly, contig: Assembly-71514-SUB-0.5-ITER-1-Indian_Merged_Seq_237	Aquatic	Marine	Bacteria	Proteobacteria	Unknown	Unknown	Unknown	Unknown	Unknown	3558	4
ENA|FUIF01019618|FUIF01019618.1	Coutinho_2017	marine metagenome genome assembly, contig: Assembly-71514-SUB-0.5-ITER-1-Indian_Merged_Seq_239	Aquatic	Marine	Bacteria	Verrucomicrobia	Unknown	Unknown	Unknown	Unknown	Unknown	3516	5
ENA|FUIF01019624|FUIF01019624.1	Coutinho_2017	marine metagenome genome assembly, contig: Assembly-71514-SUB-0.5-ITER-1-Indian_Merged_Seq_287	Aquatic	Marine	Bacteria	Cyanobacteria	Unknown	Unknown	Unknown	Unknown	Unknown	3220	4
ENA|FUIF01019629|FUIF01019629.1	Coutinho_2017	marine metagenome genome assembly, contig: Assembly-71514-SUB-0.5-ITER-1-Indian_Merged_Seq_312	Aquatic	Marine	Bacteria	Proteobacteria	Unknown	Unknown	Unknown	Unknown	Unknown	3124	5
ENA|FUIF01019637|FUIF01019637.1	Coutinho_2017	marine metagenome genome assembly, contig: Assembly-71514-SUB-0.5-ITER-1-Indian_Merged_Seq_380	Aquatic	Marine	Bacteria	Proteobacteria	Unknown	Unknown	Unknown	Unknown	Unknown	2843	7
ENA|FUIF01019638|FUIF01019638.1	Coutinho_2017	marine metagenome genome assembly, contig: Assembly-71514-SUB-0.5-ITER-1-Indian_Merged_Seq_382	Aquatic	Marine	Bacteria	Proteobacteria	Unknown	Unknown	Unknown	Unknown	Unknown	2830	6
ENA|FUIF01019646|FUIF01019646.1	Coutinho_2017	marine metagenome genome assembly, contig: Assembly-71514-SUB-0.5-ITER-1-Indian_Merged_Seq_445	Aquatic	Marine	Bacteria	Cyanobacteria	Unknown	Unknown	Unknown	Unknown	Unknown	2659	10
ENA|FUIF01019653|FUIF01019653.1	Coutinho_2017	marine metagenome genome assembly, contig: Assembly-71514-SUB-0.5-ITER-1-Indian_Merged_Seq_500	Aquatic	Marine	Bacteria	Cyanobacteria	Unknown	Unknown	Unknown	Unknown	Unknown	2534	6
ENA|FUIF01019654|FUIF01019654.1	Coutinho_2017	marine metagenome genome assembly, contig: Assembly-71514-SUB-0.5-ITER-1-Indian_Merged_Seq_507	Aquatic	Marine	Bacteria	Cyanobacteria	Unknown	Unknown	Unknown	Unknown	Unknown	2523	8
ENA|FUIF01019660|FUIF01019660.1	Coutinho_2017	marine metagenome genome assembly, contig: Assembly-71514-SUB-0.5-ITER-1-POV_Merged_Seq_10	Aquatic	Marine	Bacteria	Proteobacteria	Unknown	Unknown	Unknown	Unknown	Unknown	20573	18
ENA|FUIF01019684|FUIF01019684.1	Coutinho_2017	marine metagenome genome assembly, contig: Assembly-71514-SUB-0.5-ITER-1-POV_Merged_Seq_440	Aquatic	Marine	Bacteria	Proteobacteria	Unknown	Unknown	Unknown	Unknown	Unknown	4556	9
ENA|FUIF01019708|FUIF01019708.1	Coutinho_2017	marine metagenome genome assembly, contig: Assembly-71514-SUB-0.5-ITER-1-POV_Merged_Seq_799	Aquatic	Marine	Bacteria	Cyanobacteria	Unknown	Unknown	Unknown	Unknown	Unknown	3639	3
ENA|FUIF01019709|FUIF01019709.1	Coutinho_2017	marine metagenome genome assembly, contig: Assembly-71514-SUB-0.5-ITER-1-POV_Merged_Seq_806	Aquatic	Marine	Bacteria	Proteobacteria	Unknown	Unknown	Unknown	Unknown	Unknown	3628	6
ENA|FUIF01019728|FUIF01019728.1	Coutinho_2017	marine metagenome genome assembly, contig: Assembly-71514-SUB-0.5-ITER-1-POV_Merged_Seq_1061	Aquatic	Marine	Bacteria	Proteobacteria	Unknown	Unknown	Unknown	Unknown	Unknown	3266	8
ENA|FUIF01019730|FUIF01019730.1	Coutinho_2017	marine metagenome genome assembly, contig: Assembly-71514-SUB-0.5-ITER-1-POV_Merged_Seq_1115	Aquatic	Marine	Bacteria	Proteobacteria	Unknown	Unknown	Unknown	Unknown	Unknown	3207	4
ENA|FUIF01019767|FUIF01019767.1	Coutinho_2017	marine metagenome genome assembly, contig: Assembly-71514-SUB-0.5-ITER-1-POV_Merged_Seq_1660	Aquatic	Marine	Bacteria	Proteobacteria	Unknown	Unknown	Unknown	Unknown	Unknown	2713	4
ENA|FUIF01019802|FUIF01019802.1	Coutinho_2017	marine metagenome genome assembly, contig: Assembly-71514-SUB-0.5-ITER-10-Indian_Merged_Seq_144	Aquatic	Marine	Bacteria	Proteobacteria	Unknown	Unknown	Unknown	Unknown	Unknown	4077	3
ENA|FUIF01019804|FUIF01019804.1	Coutinho_2017	marine metagenome genome assembly, contig: Assembly-71514-SUB-0.5-ITER-10-Indian_Merged_Seq_174	Aquatic	Marine	Bacteria	Proteobacteria	Unknown	Unknown	Unknown	Unknown	Unknown	3800	6
ENA|FUIF01019807|FUIF01019807.1	Coutinho_2017	marine metagenome genome assembly, contig: Assembly-71514-SUB-0.5-ITER-10-Indian_Merged_Seq_208	Aquatic	Marine	Bacteria	Proteobacteria	Unknown	Unknown	Unknown	Unknown	Unknown	3584	10
ENA|FUIF01019810|FUIF01019810.1	Coutinho_2017	marine metagenome genome assembly, contig: Assembly-71514-SUB-0.5-ITER-10-Indian_Merged_Seq_264	Aquatic	Marine	Bacteria	Cyanobacteria	Unknown	Unknown	Unknown	Unknown	Unknown	3256	5
ENA|FUIF01019817|FUIF01019817.1	Coutinho_2017	marine metagenome genome assembly, contig: Assembly-71514-SUB-0.5-ITER-10-Indian_Merged_Seq_351	Aquatic	Marine	Bacteria	Proteobacteria	Unknown	Unknown	Unknown	Unknown	Unknown	2868	10
ENA|FUIF01019819|FUIF01019819.1	Coutinho_2017	marine metagenome genome assembly, contig: Assembly-71514-SUB-0.5-ITER-10-Indian_Merged_Seq_355	Aquatic	Marine	Bacteria	Cyanobacteria	Unknown	Unknown	Unknown	Unknown	Unknown	2862	5
ENA|FUIF01019823|FUIF01019823.1	Coutinho_2017	marine metagenome genome assembly, contig: Assembly-71514-SUB-0.5-ITER-10-Indian_Merged_Seq_371	Aquatic	Marine	Bacteria	Proteobacteria	Unknown	Unknown	Unknown	Unknown	Unknown	2807	8
ENA|FUIF01019826|FUIF01019826.1	Coutinho_2017	marine metagenome genome assembly, contig: Assembly-71514-SUB-0.5-ITER-10-Indian_Merged_Seq_399	Aquatic	Marine	Bacteria	Proteobacteria	Unknown	Unknown	Unknown	Unknown	Unknown	2720	7
ENA|FUIF01019828|FUIF01019828.1	Coutinho_2017	marine metagenome genome assembly, contig: Assembly-71514-SUB-0.5-ITER-10-Indian_Merged_Seq_404	Aquatic	Marine	Bacteria	Cyanobacteria	Unknown	Unknown	Unknown	Unknown	Unknown	2705	5
ENA|FUIF01019834|FUIF01019834.1	Coutinho_2017	marine metagenome genome assembly, contig: Assembly-71514-SUB-0.5-ITER-10-Indian_Merged_Seq_461	Aquatic	Marine	Bacteria	Cyanobacteria	Unknown	Unknown	Unknown	Unknown	Unknown	2560	6
ENA|FUIF01019862|FUIF01019862.1	Coutinho_2017	marine metagenome genome assembly, contig: Assembly-71514-SUB-0.5-ITER-10-POV_Merged_Seq_236	Aquatic	Marine	Bacteria	Proteobacteria	Unknown	Unknown	Unknown	Unknown	Unknown	5873	8
ENA|FUIF01019868|FUIF01019868.1	Coutinho_2017	marine metagenome genome assembly, contig: Assembly-71514-SUB-0.5-ITER-10-POV_Merged_Seq_336	Aquatic	Marine	Bacteria	Firmicutes	Unknown	Unknown	Unknown	Unknown	Unknown	5153	10
ENA|FUIF01019876|FUIF01019876.1	Coutinho_2017	marine metagenome genome assembly, contig: Assembly-71514-SUB-0.5-ITER-10-POV_Merged_Seq_482	Aquatic	Marine	Bacteria	Proteobacteria	Unknown	Unknown	Unknown	Unknown	Unknown	4479	12
ENA|FUIF01019887|FUIF01019887.1	Coutinho_2017	marine metagenome genome assembly, contig: Assembly-71514-SUB-0.5-ITER-10-POV_Merged_Seq_681	Aquatic	Marine	Bacteria	Proteobacteria	Unknown	Unknown	Unknown	Unknown	Unknown	3858	6
ENA|FUIF01019918|FUIF01019918.1	Coutinho_2017	marine metagenome genome assembly, contig: Assembly-71514-SUB-0.5-ITER-10-POV_Merged_Seq_1152	Aquatic	Marine	Bacteria	Actinobacteria	Unknown	Unknown	Unknown	Unknown	Unknown	3120	5
ENA|FUIF01019951|FUIF01019951.1	Coutinho_2017	marine metagenome genome assembly, contig: Assembly-71514-SUB-0.5-ITER-10-POV_Merged_Seq_1715	Aquatic	Marine	Bacteria	Proteobacteria	Unknown	Unknown	Unknown	Unknown	Unknown	2637	6
ENA|FUIF01019980|FUIF01019980.1	Coutinho_2017	marine metagenome genome assembly, contig: Assembly-71514-SUB-0.5-ITER-2-Indian_Merged_Seq_215	Aquatic	Marine	Bacteria	Cyanobacteria	Unknown	Unknown	Unknown	Unknown	Unknown	3514	7
ENA|FUIF01019982|FUIF01019982.1	Coutinho_2017	marine metagenome genome assembly, contig: Assembly-71514-SUB-0.5-ITER-2-Indian_Merged_Seq_225	Aquatic	Marine	Bacteria	Proteobacteria	Unknown	Unknown	Unknown	Unknown	Unknown	3410	5
ENA|FUIF01019991|FUIF01019991.1	Coutinho_2017	marine metagenome genome assembly, contig: Assembly-71514-SUB-0.5-ITER-2-Indian_Merged_Seq_361	Aquatic	Marine	Bacteria	Cyanobacteria	Unknown	Unknown	Unknown	Unknown	Unknown	2815	7
ENA|FUIF01019995|FUIF01019995.1	Coutinho_2017	marine metagenome genome assembly, contig: Assembly-71514-SUB-0.5-ITER-2-Indian_Merged_Seq_423	Aquatic	Marine	Bacteria	Proteobacteria	Unknown	Unknown	Unknown	Unknown	Unknown	2643	6
ENA|FUIF01020002|FUIF01020002.1	Coutinho_2017	marine metagenome genome assembly, contig: Assembly-71514-SUB-0.5-ITER-2-Indian_Merged_Seq_479	Aquatic	Marine	Bacteria	Cyanobacteria	Unknown	Unknown	Unknown	Unknown	Unknown	2514	4
ENA|FUIF01020009|FUIF01020009.1	Coutinho_2017	marine metagenome genome assembly, contig: Assembly-71514-SUB-0.5-ITER-2-POV_Merged_Seq_100	Aquatic	Marine	Bacteria	Proteobacteria	Unknown	Unknown	Unknown	Unknown	Unknown	8192	5
ENA|FUIF01020017|FUIF01020017.1	Coutinho_2017	marine metagenome genome assembly, contig: Assembly-71514-SUB-0.5-ITER-2-POV_Merged_Seq_270	Aquatic	Marine	Bacteria	Proteobacteria	Unknown	Unknown	Unknown	Unknown	Unknown	5442	6
ENA|FUIF01020019|FUIF01020019.1	Coutinho_2017	marine metagenome genome assembly, contig: Assembly-71514-SUB-0.5-ITER-2-POV_Merged_Seq_327	Aquatic	Marine	Bacteria	Proteobacteria	Unknown	Unknown	Unknown	Unknown	Unknown	5097	7
ENA|FUIF01020045|FUIF01020045.1	Coutinho_2017	marine metagenome genome assembly, contig: Assembly-71514-SUB-0.5-ITER-2-POV_Merged_Seq_855	Aquatic	Marine	Bacteria	Proteobacteria	Unknown	Unknown	Unknown	Unknown	Unknown	3502	6
ENA|FUIF01020047|FUIF01020047.1	Coutinho_2017	marine metagenome genome assembly, contig: Assembly-71514-SUB-0.5-ITER-2-POV_Merged_Seq_862	Aquatic	Marine	Bacteria	Cyanobacteria	Unknown	Unknown	Unknown	Unknown	Unknown	3493	6
ENA|FUIF01020054|FUIF01020054.1	Coutinho_2017	marine metagenome genome assembly, contig: Assembly-71514-SUB-0.5-ITER-2-POV_Merged_Seq_984	Aquatic	Marine	Bacteria	Proteobacteria	Unknown	Unknown	Unknown	Unknown	Unknown	3299	6
ENA|FUIF01020055|FUIF01020055.1	Coutinho_2017	marine metagenome genome assembly, contig: Assembly-71514-SUB-0.5-ITER-2-POV_Merged_Seq_989	Aquatic	Marine	Bacteria	Proteobacteria	Unknown	Unknown	Unknown	Unknown	Unknown	3288	4
ENA|FUIF01020064|FUIF01020064.1	Coutinho_2017	marine metagenome genome assembly, contig: Assembly-71514-SUB-0.5-ITER-2-POV_Merged_Seq_1109	Aquatic	Marine	Bacteria	Bacteroidetes	Unknown	Unknown	Unknown	Unknown	Unknown	3157	4
ENA|FUIF01020077|FUIF01020077.1	Coutinho_2017	marine metagenome genome assembly, contig: Assembly-71514-SUB-0.5-ITER-2-POV_Merged_Seq_1307	Aquatic	Marine	Bacteria	Proteobacteria	Unknown	Unknown	Unknown	Unknown	Unknown	2952	7
ENA|FUIF01020084|FUIF01020084.1	Coutinho_2017	marine metagenome genome assembly, contig: Assembly-71514-SUB-0.5-ITER-2-POV_Merged_Seq_1441	Aquatic	Marine	Bacteria	Bacteroidetes	Unknown	Unknown	Unknown	Unknown	Unknown	2828	5
ENA|FUIF01020090|FUIF01020090.1	Coutinho_2017	marine metagenome genome assembly, contig: Assembly-71514-SUB-0.5-ITER-2-POV_Merged_Seq_1559	Aquatic	Marine	Bacteria	Verrucomicrobia	Unknown	Unknown	Unknown	Unknown	Unknown	2742	5
ENA|FUIF01020123|FUIF01020123.1	Coutinho_2017	marine metagenome genome assembly, contig: Assembly-71514-SUB-0.5-ITER-3-Indian_Merged_Seq_63	Aquatic	Marine	Bacteria	Cyanobacteria	Unknown	Unknown	Unknown	Unknown	Unknown	5724	5
ENA|FUIF01020124|FUIF01020124.1	Coutinho_2017	marine metagenome genome assembly, contig: Assembly-71514-SUB-0.5-ITER-3-Indian_Merged_Seq_67	Aquatic	Marine	Bacteria	Proteobacteria	Unknown	Unknown	Unknown	Unknown	Unknown	5556	8
ENA|FUIF01020126|FUIF01020126.1	Coutinho_2017	marine metagenome genome assembly, contig: Assembly-71514-SUB-0.5-ITER-3-Indian_Merged_Seq_87	Aquatic	Marine	Bacteria	Proteobacteria	Unknown	Unknown	Unknown	Unknown	Unknown	4960	7
ENA|FUIF01020127|FUIF01020127.1	Coutinho_2017	marine metagenome genome assembly, contig: Assembly-71514-SUB-0.5-ITER-3-Indian_Merged_Seq_97	Aquatic	Marine	Bacteria	Proteobacteria	Unknown	Unknown	Unknown	Unknown	Unknown	4856	8
ENA|FUIF01020128|FUIF01020128.1	Coutinho_2017	marine metagenome genome assembly, contig: Assembly-71514-SUB-0.5-ITER-3-Indian_Merged_Seq_111	Aquatic	Marine	Bacteria	Proteobacteria	Unknown	Unknown	Unknown	Unknown	Unknown	4613	7
ENA|FUIF01020130|FUIF01020130.1	Coutinho_2017	marine metagenome genome assembly, contig: Assembly-71514-SUB-0.5-ITER-3-Indian_Merged_Seq_175	Aquatic	Marine	Bacteria	Proteobacteria	Unknown	Unknown	Unknown	Unknown	Unknown	3838	6
ENA|FUIF01020136|FUIF01020136.1	Coutinho_2017	marine metagenome genome assembly, contig: Assembly-71514-SUB-0.5-ITER-3-Indian_Merged_Seq_276	Aquatic	Marine	Bacteria	Proteobacteria	Unknown	Unknown	Unknown	Unknown	Unknown	3296	5
ENA|FUIF01020139|FUIF01020139.1	Coutinho_2017	marine metagenome genome assembly, contig: Assembly-71514-SUB-0.5-ITER-3-Indian_Merged_Seq_338	Aquatic	Marine	Bacteria	Proteobacteria	Unknown	Unknown	Unknown	Unknown	Unknown	3006	5
ENA|FUIF01020144|FUIF01020144.1	Coutinho_2017	marine metagenome genome assembly, contig: Assembly-71514-SUB-0.5-ITER-3-Indian_Merged_Seq_438	Aquatic	Marine	Bacteria	Cyanobacteria	Unknown	Unknown	Unknown	Unknown	Unknown	2738	4
ENA|FUIF01020180|FUIF01020180.1	Coutinho_2017	marine metagenome genome assembly, contig: Assembly-71514-SUB-0.5-ITER-3-POV_Merged_Seq_429	Aquatic	Marine	Bacteria	Cyanobacteria	Unknown	Unknown	Unknown	Unknown	Unknown	4615	9
ENA|FUIF01020183|FUIF01020183.1	Coutinho_2017	marine metagenome genome assembly, contig: Assembly-71514-SUB-0.5-ITER-3-POV_Merged_Seq_590	Aquatic	Marine	Bacteria	Proteobacteria	Unknown	Unknown	Unknown	Unknown	Unknown	4068	6
ENA|FUIF01020187|FUIF01020187.1	Coutinho_2017	marine metagenome genome assembly, contig: Assembly-71514-SUB-0.5-ITER-3-POV_Merged_Seq_623	Aquatic	Marine	Bacteria	Proteobacteria	Unknown	Unknown	Unknown	Unknown	Unknown	3977	6
ENA|FUIF01020188|FUIF01020188.1	Coutinho_2017	marine metagenome genome assembly, contig: Assembly-71514-SUB-0.5-ITER-3-POV_Merged_Seq_628	Aquatic	Marine	Bacteria	Proteobacteria	Unknown	Unknown	Unknown	Unknown	Unknown	3970	6
ENA|FUIF01020193|FUIF01020193.1	Coutinho_2017	marine metagenome genome assembly, contig: Assembly-71514-SUB-0.5-ITER-3-POV_Merged_Seq_675	Aquatic	Marine	Bacteria	Proteobacteria	Unknown	Unknown	Unknown	Unknown	Unknown	3863	9
ENA|FUIF01020213|FUIF01020213.1	Coutinho_2017	marine metagenome genome assembly, contig: Assembly-71514-SUB-0.5-ITER-3-POV_Merged_Seq_1047	Aquatic	Marine	Bacteria	Proteobacteria	Unknown	Unknown	Unknown	Unknown	Unknown	3234	6
ENA|FUIF01020224|FUIF01020224.1	Coutinho_2017	marine metagenome genome assembly, contig: Assembly-71514-SUB-0.5-ITER-3-POV_Merged_Seq_1147	Aquatic	Marine	Bacteria	Proteobacteria	Unknown	Unknown	Unknown	Unknown	Unknown	3115	7
ENA|FUIF01020232|FUIF01020232.1	Coutinho_2017	marine metagenome genome assembly, contig: Assembly-71514-SUB-0.5-ITER-3-POV_Merged_Seq_1252	Aquatic	Marine	Bacteria	Proteobacteria	Unknown	Unknown	Unknown	Unknown	Unknown	3010	6
ENA|FUIF01020244|FUIF01020244.1	Coutinho_2017	marine metagenome genome assembly, contig: Assembly-71514-SUB-0.5-ITER-3-POV_Merged_Seq_1498	Aquatic	Marine	Bacteria	Proteobacteria	Unknown	Unknown	Unknown	Unknown	Unknown	2790	5
ENA|FUIF01020260|FUIF01020260.1	Coutinho_2017	marine metagenome genome assembly, contig: Assembly-71514-SUB-0.5-ITER-3-POV_Merged_Seq_1676	Aquatic	Marine	Bacteria	Proteobacteria	Unknown	Unknown	Unknown	Unknown	Unknown	2673	3
ENA|FUIF01020273|FUIF01020273.1	Coutinho_2017	marine metagenome genome assembly, contig: Assembly-71514-SUB-0.5-ITER-3-POV_Merged_Seq_1865	Aquatic	Marine	Bacteria	Actinobacteria	Unknown	Unknown	Unknown	Unknown	Unknown	2564	4
ENA|FUIF01020282|FUIF01020282.1	Coutinho_2017	marine metagenome genome assembly, contig: Assembly-71514-SUB-0.5-ITER-4-Indian_Merged_Seq_91	Aquatic	Marine	Bacteria	Cyanobacteria	Unknown	Unknown	Unknown	Unknown	Unknown	5128	7
ENA|FUIF01020284|FUIF01020284.1	Coutinho_2017	marine metagenome genome assembly, contig: Assembly-71514-SUB-0.5-ITER-4-Indian_Merged_Seq_131	Aquatic	Marine	Bacteria	Cyanobacteria	Unknown	Unknown	Unknown	Unknown	Unknown	4312	10
ENA|FUIF01020286|FUIF01020286.1	Coutinho_2017	marine metagenome genome assembly, contig: Assembly-71514-SUB-0.5-ITER-4-Indian_Merged_Seq_185	Aquatic	Marine	Bacteria	Proteobacteria	Unknown	Unknown	Unknown	Unknown	Unknown	3848	9
ENA|FUIF01020287|FUIF01020287.1	Coutinho_2017	marine metagenome genome assembly, contig: Assembly-71514-SUB-0.5-ITER-4-Indian_Merged_Seq_190	Aquatic	Marine	Bacteria	Proteobacteria	Unknown	Unknown	Unknown	Unknown	Unknown	3812	4
ENA|FUIF01020297|FUIF01020297.1	Coutinho_2017	marine metagenome genome assembly, contig: Assembly-71514-SUB-0.5-ITER-4-Indian_Merged_Seq_342	Aquatic	Marine	Bacteria	Proteobacteria	Unknown	Unknown	Unknown	Unknown	Unknown	2958	5
ENA|FUIF01020299|FUIF01020299.1	Coutinho_2017	marine metagenome genome assembly, contig: Assembly-71514-SUB-0.5-ITER-4-Indian_Merged_Seq_375	Aquatic	Marine	Bacteria	Cyanobacteria	Unknown	Unknown	Unknown	Unknown	Unknown	2857	4
ENA|FUIF01020300|FUIF01020300.1	Coutinho_2017	marine metagenome genome assembly, contig: Assembly-71514-SUB-0.5-ITER-4-Indian_Merged_Seq_376	Aquatic	Marine	Bacteria	Cyanobacteria	Unknown	Unknown	Unknown	Unknown	Unknown	2856	6
[truncated: 63,805 more rows]
