# Supplementary material for: Thousands of Novel Endolysins Discovered in Uncultured Phage Genomes
Source: Front Microbiol. 2018 May 18;9:1033. doi: 10.3389/fmicb.2018.01033 (PMC5968864; doi:10.3389/fmicb.2018.01033)
Supplement: FILE S3 — Newick format file of the phylogenetic reconstruction of endolysin proteins displayed in Figure 1. [file Data_Sheet_3.ZIP]

Archive with 1 entries (1 files):
- File_S3_Endolysins_Tree_Top_46_OGs.nwk
