# Supplementary material for: Thousands of Novel Endolysins Discovered in Uncultured Phage Genomes
Source: Front Microbiol. 2018 May 18;9:1033. doi: 10.3389/fmicb.2018.01033 (PMC5968864; doi:10.3389/fmicb.2018.01033)
Supplement: FILE S3 — Newick format file of the phylogenetic reconstruction of endolysin proteins displayed in Figure 1. [file Data_Sheet_3.ZIP › File_S3_Endolysins_Tree_Top_46_OGs.nwk]

((((GOV_bin_3039_contig_100_1_15:0.05302,Tp1_64_SUR_0_0d2_scaffold131483_1_13:0.04095)1.000:0.18739,(GOV_bin_4847_contig_100_0_9:0.11278,(3300000101_a_DelMOSum2010_c10013523_2:0.11538,Tp1_124_DCM_0_0d2_scaffold41331_1_7:0.05365)0.749:0.03287)0.919:0.07245)0.771:0.01941,((((3300001589_a_JGI24005J15628_10002255_5:0.20159,(ENA_FUIF01008962_FUIF01008962_1_2:0.17189,(((ENA_FUIF01000627_FUIF01000627_1_9:0.04648,ENA_FUIF01003669_FUIF01003669_1_5:0.01365)0.826:0.02077,(ENA_FUIF01010993_FUIF01010993_1_7:0.08281,3300000117_a_DelMOWin2010_c10008583_9:0.05761)0.493:0.01869)0.979:0.10192,((ENA_FUIF01008243_FUIF01008243_1_2:0.02573,ENA_FUIF01022045_FUIF01022045_1_6:0.05635)0.820:0.01214,(((3300001460_a_JGI24003J15210_10003432_14:0.04978,ENA_FUIF01014441_FUIF01014441_1_3:0.03116)0.724:0.00439,3300001450_a_JGI24006J15134_10003910_7:0.04573)0.537:0.00624,(3300000101_a_DelMOSum2010_c10004551_9:0.00996,ENA_FUIF01020660_FUIF01020660_1_13:0.03637)0.952:0.03661)0.753:0.00742)0.983:0.09621)0.505:0.02900)0.757:0.03951)0.820:0.04921,((3300001460_a_JGI24003J15210_10002377_4:0.03848,(3300000101_a_DelMOSum2010_c10007113_7:0.04717,(3300001450_a_JGI24006J15134_10000299_3:0.03768,3300001472_a_JGI24004J15324_10000104_35:0.05364)0.840:0.01353)0.952:0.05027)0.987:0.11690,3300000116_a_DelMOSpr2010_c10000759_22:0.25215)0.779:0.02807)0.961:0.09517,3300000117_a_DelMOWin2010_c10000973_7:0.30659)0.886:0.06394,((((3300000117_a_DelMOWin2010_c10000189_14:0.03422,ENA_FUIF01009429_FUIF01009429_1_3:0.05347)0.908:0.06794,(3300002482_a_JGI25127J35165_1001583_6:0.18565,Tp1_23_DCM_0_0d2_scaffold89676_1_23:0.34411)0.940:0.09474)0.981:0.15704,GOV_bin_4207_contig_100_30_4:0.16617)0.970:0.10350,(((Tp1_111_SUR_0_0d2_scaffold72246_1_37:0.19234,GOV_bin_6006_contig_100_45_2:0.20809)0.863:0.04122,((3300002488_a_JGI25128J35275_1001946_5:0.04371,ENA_FUIF01021406_FUIF01021406_1_3:0.09690)0.993:0.13521,((3300000101_a_DelMOSum2010_c10005495_14:0.08189,3300000116_a_DelMOSpr2010_c10005420_3:0.02539)0.998:0.18271,(((3300001450_a_JGI24006J15134_10001739_7:0.09468,(3300001589_a_JGI24005J15628_10003150_8:0.08493,3300001589_a_JGI24005J15628_10003150_10:0.00054)0.978:0.08203)0.870:0.04836,(3300001720_a_JGI24513J20088_1000655_7:0.08832,((3300001349_a_JGI20160J14292_10007734_12:0.02608,3300001853_a_JGI24524J20080_1000792_9:0.03856)0.849:0.05783,(ENA_FUIF01013037_FUIF01013037_1_2:0.03373,3300000116_a_DelMOSpr2010_c10009240_6:0.18141)0.486:0.02979)0.883:0.04587)0.896:0.05026)0.990:0.10968,((3300000101_a_DelMOSum2010_c10002120_20:0.18594,(3300000116_a_DelMOSpr2010_c10000564_16:0.08479,(GOV_bin_4490_contig_100_3_23:0.09445,(3300000115_a_DelMOSum2011_c10001484_7:0.13942,3300000116_a_DelMOSpr2010_c10001604_9:0.05597)0.636:0.02304)0.910:0.03946)0.910:0.03214)0.781:0.02216,((((((3300000101_a_DelMOSum2010_c10007451_1:0.04857,3300001450_a_JGI24006J15134_10000723_22:0.11714)0.546:0.01583,(3300000101_a_DelMOSum2010_c10010048_7:0.04410,3300001589_a_JGI24005J15628_10001097_22:0.07038)0.038:0.01643)1.000:0.15333,((((GOV_bin_2039_contig_100_5_6:0.09195,3300001349_a_JGI20160J14292_10003392_19:0.03501)0.516:0.00990,GOV_bin_2834_contig_100_5_3:0.02850)0.922:0.03122,GOV_bin_3080_contig_100_1_17:0.06392)0.684:0.00339,(3300000117_a_DelMOWin2010_c10000078_26:0.03346,GOV_bin_1757_contig_100_0_71:0.08869)0.676:0.00352)0.949:0.03991)0.920:0.04265,(((3300000101_a_DelMOSum2010_c10009135_15:0.05995,3300000116_a_DelMOSpr2010_c10007801_5:0.05913)0.878:0.04003,(3300000101_a_DelMOSum2010_c10001030_10:0.02175,(ENA_FUIF01022063_FUIF01022063_1_4:0.24356,3300000116_a_DelMOSpr2010_c10005405_2:0.02990)0.603:0.00054)0.901:0.03872)0.998:0.12490,((3300000117_a_DelMOWin2010_c10000802_36:0.06139,(((3300000101_a_DelMOSum2010_c10008059_6:0.02874,ENA_FUIF01008320_FUIF01008320_1_3:0.07092)0.768:0.00993,3300002488_a_JGI25128J35275_1000296_6:0.01613)0.857:0.01847,3300002483_a_JGI25132J35274_1000025_17:0.01602)0.978:0.05574)0.964:0.07109,GOV_bin_5282_contig_100_0_31:0.20272)0.280:0.04485)0.857:0.02816)0.867:0.02323,((3300000116_a_DelMOSpr2010_c10001864_27:0.05843,GOV_bin_2380_contig_100_1_16:0.03695)0.977:0.07769,(3300000116_a_DelMOSpr2010_c10001939_11:0.06702,(Tp1_123_DCM_0_0d2_scaffold101155_1_23:0.12373,((3300000117_a_DelMOWin2010_c10002587_11:0.00055,((3300000101_a_DelMOSum2010_c10011246_3:0.04165,GOV_bin_7251_contig_100_0_16:0.04524)0.386:0.01325,3300000101_a_DelMOSum2010_c10002471_26:0.11424)0.727:0.05663)0.949:0.05127,3300000117_a_DelMOWin2010_c10001442_16:0.05331)0.360:0.02612)0.856:0.03136)0.973:0.09303)0.857:0.03560)0.805:0.01782,((GOV_bin_7437_contig_100_5_15:0.17307,ENA_FUIF01010423_FUIF01010423_1_6:0.07511)0.796:0.08498,3300000116_a_DelMOSpr2010_c10000234_10:0.41110)0.817:0.04599)0.966:0.06129)0.959:0.07942)0.871:0.05327)0.812:0.03949)0.743:0.02211)0.858:0.03606,(((7000000039_a_SRS013164_Baylor_scaffold_20592_31:0.42755,((((((((Bacilli_gi_420225008_3736_45574_Staphylococcus_epidermidis_NIH06004_1:0.13108,((gi_12719451_ref_NP_075522_1_:0.01603,(Bacilli_gi_297210119_386629_430201_Staphylococcus_aureus_subsp_aureus_ATCC_51811_56:0.00054,(Bacilli_gi_486318205_371538_414474_Staphylococcus_aureus_M0489_59:0.00577,((gi_209363609_ref_YP_002268027_1_:0.00172,(gi_9635189_ref_NP_058463_1_:0.00174,(gi_239507420_ref_YP_002939731_1_:0.0,gi_156603946_ref_YP_001429893_1_:0.0):0.00055)0.000:0.00055)0.901:0.00350,(gi_119443707_ref_YP_918945_1_:0.00053,gi_66395596_ref_YP_239959_1_:0.01761)0.432:0.00174)0.267:0.00397)0.981:0.00094)1.000:0.02881)0.399:0.00588,(((gi_66395377_ref_YP_239676_1_:0.0,gi_41189520_ref_NP_958622_1_:0.0,gi_148717913_ref_YP_001285385_1_:0.0,gi_118430788_ref_YP_874013_1_:0.0):0.00182,gi_156604015_ref_YP_001429961_1_:0.00703)0.952:0.00055,Bacilli_gi_418922961_181243_228496_Staphylococcus_aureus_subsp_aureus_CIG1233_2:0.05510)0.442:0.00086)0.995:0.16929)0.997:0.57328,((gi_66395814_ref_YP_240182_1_:0.16147,(gi_66395735_ref_YP_240103_1_:0.07152,(((gi_66395300_ref_YP_239596_1_:0.00368,(((gi_162290173_ref_YP_001604156_1_:0.00181,(Bacilli_gi_558555772_623306_667455_Staphylococcus_aureus_subsp_aureus_PSP1996_4:0.04916,gi_66396339_ref_YP_240699_1_:0.00185)0.000:0.00054)0.981:0.01108,gi_189427190_ref_YP_001949866_1_:0.00181)0.915:0.00551,gi_66396412_ref_YP_240773_1_:0.00184)0.882:0.00368)0.782:0.00188,((gi_294478914_ref_NP_803306_2_:0.00181,gi_66396198_ref_YP_240560_1_:0.00055)0.606:0.00055,gi_66396120_ref_YP_240484_1_:0.01104)0.331:0.00177)0.942:0.01235,gi_215401231_ref_YP_002332536_1_:0.00997)1.000:0.09526)0.587:0.04129)0.734:0.01695,(Bacilli_gi_417906544_Staphylococcus_capitis_VCU116_2:0.12721,Bacilli_gi_485061803_56845_97572_Staphylococcus_sp_AL1_1:0.21050)0.989:0.10294)0.994:0.54837)1.000:0.92411,((((((3300000123_a_KGI_S2_ANT06_2345mDRAFT_c1000002_40:1.03273,(7000000323_a_SRS046686_LANL_scaffold_1836_1:0.00378,7000000408_a_SRS056323_LANL_scaffold_22350_9:0.09519)0.999:1.31462)0.722:0.41438,(7000000293_a_SRS023352_LANL_scaffold_5181_1:0.71454,((((gi_310722231_ref_YP_003969055_1_:0.00949,gi_109290200_ref_YP_656449_1_:0.00071)0.965:0.12964,(gi_66392024_ref_YP_238949_1_:0.00346,gi_37651704_ref_NP_932578_1_:0.00715)0.985:0.19133)0.984:0.30826,(gi_310722583_ref_YP_003969406_1_:0.20326,gi_326536566_ref_YP_004300997_1_:0.23379)0.937:0.15082)0.312:0.18428,(GOV_bin_3716_contig_100_5_1:0.39685,(3300000115_a_DelMOSum2011_c10009136_8:0.42856,(gi_314121692_ref_YP_004063811_1_:0.10309,(((gi_32453612_ref_NP_861818_1_:0.09243,((gi_115343939_gb_ABI94948_1_:0.0,gi_228861061_ref_YP_002854084_1_:0.0,gi_291290340_dbj_BAI83135_1_:0.0,gi_343177464_gb_AEM00790_1_:0.0):0.00475,(gi_228861442_ref_YP_002854463_1_:0.00055,(gi_9632737_ref_NP_049736_1_:0.02125,gi_330858647_ref_YP_004415022_1_:0.01567)0.000:0.00054)1.000:0.00054)0.975:0.09320)0.990:0.12645,(gi_299779066_ref_YP_003734260_1_:0.00500,(gi_345450532_gb_AEN93735_1_:0.00535,gi_238695270_ref_YP_002922463_1_:0.00538)0.880:0.01695)0.666:0.03664)0.286:0.09329,gi_311993124_ref_YP_004009990_1_:0.21644)0.000:0.00053)0.996:1.22694)0.118:0.37715)0.845:0.25893)1.000:1.06546)0.222:0.12163)0.971:0.37530,((7000000028_a_SRS024138_Baylor_scaffold_49693_69:0.01838,7000000326_a_SRS013879_WUGC_scaffold_17145_28:0.03663)1.000:1.40870,(2162886011_a_MRS1b_contig_871332_18:1.51483,(Bacilli_gi_522835068_Enterococcus_faecium_13_SD_W_09_6:0.45704,((7000000098_a_SRS023176_Baylor_scaffold_10950_12:0.32339,(7000000011_a_SRS053214_LANL_scaffold_24813_22:0.02221,Clostridia_gi_336440810_359795_415074_Lachnospiraceae_bacterium_1_1_57FAA_1:0.03702)1.000:0.45751)0.999:0.37311,(gi_229605054_ref_YP_002875753_1_:0.37109,(gi_115304304_ref_YP_762603_1_:0.23594,((gi_115304232_ref_YP_762533_1_:0.01095,(gi_194097541_ref_YP_002004009_1_:0.00739,gi_9630588_ref_NP_047135_1_:0.00730)0.467:0.00055)0.991:0.09575,((gi_115315594_ref_YP_764281_1_:0.06791,(gi_115315648_ref_YP_764334_1_:0.00054,gi_9629673_ref_NP_044966_1_:0.00055)0.986:0.09362)1.000:0.24305,(gi_255985597_gb_ACU46783_1_:0.10605,7000000735_a_C1342355_16:0.15414)0.850:0.03464)0.900:0.05523)0.940:0.10150)0.983:0.21792)0.965:0.25223)0.521:0.12574)0.115:0.07113)0.952:0.49182)0.960:0.45246)0.144:0.08058,((((2162886007_a_SwRhRL2b_contig_2661674_5:0.22476,3300002856_a_draft_11521394_15:0.19701)0.925:0.15344,((3300000756_a_JGI12421J11937_10002781_2:0.08086,3300002835_a_B570J40625_100047960_5:0.07936)0.809:0.08824,(3300002447_a_JGI24768J34885_10000033_37:0.21965,3300000052_a_Draft_c046680_43:0.28682)0.392:0.09676)0.989:0.27269)0.829:0.23964,(3300003846_a_Ga0058696_1000044_54:0.32448,((3300003375_a_JGI26470J50227_1000013_38:0.08902,3300003812_a_Ga0007861_1000307_7:0.17977)0.998:0.38150,(3300001041_a_C687J13239_1000091_66:0.34484,3300003279_a_FCL3draft_1000449_34:0.63067)0.825:0.10458)0.912:0.20536)0.169:0.08473)0.999:0.73550,((Bacilli_gi_483613946_212003_252391_Streptococcus_thoraltensis_DSM_12221_2:1.25060,(((Bacilli_gi_407979928_Bacillus_sp_HYC_10_17:0.36550,(Bacilli_gi_397738323_Bacillus_vallismortis_DV1_F_3_56:0.19759,Bacilli_gi_484070851_Bacillus_subtilis_S1_4_25:0.13421)1.000:0.22096)1.000:0.64263,3300002541_a_JGI25329J36429_1000078_50:0.70791)0.999:0.51688,(2162886012_a_MBSR1b_contig_178863_12:1.04182,GOV_bin_7203_contig_100_0_54:0.71160)0.713:0.17049)0.889:0.24161)0.648:0.13668,(((Bacilli_gi_507057479_Bacillus_cereus_VDM053_57:0.13380,(Bacilli_gi_423399425_Bacillus_cereus_BAG2X1_1_21:0.17917,gi_364087529_gb_AEW47021_1_:0.35978)0.849:0.18437)1.000:0.46760,(3300000333_a_HBC_ctgsDRAFT_1000415_7:0.98385,(3300002606_a_JGI24913J38484_100296_13:0.22628,(Bacilli_gi_238801476_3248097_3274994_Bacillus_cereus_BDRD_ST26_29:0.00630,Bacilli_gi_423572779_4730538_4764456_Bacillus_cereus_MSX_D12_1:0.05115)0.948:0.11058)0.990:0.34455)0.030:0.09698)0.775:0.18193,(2189573022_a_PRSSG2_Sequence0000001361_13:0.91548,(gi_326536875_ref_YP_004306129_1_:0.05348,(((Clostridia_gi_545013896_Clostridium_difficile_DA00191_76:0.03162,Clostridia_gi_545026636_0_37230_Clostridium_difficile_F314_43:0.03388)0.758:0.01316,(((Clostridia_gi_545050221_Clostridium_difficile_P46_38:0.02955,Clostridia_gi_550121985_Clostridium_difficile_P37_35:0.01215)0.996:0.04427,(Clostridia_gi_545039121_Clostridium_difficile_Y401_80:0.02529,Clostridia_gi_545052260_0_34729_Clostridium_difficile_P59_40:0.08683)0.544:0.02124)0.755:0.01057,Clostridia_gi_545045010_49019_94601_Clostridium_difficile_P25_79:0.01508)0.963:0.02721)0.971:0.02853,(Clostridia_gi_544956385_Clostridium_difficile_CD9_12:0.03497,gi_333798130_ref_YP_004508401_1_:0.02222)0.882:0.00995)0.362:0.01198)0.998:0.66346)0.952:0.39387)0.999:0.79889)0.233:0.13528)0.938:0.30281)0.981:0.26067,((((((3300001239_a_Draft_10415703_8:0.34128,((3300003187_a_JGI25151J46595_10001141_8:0.11700,(3300003187_a_JGI25151J46595_10005886_6:0.03065,3300003187_a_JGI25151J46595_10003083_13:0.03937)0.990:0.07607)0.995:0.09509,(Betaproteobacteria_gi_421887956_Ralstonia_solanacearum_K60_1_16:0.15700,(3300001915_a_JGI24741J21665_1000560_11:0.09127,(3300001979_a_JGI24740J21852_10005657_8:0.13682,(3300003751_a_Ga0055538_1000466_9:0.03567,(3300003751_a_Ga0055538_1000702_7:0.01500,3300003841_a_Ga0055541_1000459_5:0.02733)0.389:0.01181)1.000:0.09753)0.759:0.04343)0.937:0.06688)0.503:0.05141)0.996:0.11415)0.164:0.02056,((7000000575_a_SRS017227_Baylor_scaffold_6458_10:0.49512,3300001580_a_Draft_10000723_28:0.25761)0.630:0.11326,(Gammaproteobacteria_gi_520761811_Osedax_symbiont_Rs2_22:0.44119,(Gammaproteobacteria_gi_417358931_3002983_3033332_Edwardsiella_ictaluri_93_146_11:0.11956,Gammaproteobacteria_gi_415840233_10958_47277_Escherichia_coli_RN587_1_29:0.06695)1.000:0.28140)0.591:0.08644)0.868:0.06872)0.658:0.03956,(Betaproteobacteria_gi_421470373_6597_38546_Burkholderia_multivorans_ATCC_BAA_247_32:0.23790,(3300003760_a_Ga0055527_1000174_30:0.26356,gi_189490384_ref_YP_001956952_1_:0.54889)0.090:0.04504)0.959:0.07338)0.164:0.05219,((3300001444_a_Draft_10005591_10:0.13041,3300002756_a_JGI25321J39296_1000944_20:0.08556)1.000:0.16695,(Gammaproteobacteria_gi_553769602_603214_680866_Pseudomonas_aeruginosa_BL13_5:0.14178,((2043231000_a_XylAfBA_contig24117_7:0.00054,2124908023_a_SwBS_Contig_535_1:0.04930)0.985:0.09136,(Gammaproteobacteria_gi_399005738_Pseudomonas_sp_GM17_10:0.08420,Gammaproteobacteria_gi_485052640_Pseudomonas_psychrophila_HA_4_11:0.14784)0.510:0.02228)0.999:0.14252)0.980:0.09404)0.951:0.09658)0.739:0.10389,3300002856_a_draft_11517628_7:0.20658)1.000:1.71358,((((7000000004_a_C1613490_11:0.03162,7000000155_a_SRS020862_Baylor_scaffold_23352_32:0.03056)1.000:0.29803,((((7000000144_a_SRS045715_LANL_scaffold_109078_5:0.01368,(7000000374_a_SRS016342_Baylor_scaffold_40469_5:0.02835,7000000647_a_SRS020220_Baylor_scaffold_48640_5:0.02569)0.193:0.00548)1.000:0.26771,(Bacilli_gi_481027800_Streptococcus_agalactiae_BSU260_56:0.01149,((Bacilli_gi_452725916_Streptococcus_agalactiae_FSL_S3_003_67:0.01497,(Bacilli_gi_512543719_619918_675626_Streptococcus_agalactiae_ILRI005_77:0.01593,(Bacilli_gi_452731877_0_45193_Streptococcus_agalactiae_GB00984_10:0.00959,Bacilli_gi_481028027_34357_73011_Streptococcus_agalactiae_STIR_CD_14_4:0.03679)0.977:0.02627)0.569:0.01966)0.979:0.02501,Bacilli_gi_481027825_215022_255439_Streptococcus_agalactiae_BSU451_65:0.03340)0.408:0.01194)1.000:0.41689)0.747:0.05861,(7000000254_a_C813085_14:0.02835,(7000000057_a_SRS013818_Baylor_scaffold_8857_2:0.02255,7000000672_a_C615951_33:0.04533)0.999:0.05384)0.996:0.10740)0.975:0.07614,(((((7000000097_a_C1027213_1:0.10375,((7000000286_a_SRS024081_LANL_scaffold_36307_63:0.00704,((7000000650_a_SRS016746_Baylor_scaffold_49850_37:0.01491,(7000000313_a_SRS058053_LANL_scaffold_4934_38:0.03096,7000000447_a_SRS013949_WUGC_scaffold_19915_2:0.05581)0.982:0.02645)0.927:0.01357,(7000000514_a_SRS024561_LANL_scaffold_43841_1:0.01071,(gi_238821368_ref_YP_002925184_1_:0.01561,(7000000008_a_SRS017215_Baylor_scaffold_18756_1:0.03470,Bacilli_gi_459819101_64627_104037_Streptococcus_tigurinus_AZ_3a_59:0.02350)0.194:0.00507)0.882:0.00922)0.156:0.00763)0.996:0.07940)0.999:0.09924,((((7000000698_a_SRS024318_LANL_scaffold_2667_1:0.00977,(((7000000054_a_SRS015540_WUGC_scaffold_16961_4:0.04495,7000000312_a_SRS014684_WUGC_scaffold_44171_9:0.05867)0.805:0.02399,(((7000000394_a_SRS019607_WUGC_scaffold_42379_26:0.02309,7000000422_a_SRS057791_LANL_scaffold_25670_1:0.03194)0.993:0.05384,(7000000653_a_SRS016740_Baylor_scaffold_71277_20:0.02188,(Bacilli_gi_335029684_0_26362_Streptococcus_infantis_SK1076_40:0.04671,(7000000027_a_SRS056622_LANL_scaffold_52179_1:0.01576,(((((7000000720_a_SRS045197_WUGC_scaffold_507_4:0.04493,((7000000005_a_SRS022536_LANL_scaffold_30505_6:0.02218,7000000713_a_SRS024355_LANL_scaffold_97309_2:0.02781)0.113:0.01301,(7000000027_a_SRS056622_LANL_scaffold_11215_16:0.08880,(((7000000025_a_SRS023617_Baylor_scaffold_11604_2:0.06025,7000000194_a_SRS022077_Baylor_scaffold_49298_1:0.12478)0.964:0.04465,7000000305_a_SRS062761_LANL_scaffold_12943_2:0.03484)0.916:0.05489,7000000005_a_SRS022536_LANL_scaffold_52956_2:0.02474)0.998:0.08672)0.998:0.09413)1.000:0.16130)0.904:0.04354,(7000000324_a_SRS062878_LANL_scaffold_14326_5:0.05980,((gi_39653747_ref_NP_945312_1_:0.04738,(7000000505_a_SRS016039_WUGC_scaffold_4047_1:0.03027,(Bacilli_gi_289166909_398200_442838_Streptococcus_mitis_B6_73:0.05867,(7000000505_a_SRS016039_WUGC_scaffold_1287_14:0.03724,Bacilli_gi_565866318_Streptococcus_mitis_27_7_76:0.01748)0.874:0.00630)0.941:0.01196)0.831:0.00687)0.994:0.03352,((((Bacilli_gi_383939350_Streptococcus_pseudopneumoniae_SK674_4:0.02755,Bacilli_gi_565858025_8013_50395_Streptococcus_pseudopneumoniae_5247_75:0.02140)0.969:0.02619,7000000177_a_SRS017441_Baylor_scaffold_3975_5:0.05418)0.940:0.01594,gi_321157097_emb_CBW39083_1_:0.05165)0.708:0.00613,7000000747_a_SRS016196_WUGC_scaffold_2002_1:0.02362)0.737:0.00376)0.637:0.01377)0.942:0.03167)0.299:0.01794,((7000000073_a_SRS021496_Baylor_scaffold_33623_1:0.01451,7000000653_a_SRS016740_Baylor_scaffold_35094_16:0.04133)0.488:0.04405,7000000461_a_SRS045127_LANL_scaffold_9842_2:0.13182)0.836:0.02497)0.865:0.02889,((7000000681_a_SRS018439_Baylor_scaffold_32137_2:0.05099,(7000000305_a_SRS062761_LANL_scaffold_41047_23:0.06325,((((7000000130_a_SRS062540_LANL_scaffold_36374_2:0.11230,(7000000194_a_SRS022077_Baylor_scaffold_57759_1:0.03697,7000000563_a_SRS014124_WUGC_scaffold_3907_5:0.03648)0.720:0.00397)0.363:0.00813,(7000000511_a_SRS018591_WUGC_scaffold_25563_1:0.10479,(7000000666_a_SRS022719_LANL_scaffold_9514_2:0.05465,7000000185_a_SRS017120_Baylor_scaffold_81774_1:0.11606)0.969:0.04459)0.975:0.04843)0.229:0.00730,7000000666_a_SRS022719_LANL_scaffold_12357_2:0.02925)1.000:0.15915,7000000197_a_SRS017808_Baylor_scaffold_49868_1:0.03542)0.593:0.03223)0.916:0.04088)0.811:0.01614,(7000000336_a_SRS019073_WUGC_scaffold_1086_20:0.03384,(7000000028_a_SRS024138_Baylor_scaffold_14724_2:0.03718,7000000125_a_SRS015941_WUGC_scaffold_6588_2:0.10127)0.930:0.02860)0.193:0.00743)0.942:0.05960)0.987:0.26000,((((7000000619_a_SRS045978_WUGC_scaffold_9082_26:0.04806,(7000000018_a_SRS022725_LANL_scaffold_11501_52:0.02340,7000000346_a_C2652564_20:0.02230)0.984:0.03652)0.960:0.03781,(7000000005_a_C4676735_1:0.02122,(7000000681_a_SRS018439_Baylor_scaffold_21476_1:0.01719,(7000000001_a_SRS022530_LANL_scaffold_28930_9:0.02525,7000000716_a_SRS044662_LANL_scaffold_3441_26:0.02111)0.399:0.01264)1.000:0.15837)0.872:0.02842)0.837:0.02357,7000000671_a_SRS022143_LANL_scaffold_94835_23:0.04422)0.951:0.06005,((7000000210_a_C3091437_8:0.11090,7000000442_a_SRS051791_LANL_scaffold_1210_11:0.10290)1.000:0.15121,(7000000442_a_SRS051791_LANL_scaffold_44502_43:0.15195,7000000571_a_SRS017713_Baylor_scaffold_29730_2:0.12367)1.000:0.20076)0.850:0.03905)1.000:0.45544)0.999:0.37054)0.785:0.01034)0.615:0.01851)0.989:0.06075)0.950:0.04105,(7000000622_a_SRS077736_LANL_scaffold_33972_16:0.09331,(((7000000009_a_SRS018300_Baylor_scaffold_55979_7:0.02804,(7000000716_a_SRS044662_LANL_scaffold_29758_3:0.09511,7000000576_a_SRS022621_Baylor_scaffold_75380_1:0.06845)0.975:0.03948)0.788:0.01242,((7000000405_a_SRS024277_LANL_scaffold_14367_36:0.07540,((7000000109_a_SRS011306_Baylor_scaffold_74819_8:0.06495,((7000000389_a_SRS017439_Baylor_scaffold_53002_75:0.09848,((7000000230_a_SRS015574_WUGC_scaffold_67953_29:0.04805,((((7000000073_a_SRS021496_Baylor_scaffold_54760_1:0.02521,7000000666_a_SRS022719_LANL_scaffold_32108_1:0.08635)0.999:0.06424,(7000000446_a_SRS013948_WUGC_scaffold_18410_2:0.02688,7000000716_a_SRS044662_LANL_scaffold_35559_1:0.04402)0.994:0.05403)0.824:0.01158,7000000156_a_SRS064423_LANL_scaffold_60595_1:0.05756)0.997:0.07300,(7000000140_a_SRS044373_WUGC_scaffold_34052_1:0.07156,(gi_327198373_ref_YP_004306947_1_:0.11981,(7000000382_a_SRS020858_Baylor_scaffold_2668_13:0.02369,(7000000435_a_SRS015646_WUGC_scaffold_6265_5:0.04212,7000000445_a_SRS045262_WUGC_scaffold_1172_52:0.01647)0.979:0.05901)0.988:0.06094)0.524:0.02971)0.432:0.04351)0.967:0.04957)0.858:0.03206,((7000000575_a_SRS017227_Baylor_scaffold_77430_1:0.01437,(7000000005_a_SRS022536_LANL_scaffold_52876_3:0.07333,gi_32469431_ref_NP_862895_1_:0.00812)1.000:0.08327)0.879:0.01292,7000000742_a_SRS015044_WUGC_scaffold_56267_1:0.02187)0.999:0.06630)0.853:0.01486)0.972:0.03830,7000000039_a_SRS013164_Baylor_scaffold_37024_1:0.11010)0.884:0.02458)0.945:0.02932,((7000000086_a_SRS049147_LANL_scaffold_44091_1:0.05133,7000000018_a_SRS022725_LANL_scaffold_49418_3:0.20147)0.756:0.01575,7000000436_a_SRS015644_WUGC_scaffold_44342_1:0.01211)1.000:0.08084)0.978:0.04654)0.427:0.01540,(((((((7000000496_a_SRS057692_LANL_scaffold_54622_2:0.14321,(7000000018_a_SRS022725_LANL_scaffold_54994_1:0.05685,7000000713_a_SRS024355_LANL_scaffold_104770_20:0.44026)0.746:0.03933)0.994:0.12709,7000000027_a_SRS056622_LANL_scaffold_26107_47:0.26987)0.991:0.11742,((7000000737_a_SRS050669_LANL_scaffold_33268_24:0.03435,(((gi_6863146_gb_AAF30387_1_AF069308_35:0.00275,(gi_148566132_gb_ABQ88407_1_:0.00054,(((gi_356870730_ref_YP_004934160_1_:0.0,gi_9634213_ref_NP_037753_1_:0.0,gi_13559859_ref_NP_112069_1_:0.0):0.00055,(Gammaproteobacteria_gi_558507854_243445_274252_Escherichia_coli_CE516_29:0.00588,(gi_221328683_ref_YP_002533525_1_:0.0,gi_255252742_ref_YP_003090277_1_:0.0):0.00582)0.000:0.00055)0.000:0.00055,(gi_41057335_ref_NP_958236_1_:0.01168,(gi_354549052_gb_AER08021_1_:0.00055,gi_9626309_ref_NP_040645_1_:0.00584)0.000:0.00054)0.884:0.00582)0.926:0.00574)0.753:0.00332)0.999:1.12995,7000000293_a_C4691756_1:0.00053)1.000:0.14779,7000000203_a_SRS024441_LANL_scaffold_20034_22:0.02684)0.973:0.06833)0.988:0.12068,7000000042_a_SRS023835_Baylor_scaffold_46986_2:0.13015)0.874:0.09050)0.983:0.13004,(7000000004_a_C1613480_10:0.21569,7000000113_a_SRS013946_WUGC_scaffold_14178_2:0.12960)0.999:0.20168)0.985:0.21830,(((7000000163_a_SRS015893_WUGC_scaffold_7720_24:0.01681,(7000000039_a_SRS013164_Baylor_scaffold_35487_8:0.02421,7000000292_a_SRS023958_Baylor_scaffold_34155_26:0.00532)0.877:0.02504)0.991:0.23371,((Bacilli_gi_481025945_Streptococcus_agalactiae_FSL_S3_105_20:0.09146,(((gi_157311185_ref_YP_001469230_1_:0.04852,(Bacilli_gi_545669026_54257_93947_Streptococcus_pyogenes_GA41046_1:0.03578,((gi_28876322_ref_NP_795599_1_:0.0,gi_16271826_ref_NP_438163_1_:0.0):0.00055,gi_28876441_ref_NP_795707_1_:0.00355)0.936:0.02641)0.984:0.02770)0.473:0.01654,(((Bacilli_gi_19745201_1451819_1493398_Streptococcus_pyogenes_MGAS8232_5:0.02580,Bacilli_gi_560274507_0_32071_Streptococcus_pyogenes_GA03455_1:0.02820)0.433:0.01720,(Bacilli_gi_94989509_1254657_1296251_Streptococcus_pyogenes_MGAS10270_6:0.10174,(Bacilli_gi_525808973_964189_1010999_Streptococcus_pyogenes_HSC5_6:0.03634,gi_28876196_ref_NP_795423_1_:0.03392)0.713:0.01645)0.922:0.02024)0.651:0.03688,(Bacilli_gi_225869487_1742324_1775791_Streptococcus_equi_subsp_equi_4047_3:0.06602,Bacilli_gi_357238483_407714_430480_Streptococcus_ictaluri_707_05_1:0.04528)1.000:0.07132)0.993:0.05850)0.994:0.07023,Bacilli_gi_452726042_108192_148054_Streptococcus_agalactiae_CCUG_25532_53:0.09346)0.225:0.05021)0.970:0.13678,(((7000000041_a_SRS013705_Baylor_scaffold_97688_16:0.00055,7000000422_a_SRS057791_LANL_scaffold_82076_5:0.06069)0.348:0.03372,(7000000039_a_SRS013164_Baylor_scaffold_59947_8:0.03788,(7000000016_a_SRS023538_Baylor_scaffold_9496_30:0.07985,7000000336_a_SRS019073_WUGC_scaffold_16709_6:0.03109)0.937:0.03892)0.968:0.06321)0.995:0.18953,((((7000000324_a_SRS062878_LANL_scaffold_55061_11:0.01134,7000000552_a_C837848_8:0.04652)0.948:0.05042,((7000000743_a_C755182_2:0.02519,(7000000324_a_SRS062878_LANL_scaffold_52393_55:0.01049,7000000354_a_SRS015985_WUGC_scaffold_15012_14:0.03826)0.787:0.02557)0.272:0.02296,((7000000404_a_SRS011152_Baylor_scaffold_58787_4:0.03747,7000000253_a_SRS054569_LANL_scaffold_9125_24:0.10586)0.679:0.01749,7000000614_a_SRS056892_LANL_scaffold_14436_2:0.00998)0.874:0.01188)0.970:0.05084)0.946:0.08006,(Bacilli_gi_545645907_Gemella_bergeriae_ATCC_700627_7:0.07427,(7000000001_a_SRS022530_LANL_scaffold_5886_10:0.07392,(7000000222_a_SRS057539_LANL_scaffold_41519_13:0.02962,(7000000029_a_SRS042131_WUGC_scaffold_25638_47:0.02944,(7000000001_a_C2198504_2:0.01671,7000000608_a_SRS024375_LANL_scaffold_1563_33:0.05505)0.983:0.03710)0.556:0.02138)0.989:0.06879)0.990:0.07627)0.947:0.07617)1.000:0.31961,(((7000000222_a_SRS057539_LANL_scaffold_22657_2:0.01261,7000000393_a_SRS019327_WUGC_scaffold_11607_30:0.03681)0.982:0.06718,((7000000127_a_SRS023926_Baylor_scaffold_69948_4:0.04771,7000000185_a_SRS017120_Baylor_scaffold_81291_4:0.03391)0.999:0.12133,((7000000402_a_SRS024580_LANL_scaffold_39945_6:0.03119,7000000519_a_SRS018357_Baylor_scaffold_49552_4:0.05148)0.830:0.03066,(7000000737_a_SRS050669_LANL_scaffold_38895_6:0.00965,((7000000367_a_SRS048791_LANL_scaffold_61603_8:0.02466,Bacilli_gi_448879149_252108_297819_Streptococcus_sp_F0442_63:0.03700)0.841:0.00855,(7000000128_a_SRS050244_LANL_scaffold_64203_4:0.03065,(7000000159_a_SRS063288_LANL_scaffold_34446_3:0.02920,7000000326_a_SRS013879_WUGC_scaffold_5638_4:0.02143)0.969:0.03628)0.879:0.01843)0.999:0.06873)0.435:0.01133)0.954:0.05266)0.940:0.05246)0.895:0.04968,(7000000651_a_C3960919_7:0.13209,(7000000511_a_SRS018591_WUGC_scaffold_34728_9:0.10117,7000000298_a_SRS016569_Baylor_scaffold_847_1:0.12904)0.122:0.04150)0.756:0.04111)0.947:0.07734)0.341:0.07270)1.000:0.31357)0.969:0.16848)0.997:0.40174,(((7000000149_a_SRS013881_WUGC_scaffold_9339_1:0.01992,7000000551_a_SRS021473_Baylor_scaffold_8929_1:0.07531)0.100:0.00054,(7000000430_a_SRS015799_WUGC_scaffold_6484_10:0.03136,((7000000152_a_SRS063287_LANL_scaffold_13191_2:0.01104,7000000324_a_SRS062878_LANL_scaffold_54318_1:0.02017)0.796:0.00553,(7000000327_a_SRS024140_LANL_scaffold_4552_23:0.03137,7000000558_a_SRS019125_WUGC_scaffold_8684_32:0.03501)0.814:0.01215)0.852:0.00711)0.660:0.01721)0.999:0.25312,((7000000295_a_SRS019219_WUGC_scaffold_16895_2:0.01571,(7000000321_a_SRS013234_Baylor_scaffold_27571_2:0.03747,Bacilli_gi_417935460_55324_90986_Streptococcus_infantis_X_56:0.13696)0.112:0.01796)0.952:0.04466,(((7000000155_a_SRS020862_Baylor_scaffold_18793_37:0.04648,Bacilli_gi_448879146_1659265_1699117_Streptococcus_sp_F0441_7:0.01400)0.971:0.03396,(7000000402_a_SRS024580_LANL_scaffold_45241_16:0.01697,7000000180_a_SRS017013_Baylor_scaffold_3390_1:0.04651)0.799:0.00897)0.152:0.01413,(7000000002_a_SRS022532_LANL_scaffold_9343_3:0.19242,7000000007_a_SRS017139_Baylor_scaffold_85819_1:0.09438)0.578:0.01185)0.890:0.04212)0.999:0.17244)0.951:0.17719)0.754:0.07764)0.984:0.59419,((((7000000295_a_SRS019219_WUGC_scaffold_53340_21:0.02886,7000000318_a_SRS014689_WUGC_scaffold_29522_8:0.03200)0.987:0.04113,((7000000125_a_SRS015941_WUGC_scaffold_34720_5:0.02729,7000000727_a_SRS014470_WUGC_scaffold_38391_2:0.08043)0.997:0.05528,((gi_9634671_ref_NP_038345_1_:0.03309,(gi_238801915_ref_YP_002925118_1_:0.06582,gi_281416407_ref_YP_003347431_1_:0.05160)0.974:0.04009)0.715:0.01133,((gi_9632913_ref_NP_049942_1_:0.00624,(gi_9635034_ref_NP_056699_1_:0.00314,gi_9632957_ref_NP_049985_1_:0.00055)0.257:0.00055)0.998:0.06547,gi_23455901_ref_NP_695129_1_:0.10762)0.902:0.03102)0.934:0.03492)0.787:0.02189)0.883:0.03423,7000000073_a_SRS021496_Baylor_scaffold_86232_2:0.11689)0.517:0.01821,((((7000000065_a_C1681830_6:0.02282,(7000000393_a_SRS019327_WUGC_scaffold_32794_3:0.03196,7000000432_a_SRS063193_LANL_scaffold_51348_5:0.01741)0.956:0.02357)0.141:0.00696,7000000394_a_SRS019607_WUGC_scaffold_13120_36:0.03527)0.810:0.01385,(7000000041_a_SRS013705_Baylor_scaffold_7712_7:0.03932,(7000000147_a_C1909504_6:0.03058,7000000063_a_SRS015057_WUGC_scaffold_1849_4:0.02993)0.504:0.00860)0.641:0.01626)0.802:0.01982,(7000000009_a_SRS018300_Baylor_scaffold_34051_6:0.03315,(7000000009_a_SRS018300_Baylor_scaffold_56141_12:0.02094,7000000608_a_SRS024375_LANL_scaffold_32341_4:0.02994)0.152:0.01325)0.959:0.02913)0.529:0.00055)1.000:1.54440)0.693:0.22989,(((((((GOV_bin_4747_contig_100_7_3:0.17389,(GOV_bin_4977_contig_100_0_9:0.17937,GOV_bin_956_contig_100_9_6:0.09270)0.608:0.07237)0.989:0.15569,(GOV_bin_1190_contig_100_6_8:0.21152,(3300000116_a_DelMOSpr2010_c10001684_5:0.22695,((GOV_bin_3033_contig_100_4_11:0.03061,GOV_bin_5374_contig_100_5_4:0.08424)0.999:0.24859,GOV_bin_3688_contig_100_6_8:0.17806)0.521:0.08542)0.272:0.06220)0.902:0.09177)0.832:0.06290,(((3300002466_a_JGI10211J34971_10000054_19:0.28305,GOV_bin_5972_contig_100_0_12:0.57923)0.737:0.12716,3300000116_a_DelMOSpr2010_c10001570_5:0.29137)0.170:0.06173,(KT997876_22:0.12537,(GOV_bin_1166_contig_100_1_14:0.15558,GOV_bin_2276_contig_100_3_7:0.20895)0.218:0.05755)1.000:0.41698)0.849:0.06551)0.848:0.05186,(GOV_bin_4309_contig_100_0_20:0.12267,GOV_bin_4309_contig_100_1_9:0.12286)0.993:0.16587)0.788:0.03998,(Tp1_111_SUR_0_0d2_scaffold62158_2_22:0.46601,(((GOV_bin_3287_contig_100_5_12:0.17954,GOV_bin_4501_contig_100_1_6:0.09852)0.973:0.13429,(Tp1_100_MES_0_0d2_scaffold83512_1_13:0.13121,Tp1_23_DCM_0_0d2_scaffold33219_2_16:0.17391)0.856:0.05994)0.997:0.25508,3300000115_a_DelMOSum2011_c10001368_18:0.31431)0.251:0.05936)0.721:0.07861)0.237:0.00055,(((Alphaproteobacteria_gi_544818927_6137_37414_Novosphingobium_lindaniclasticum_LE124_10:0.45232,((3300000115_a_DelMOSum2011_c10002775_18:0.24731,3300001347_a_JGI20156J14371_10002682_20:0.20170)0.999:0.28925,(3300002505_a_JGI24704J35079_10002370_2:0.38416,((7000000107_a_SRS042628_WUGC_scaffold_36762_6:0.45479,(3300000114_a_IMNBL3_c10013523_7:0.32745,((3300000563_a_SL_3KL_010_SEDDRAFT_10002971_19:0.29053,3300000576_a_SL_7KL_010_BRINEDRAFT_10002837_11:0.29908)0.973:0.17465,3300000351_a_SR_TP_S2DRAFT_1000174_7:0.25094)0.909:0.11392)0.301:0.06065)0.249:0.07393,(((ENA_FUIF01004797_FUIF01004797_1_8:0.16163,GOV_bin_3914_contig_100_1_4:0.27270)0.929:0.06429,((3300003346_a_JGI26081J50195_1000519_9:0.22202,ENA_FUIF01007123_FUIF01007123_1_23:0.12972)0.572:0.04928,GOV_bin_5032_contig_100_0_25:0.44780)0.089:0.02541)0.987:0.16514,(3300001749_a_JGI24025J20009_10000301_22:0.37081,(3300002242_a_KVWGV2_10145978_3:0.56179,(3300001450_a_JGI24006J15134_10000951_24:0.54773,(((GOV_bin_5855_contig_100_1_28:0.33290,(GOV_bin_5215_contig_100_4_20:0.12360,(3300001450_a_JGI24006J15134_10001609_5:0.08113,(3300001450_a_JGI24006J15134_10000140_54:0.05478,3300001460_a_JGI24003J15210_10005106_4:0.09563)0.888:0.05105)0.815:0.02556)0.997:0.24389)0.744:0.04986,(((3300002242_a_KVWGV2_10000305_2:0.15974,GOV_bin_4721_contig_100_0_41:0.19715)0.604:0.04227,((3300003617_a_JGI26082J51739_10004101_9:0.33119,(3300001685_a_JGI24024J18818_10002910_17:0.15982,((3300000101_a_DelMOSum2010_c10004250_9:0.03912,3300003264_a_JGI26119J46589_1000059_22:0.03401)0.973:0.09076,(GOV_bin_1426_contig_100_3_17:0.04743,(GOV_bin_3982_contig_100_7_24:0.09302,Tp1_124_SUR_0_0d2_scaffold21653_2_16:0.09658)0.980:0.11064)0.980:0.11880)0.738:0.08080)0.767:0.05989)0.958:0.14527,(((GOV_bin_3148_contig_100_0_75:0.06207,GOV_bin_5988_contig_100_0_31:0.05272)0.871:0.04270,((Tp1_64_SUR_0_0d2_scaffold77763_1_21:0.11772,ENA_FUIF01024880_FUIF01024880_1_15:0.09650)0.915:0.09463,3300002482_a_JGI25127J35165_1000094_18:0.23601)0.887:0.06097)0.277:0.02728,3300001460_a_JGI24003J15210_10003286_15:0.17735)0.990:0.14737)0.511:0.03041)0.978:0.11845,((3300001460_a_JGI24003J15210_10003797_5:0.09254,Tp1_58_DCM_0_0d2_scaffold122876_1_53:0.11263)1.000:0.24639,(3300002482_a_JGI25127J35165_1000089_13:0.12730,(((3300003620_a_JGI26273J51734_10000245_20:0.08931,((3300001460_a_JGI24003J15210_10002532_5:0.04030,(3300001460_a_JGI24003J15210_10001018_12:0.02806,(3300000116_a_DelMOSpr2010_c10004314_3:0.01941,(3300001460_a_JGI24003J15210_10004004_4:0.03246,(3300000116_a_DelMOSpr2010_c10001991_5:0.01253,(ENA_FUIF01020852_FUIF01020852_1_6:0.03220,3300001720_a_JGI24513J20088_1000103_3:0.03012)0.789:0.00984)0.765:0.01641)0.999:0.08308)0.634:0.00250)0.978:0.04381)0.928:0.03215,((3300000116_a_DelMOSpr2010_c10005683_15:0.04965,3300000136_a_KGI_S1_ANT02_95mDRAFT_c10005644_8:0.04376)0.754:0.01381,(3300003583_a_JGI26253J51717_1002247_6:0.04774,(ENA_FUIF01018927_FUIF01018927_1_5:0.09530,(3300002482_a_JGI25127J35165_1002099_10:0.03853,ENA_FUIF01008255_FUIF01008255_1_7:0.01234)0.385:0.01124)0.789:0.02068)0.895:0.01541)0.886:0.01501)0.833:0.02706)0.885:0.04665,(Tp1_38_SUR_0_0d2_scaffold42477_2_4:0.06192,(3300000115_a_DelMOSum2011_c10009371_9:0.03043,Tp1_33_SUR_0_0d2_scaffold128560_1_23:0.07826)0.832:0.01746)0.847:0.02169)0.951:0.06386,((3300001450_a_JGI24006J15134_10004377_12:0.05472,(3300002231_a_KVRMV2_100016124_44:0.02644,3300002242_a_KVWGV2_10000002_21:0.02014)0.942:0.04156)0.962:0.04830,(((3300000117_a_DelMOWin2010_c10002632_12:0.04153,GOV_bin_3791_contig_100_1_11:0.07408)0.728:0.01685,(3300001450_a_JGI24006J15134_10001563_12:0.02756,3300001450_a_JGI24006J15134_10001080_13:0.05446)0.845:0.01422)0.883:0.03831,((3300002488_a_JGI25128J35275_1000164_29:0.07044,GOV_bin_7965_contig_100_27_1:0.05721)0.314:0.01649,(3300002482_a_JGI25127J35165_1000249_20:0.05284,(GOV_bin_4045_contig_100_2_19:0.04802,GOV_bin_2529_contig_100_1_22:0.01268)0.745:0.00506)0.950:0.05015)0.926:0.03308)0.668:0.01817)0.833:0.02127)0.823:0.02257)0.642:0.06613)0.831:0.04138)0.910:0.06100)0.444:0.02271,((((3300000116_a_DelMOSpr2010_c10003331_4:0.18404,(3300001450_a_JGI24006J15134_10002651_2:0.16319,3300002483_a_JGI25132J35274_1001936_3:0.00253)1.000:0.20209)0.888:0.04939,((GOV_bin_6069_contig_100_9_4:0.31794,GOV_bin_4384_contig_100_31_8:0.26808)0.897:0.08693,((3300001344_a_JGI20152J14361_10002792_21:0.37937,3300000116_a_DelMOSpr2010_c10008001_8:0.30220)0.414:0.04665,Tp1_42_SUR_0_0d2_scaffold66059_1_7:0.30652)0.235:0.09088)0.905:0.06155)0.728:0.03313,((3300001472_a_JGI24004J15324_10000119_12:0.19239,GOV_bin_2014_contig_100_0_51:0.20748)0.969:0.09821,(ENA_FUIF01013612_FUIF01013612_1_4:0.36497,(3300000101_a_DelMOSum2010_c10002137_8:0.24313,3300001352_a_JGI20157J14317_10001900_8:0.22467)0.086:0.04244)0.871:0.05131)0.856:0.04281)0.302:0.03628,((3300002641_a_loc_106148759_34:0.27197,(2061766007_a_rumenHiSeq_NODE_1836451_len_41223_cov_2_351551_28:0.24228,(2061766007_a_rumenHiSeq_NODE_3543747_len_46859_cov_1_492051_12:0.19490,7000000587_a_SRS023971_Baylor_scaffold_6254_33:0.39733)0.924:0.09595)0.926:0.11115)0.966:0.14405,(GOV_bin_480_contig_100_5_6:0.22008,(7000000531_a_SRS049959_WUGC_scaffold_2163_21:0.26468,(7000000093_a_SRS022137_LANL_scaffold_25129_9:0.03312,(7000000107_a_C2759031_13:0.02048,7000000736_a_SRS014235_WUGC_scaffold_73377_2:0.03346)0.742:0.01005)0.981:0.13944)0.882:0.08513)0.838:0.04823)0.928:0.08513)0.697:0.02140)0.899:0.12325)0.892:0.14353)0.857:0.07325)0.623:0.03992)0.585:0.09504)0.414:0.04322)0.423:0.06105)0.584:0.03544)0.866:0.08820,(((Tp1_36_DCM_0_0d2_scaffold27262_3_7:0.02380,ENA_FUIF01023745_FUIF01023745_1_3:0.02189)0.999:0.29251,((3300002482_a_JGI25127J35165_1000097_31:0.02938,(3300000117_a_DelMOWin2010_c10003792_4:0.02186,Tp1_123_DCM_0_0d2_scaffold47781_1_11:0.08377)0.696:0.01146)0.898:0.06080,(3300002466_a_JGI10211J34971_10007279_3:0.16423,(3300001740_a_JGI24656J20076_1000165_3:0.03348,(3300001346_a_JGI20151J14362_10009761_4:0.02723,3300001353_a_JGI20159J14440_10002948_10:0.02959)0.978:0.07200)0.998:0.12362)0.049:0.05365)0.985:0.18826)0.992:0.19438,(((3300000115_a_DelMOSum2011_c10001839_11:0.06403,(ENA_FUIF01000383_FUIF01000383_1_4:0.15696,3300002231_a_KVRMV2_100026179_22:0.08596)0.826:0.06241)0.793:0.04957,(3300002488_a_JGI25128J35275_1000105_4:0.12376,(GOV_bin_4026_contig_100_2_36:0.04313,ENA_FUIF01002939_FUIF01002939_1_2:0.01119)0.987:0.10140)0.954:0.07481)0.988:0.19878,(3300000149_a_LPaug09P1610mDRAFT_c1000685_12:0.22588,Tp1_123_DCM_0_0d2_scaffold26818_1_7:0.33307)0.939:0.11971)0.453:0.04972)0.585:0.04757)0.807:0.04656,(((((gi_194100326_ref_YP_002003756_1_:0.00447,gi_77118183_ref_YP_338105_1_:0.04115)0.987:0.08909,(((gi_119637759_ref_YP_918995_1_:0.0,gi_194100481_ref_YP_002003326_1_:0.0):0.01671,gi_312436359_gb_ADQ83168_1_:0.01377)0.985:0.06189,(gi_212671398_ref_YP_002308397_1_:0.01015,(gi_326536118_ref_YP_004300550_1_:0.01513,gi_194100268_ref_YP_002003466_1_:0.02638)0.271:0.00544)0.550:0.03050)0.980:0.06938)0.902:0.03969,(((gi_17570804_ref_NP_523313_1_:0.00053,(gi_30387468_ref_NP_848277_1_:0.04757,gi_326633055_ref_YP_004306666_1_:0.04295)0.910:0.02977)0.768:0.02011,(gi_189427212_ref_YP_001949762_1_:0.01016,gi_9634010_ref_NP_052084_1_:0.00505)0.339:0.00053)0.966:0.06781,(gi_338826824_ref_YP_004678738_1_:0.00655,(gi_194100431_ref_YP_002003804_1_:0.10255,gi_281416293_ref_YP_003347533_1_:0.00559)0.817:0.01371)0.985:0.08933)0.979:0.10917)0.977:0.16039,(gi_323512057_gb_ADX87518_1_:0.00534,(gi_323512203_gb_ADX87661_1_:0.00534,(gi_325171304_ref_YP_004251275_1_:0.0,gi_281416191_ref_YP_003347926_1_:0.0):0.00055)0.546:0.00054)0.999:0.31718)0.861:0.09601,3300002502_a_C687J35174_10005210_23:0.40068)0.947:0.16792)0.766:0.07635)1.000:1.81042,((((7000000652_a_C3509822_1:0.11807,(7000000039_a_SRS013164_Baylor_scaffold_49948_10:0.02469,(7000000405_a_SRS024277_LANL_scaffold_64581_3:0.05050,7000000408_a_SRS056323_LANL_scaffold_18355_17:0.02578)1.000:0.13089)0.347:0.06377)0.998:0.40645,((Bacilli_gi_481025939_2369_38046_Streptococcus_agalactiae_FSL_S3_105_53:0.06379,(Bacilli_gi_553743934_Streptococcus_pyogenes_GA19700_1:0.04187,((Bacilli_gi_251781468_1569185_1604459_Streptococcus_dysgalactiae_subsp_equisimilis_GGS_124_5:0.03520,((Bacilli_gi_22536185_1833293_1867142_Streptococcus_agalactiae_2603V_R_3:0.07881,Bacilli_gi_452731391_8546_40774_Streptococcus_agalactiae_GB00947_3:0.01316)1.000:0.06795,(Bacilli_gi_481030140_Streptococcus_agalactiae_FSL_S3_229_12:0.07388,gi_119953752_ref_YP_950557_1_:0.07667)0.980:0.04549)1.000:0.11240)1.000:0.09408,(Bacilli_gi_139472888_654135_687352_Streptococcus_pyogenes_str_Manfredo_52:0.05514,gi_28876266_ref_NP_795538_1_:0.01725)0.400:0.01156)0.928:0.02486)0.906:0.06186)1.000:0.72691,(7000000244_a_SRS016575_Baylor_scaffold_67189_10:0.11806,(7000000315_a_SRS013723_Baylor_scaffold_98035_47:0.18475,(7000000115_a_SRS055378_LANL_scaffold_86785_31:0.07794,(7000000125_a_SRS015941_WUGC_scaffold_77761_41:0.00480,(7000000001_a_SRS022530_LANL_scaffold_17122_31:0.03968,(7000000085_a_SRS018145_Baylor_scaffold_46411_34:0.02652,7000000600_a_SRS016002_WUGC_scaffold_51022_10:0.02164)0.659:0.02142)0.998:0.05961)1.000:0.12652)0.859:0.07386)0.865:0.04997)1.000:0.47402)0.540:0.18563)0.964:0.39641,(7000000003_a_SRS018774_WUGC_scaffold_5398_10:0.03446,7000000016_a_SRS023538_Baylor_scaffold_112_8:0.09983)1.000:0.57276)0.637:0.19734,Bacilli_gi_500982710_Enterococcus_faecalis_EnGen0088_10:0.68781)0.874:0.55616)0.617:0.27817)0.972:0.35587)0.751:0.00806)0.896:0.01402,(7000000001_a_SRS022530_LANL_scaffold_62421_1:0.07401,(7000000130_a_SRS062540_LANL_scaffold_21066_1:0.04561,(7000000402_a_SRS024580_LANL_scaffold_22243_28:0.06621,7000000665_a_SRS016037_WUGC_scaffold_22403_32:0.02442)0.600:0.01697)0.764:0.01150)0.422:0.01810)0.796:0.00861)0.991:0.06476)0.764:0.01429)1.000:0.44295,7000000511_a_SRS018591_WUGC_scaffold_45191_17:0.03979)0.908:0.03285)0.990:0.02897,(7000000653_a_SRS016740_Baylor_scaffold_34762_33:0.03239,7000000666_a_SRS022719_LANL_scaffold_17772_27:0.02928)0.493:0.00543)0.999:0.07518,7000000503_a_SRS053603_LANL_scaffold_57823_7:0.05352)0.968:0.05985,7000000318_a_SRS014689_WUGC_scaffold_29538_21:0.02223)0.944:0.03850)0.929:0.04765)0.904:0.10094,((7000000261_a_SRS016043_WUGC_scaffold_71415_23:0.04235,7000000501_a_SRS047265_WUGC_scaffold_22993_6:0.02998)0.999:0.10178,(7000000028_a_SRS024138_Baylor_scaffold_48614_3:0.04952,gi_9629549_ref_NP_044837_1_:0.08191)0.994:0.08049)0.863:0.07352)1.000:0.42627,7000000457_a_SRS024447_LANL_scaffold_59800_8:0.27887)0.779:0.07438,7000000316_a_SRS017511_Baylor_scaffold_14352_8:0.24114)0.993:0.14391,((7000000130_a_SRS062540_LANL_scaffold_15930_6:0.03485,7000000374_a_SRS016342_Baylor_scaffold_67412_7:0.02786)0.968:0.06224,(7000000622_a_SRS077736_LANL_scaffold_36647_2:0.03098,(7000000085_a_SRS018145_Baylor_scaffold_48970_2:0.01853,7000000421_a_SRS043663_LANL_scaffold_33538_26:0.03237)0.961:0.03159)0.994:0.07394)1.000:0.43152)0.956:0.15760)0.193:0.03814)0.723:0.16162,(gi_291010770_gb_ADD71758_1_:0.76079,(((7000000056_a_C892974_9:0.09321,7000000130_a_SRS062540_LANL_scaffold_56931_45:0.06686)0.899:0.05958,(7000000599_a_SRS019022_WUGC_scaffold_51597_49:0.00055,7000000707_a_SRS019045_WUGC_scaffold_11410_16:0.00055)0.999:0.08994)0.843:0.03522,(7000000025_a_SRS023617_Baylor_scaffold_11447_39:0.03291,(7000000389_a_SRS017439_Baylor_scaffold_12841_1:0.05196,(7000000349_a_C3337468_13:0.02704,7000000465_a_SRS015038_WUGC_scaffold_3459_27:0.02270)0.909:0.01539)0.979:0.02554)0.795:0.01965)0.848:0.14762)1.000:0.78948)0.882:0.21716,((((Bacilli_gi_459284225_1720262_1756205_Lactococcus_lactis_subsp_lactis_IO_1_1:0.05323,Bacilli_gi_554463091_1712679_1752535_Lactococcus_lactis_subsp_lactis_KLDS_4_0325_4:0.10576)0.991:0.03148,gi_114199286_gb_ABI54253_1_:0.01313)0.977:0.05562,(Bacilli_gi_385836969_622724_662135_Lactococcus_lactis_subsp_cremoris_A76_53:0.05198,(gi_13786584_ref_NP_112716_1_:0.01940,(gi_45597397_ref_NP_996722_1_:0.01102,gi_13487856_ref_NP_108734_1_:0.02745)0.913:0.00860)0.240:0.00050)0.983:0.05675)0.971:0.15590,(3300003109_a_Ga0051163_100414_20:0.19384,((((Bacilli_gi_501941596_1706486_1746319_Enterococcus_faecalis_EnGen0291_5:0.04261,gi_282598713_ref_YP_003358816_1_:0.03428)0.536:0.01541,((Bacilli_gi_294780266_5960_38382_Enterococcus_faecalis_PC1_1_1:0.03022,gi_281416276_ref_YP_003347625_1_:0.01556)0.956:0.01536,((gi_281416383_ref_YP_003347517_1_:0.0,gi_281416551_ref_YP_003347352_1_:0.0):0.01134,(Bacilli_gi_500754380_342141_385119_Enterococcus_faecalis_EnGen0075_65:0.02181,gi_281416489_ref_YP_003347409_1_:0.02209)0.942:0.01499)0.993:0.02930)0.773:0.00621)0.940:0.01793,Bacilli_gi_522837055_Enterococcus_faecalis_UP2S_6_31:0.01881)0.863:0.01068,Bacilli_gi_502168195_1834634_1875220_Enterococcus_faecalis_EnGen0341_1:0.03766)0.966:0.06794)0.993:0.22587)1.000:0.88676)0.879:0.24652)0.791:0.18210)0.906:0.13707,((3300003155_a_Ga0052270_10308056_4:0.61544,((3300000205_a_NICFPass4XylDRAFT_c000019_42:0.50089,((((3300003846_a_Ga0058696_1002741_6:0.14233,Bacilli_gi_407980902_Bacillus_sp_HYC_10_16:0.15221)1.000:0.59878,Bacilli_gi_484070808_Bacillus_subtilis_S1_4_5:0.06457)0.240:0.04770,(Bacilli_gi_485038658_Bacillus_subtilis_gtP20b_1:0.02618,(Bacilli_gi_485455557_35926_67504_Bacillus_subtilis_subsp_subtilis_str_AUSI98_6:0.05798,(Bacilli_gi_397738354_Bacillus_vallismortis_DV1_F_3_10:0.05970,Bacilli_gi_485038625_72012_92454_Bacillus_subtilis_gtP20b_4:0.15756)0.969:0.04291)0.854:0.01905)0.846:0.02308)0.822:0.04266,((Bacilli_gi_483992661_Bacillus_licheniformis_CGMCC_3963_7:0.06405,Bacilli_gi_545133216_Bacillus_amyloliquefaciens_EGD_AQ14_13:0.19073)1.000:0.19317,Bacilli_gi_484078956_Bacillus_licheniformis_10_1_A_7:0.07584)0.368:0.07322)1.000:0.39094)0.944:0.14551,(7000000098_a_C940612_23:0.64002,(((2061766007_a_rumenHiSeq_NODE_4064989_len_35546_cov_0_856805_66:0.13194,3300002641_a_loc_105365868_16:0.09409)0.610:0.02535,(7000000246_a_SRS078176_LANL_scaffold_4311_6:0.10509,7000000429_a_C2072099_24:0.10143)0.987:0.09728)0.999:0.24992,((Clostridia_gi_224223425_Clostridium_leptum_DSM_753_3:0.22492,(3300002641_a_loc_101641588_7:0.14746,3300002641_a_loc_105644113_1:0.03194)1.000:0.38906)0.846:0.10669,(3300002641_a_loc_107446800_34:0.21799,3300002641_a_loc_108741346_49:0.36181)0.950:0.12068)0.999:0.29095)0.464:0.07370)0.685:0.08687)0.769:0.04432)0.411:0.03226,(3300003846_a_Ga0058696_1000002_211:0.38238,(((Bacilli_gi_507025306_845403_896624_Bacillus_cereus_HuB13_1_54:0.02069,Bacilli_gi_493976631_Bacillus_sp_GeD10_15:0.03158)0.992:0.07417,(((Bacilli_gi_423416314_Bacillus_cereus_BAG3O_2_57:0.05599,((3300002605_a_JGI24916J38487_100439_63:0.02233,Bacilli_gi_423388038_Bacillus_cereus_BAG1X1_2_77:0.03716)0.950:0.01746,Bacilli_gi_163937941_Bacillus_weihenstephanensis_KBAB4_50:0.05351)0.889:0.01139)0.128:0.00336,(Bacilli_gi_296500838_2496144_2537191_Bacillus_thuringiensis_BMB171_52:0.06351,(Bacilli_gi_218230750_2507426_2547955_Bacillus_cereus_B4264_54:0.03449,(Bacilli_gi_423416397_Bacillus_cereus_BAG3O_2_12:0.03580,Bacilli_gi_507027716_Bacillus_cereus_HuB4_4_26:0.01962)0.793:0.00495)0.846:0.01149)0.230:0.00641)0.851:0.00858,(Bacilli_gi_505484137_Bacillus_cereus_TIAC219_5:0.05624,(Bacilli_gi_165873068_Bacillus_anthracis_str_A0488_1:0.04940,Bacilli_gi_565802584_Bacillus_thuringiensis_serovar_aizawai_str_Hu4_2_2:0.05190)0.962:0.03122)0.954:0.02762)0.730:0.01072)0.926:0.07619,(Bacilli_gi_507028129_Bacillus_cereus_ISP2954_6:0.00696,(Bacilli_gi_423410568_Bacillus_cereus_BAG2X1_3_68:0.01608,Bacilli_gi_507039007_Bacillus_cereus_VD133_7:0.23696)0.938:0.02855)1.000:0.33487)0.998:0.32385)0.912:0.19345)1.000:1.20847)0.142:0.04917)0.412:0.08897,((3300003187_a_JGI25151J46595_10003164_9:0.14835,(Bacilli_gi_507028670_Bacillus_cereus_MC118_32:0.08250,Bacilli_gi_507055493_2793767_2856861_Bacillus_cereus_VD214_21:0.13740)0.776:0.03700)0.725:0.01759,((Bacilli_gi_505484080_Bacillus_cereus_TIAC219_26:0.04608,Bacilli_gi_221316922_Bacillus_cereus_Q1_16:0.03011)1.000:0.08417,(Bacilli_gi_423584588_368833_409419_Bacillus_cereus_VD045_51:0.11129,((Bacilli_gi_238801489_3326471_3348798_Bacillus_cereus_AH603_25:0.03408,(3300003187_a_JGI25151J46595_10000978_4:0.05027,Bacilli_gi_423508375_Bacillus_cereus_HD73_7:0.01069)0.409:0.00275)0.860:0.00864,((Bacilli_gi_423399602_2939316_2990500_Bacillus_cereus_BAG2X1_2_12:0.05574,(gi_31415803_ref_NP_852545_1_:0.02285,3300003846_a_Ga0058696_1000851_1:0.06542)0.956:0.02015)0.922:0.01479,(3300002601_a_JGI24917J38488_100242_22:0.02205,(3300003187_a_JGI25151J46595_10002782_3:0.05773,Bacilli_gi_423490892_Bacillus_cereus_BtB2_4_3:0.07842)0.951:0.02345)0.935:0.01525)0.860:0.01019)0.966:0.04345)1.000:0.11848)0.869:0.02971)1.000:1.46180)0.275:0.00056,((((Bacilli_gi_118445179_Bacillus_thuringiensis_str_Al_Hakam_61:0.02878,Bacilli_gi_196048419_Bacillus_cereus_03BB108_41:0.02502)0.891:0.01722,(Bacilli_gi_423480041_Bacillus_cereus_BAG6X1_1_25:0.01489,(3300003846_a_Ga0058696_1000009_5:0.31852,(Bacilli_gi_423405198_Bacillus_cereus_BAG2X1_2_21:0.08906,Bacilli_gi_423549186_Bacillus_cereus_HuB5_5_24:0.18120)1.000:0.34030)0.983:0.11484)0.109:0.01807)0.803:0.08141,Bacilli_gi_423490981_Bacillus_cereus_BtB2_4_78:0.21481)0.999:1.14049,((((3300002466_a_JGI10211J34971_10000061_128:0.13989,(GOV_bin_245_contig_100_3_5:0.36874,(3300003430_a_JGI25921J50272_10000292_20:0.11189,3300003430_a_JGI25921J50272_10000333_4:0.06231)0.993:0.13649)0.964:0.15721)0.993:0.60996,(3300000401_a_BB_Man_B_Liq_inBBDRAFT_1000396_17:0.21533,(((((3300002835_a_B570J40625_100009046_22:0.05203,(3300003430_a_JGI25921J50272_10001111_11:0.12038,(GOV_bin_4118_contig_100_0_100:0.12582,ENA_FUIF01005242_FUIF01005242_1_59:0.00055)0.998:0.36847)0.742:0.17315)0.479:0.03155,(3300000756_a_JGI12421J11937_10005156_9:0.02986,(3300002835_a_B570J40625_100019515_8:0.01974,(3300001968_a_GOS2236_1059644_14:0.06448,3300002835_a_B570J40625_100007515_19:0.04464)0.950:0.03004)0.926:0.05660)1.000:0.30472)0.867:0.07898,3300003413_a_JGI25922J50271_10000678_7:0.26812)0.674:0.04012,3300002835_a_B570J40625_100004444_5:0.21984)0.467:0.05553,3300002040_a_GOScombined01_103081759_4:0.35681)0.992:0.48024)0.949:0.41369)0.999:0.98141,((3300000115_a_DelMOSum2011_c10004271_3:0.54975,((((((GOV_bin_4489_contig_100_89_5:0.37697,(3300000116_a_DelMOSpr2010_c10004579_8:0.25531,3300000116_a_DelMOSpr2010_c10000857_11:0.29200)0.859:0.10686)0.935:0.15476,(3300002483_a_JGI25132J35274_1001181_9:0.34346,(((((3300002483_a_JGI25132J35274_1001324_3:0.06243,(3300000116_a_DelMOSpr2010_c10000392_34:0.01285,3300001450_a_JGI24006J15134_10002644_3:0.03706)0.988:0.14075)0.983:0.13120,(3300001450_a_JGI24006J15134_10000763_17:0.16529,(3300002483_a_JGI25132J35274_1000137_15:0.07635,(3300000117_a_DelMOWin2010_c10000798_2:0.04013,3300002483_a_JGI25132J35274_1000653_13:0.00054)0.832:0.03929)0.842:0.05978)0.860:0.03809)0.893:0.05816,(((3300000117_a_DelMOWin2010_c10009173_9:0.05446,ENA_FUIF01020521_FUIF01020521_1_6:0.12209)0.692:0.04125,((3300000116_a_DelMOSpr2010_c10001557_21:0.03599,ENA_FUIF01025626_FUIF01025626_1_2:0.04720)0.992:0.12483,(ENA_FUIF01012272_FUIF01012272_1_6:0.06912,ENA_FUIF01013982_FUIF01013982_1_10:0.03583)0.994:0.11461)0.735:0.01073)0.942:0.07384,((((3300001351_a_JGI20153J14318_10006685_1:0.10839,3300001460_a_JGI24003J15210_10001306_12:0.04313)0.046:0.01173,ENA_FUIF01024635_FUIF01024635_1_2:0.09795)0.695:0.01300,3300001346_a_JGI20151J14362_10000301_14:0.06897)0.933:0.07527,(ENA_FUIF01003854_FUIF01003854_1_6:0.13119,(GOV_bin_2407_contig_100_3_19:0.22042,3300001352_a_JGI20157J14317_10007919_2:0.25551)0.082:0.03673)0.172:0.03449)0.930:0.08150)0.944:0.09397)0.843:0.07978,(((3300001351_a_JGI20153J14318_10002225_18:0.29054,(3300000101_a_DelMOSum2010_c10006420_3:0.16051,ENA_FUIF01006347_FUIF01006347_1_5:0.13782)0.760:0.06472)0.942:0.11332,(3300001347_a_JGI20156J14371_10005745_10:0.23485,(3300000117_a_DelMOWin2010_c10003596_5:0.17614,(ENA_FUIF01004326_FUIF01004326_1_8:0.15779,((3300002488_a_JGI25128J35275_1000412_9:0.05326,ENA_FUIF01002759_FUIF01002759_1_7:0.04700)0.910:0.08065,(3300002483_a_JGI25132J35274_1000017_29:0.04992,ENA_FUIF01013605_FUIF01013605_1_16:0.10180)0.921:0.06710)0.654:0.08571)0.621:0.04026)0.956:0.10997)0.738:0.03302)0.845:0.05120,3300002466_a_JGI10211J34971_10001761_16:0.38560)0.837:0.06439)0.858:0.06852,(3300000101_a_DelMOSum2010_c10000543_12:0.16400,(ENA_FUIF01022465_FUIF01022465_1_27:0.33027,3300000117_a_DelMOWin2010_c10004046_10:0.24667)0.834:0.07530)0.917:0.08039)0.817:0.02676)0.733:0.01257)0.723:0.01739,(((((3300002482_a_JGI25127J35165_1000314_18:0.09469,(3300001450_a_JGI24006J15134_10003169_6:0.01428,3300001460_a_JGI24003J15210_10005794_6:0.08536)0.904:0.04942)0.937:0.10852,3300001450_a_JGI24006J15134_10001761_9:0.25701)0.896:0.10584,3300001472_a_JGI24004J15324_10002583_8:0.38560)0.309:0.01539,((3300001450_a_JGI24006J15134_10001335_6:0.27455,(ENA_FUIF01008030_FUIF01008030_1_3:0.27228,(3300002488_a_JGI25128J35275_1000607_2:0.05197,(3300002488_a_JGI25128J35275_1002109_9:0.00053,GOV_bin_4865_contig_100_30_5:0.06650)0.066:0.02467)0.995:0.18282)0.205:0.02747)0.886:0.06695,(((((GOV_bin_1086_contig_100_5_3:0.34247,((ENA_FUIF01022901_FUIF01022901_1_21:0.07165,(3300000116_a_DelMOSpr2010_c10003623_13:0.06356,(3300002466_a_JGI10211J34971_10009987_1:0.00327,((3300000117_a_DelMOWin2010_c10000344_24:0.04366,ENA_FUIF01008572_FUIF01008572_1_14:0.04076)0.784:0.03849,ENA_FUIF01023410_FUIF01023410_1_2:0.04942)0.923:0.08749)0.990:0.14020)0.941:0.08836)0.897:0.11029,ENA_FUIF01001409_FUIF01001409_1_4:0.21775)0.223:0.01439)0.978:0.15712,(3300003264_a_JGI26119J46589_1000006_38:0.22204,(3300000101_a_DelMOSum2010_c10006074_2:0.09186,(3300001352_a_JGI20157J14317_10002496_1:0.07467,3300003427_a_JGI26084J50262_1000442_5:0.10997)0.926:0.08159)0.990:0.16771)0.845:0.05955)0.863:0.06978,(3300001460_a_JGI24003J15210_10001701_15:0.37803,Tp1_68_DCM_0_0d2_scaffold22550_1_29:0.21890)0.421:0.05874)0.735:0.06833,(((3300000101_a_DelMOSum2010_c10005186_4:0.01082,3300001947_a_GOS2218_1034946_11:0.05454)0.971:0.10948,((3300002514_a_JGI25133J35611_10001491_15:0.17741,GOV_bin_51451_contig_100_24_2:0.11384)0.051:0.02910,(3300002483_a_JGI25132J35274_1001083_2:0.03911,3300000117_a_DelMOWin2010_c10007371_12:0.12544)0.412:0.02066)0.948:0.09311)0.948:0.07134,((3300000116_a_DelMOSpr2010_c10004918_3:0.05000,3300000224_a_SI34jun09_10mDRAFT_1000950_13:0.00058)1.000:0.25657,(3300003617_a_JGI26082J51739_10003002_1:0.09038,((3300000115_a_DelMOSum2011_c10003949_13:0.08048,3300003271_a_JGI26114J46594_1000276_3:0.03897)0.997:0.14616,(3300000224_a_SI34jun09_10mDRAFT_1000094_26:0.09400,((3300000115_a_DelMOSum2011_c10007036_2:0.03050,3300001460_a_JGI24003J15210_10001275_16:0.02921)0.925:0.04364,(ENA_FUIF01010321_FUIF01010321_1_1:0.03879,(3300003427_a_JGI26084J50262_1004978_11:0.00054,3300003580_a_JGI26260J51721_1001632_2:0.04460)0.802:0.02284)0.739:0.01241)0.796:0.02666)0.824:0.03330)0.990:0.15781)0.139:0.03759)0.771:0.04803)0.968:0.10341)0.795:0.03213,((3300001472_a_JGI24004J15324_10000822_16:0.00053,(3300001460_a_JGI24003J15210_10003921_12:0.05294,3300001472_a_JGI24004J15324_10003398_7:0.05135)0.564:0.03120)0.928:0.06530,(GOV_bin_2795_contig_100_0_20:0.04126,(3300000149_a_LPaug09P1610mDRAFT_c1000012_27:0.01598,ENA_FUIF01010356_FUIF01010356_1_18:0.07005)0.782:0.02517)0.874:0.04434)1.000:0.17540)0.776:0.02394)0.876:0.04644)0.888:0.04848,(((3300002483_a_JGI25132J35274_1000372_8:0.18673,((3300003263_a_JGI26117J46588_1000114_9:0.18308,3300003271_a_JGI26114J46594_1000056_34:0.42196)0.763:0.06362,(ENA_FUIF01012666_FUIF01012666_1_6:0.10921,(ENA_FUIF01007857_FUIF01007857_1_38:0.04043,ENA_FUIF01021994_FUIF01021994_1_10:0.02573)0.911:0.05321)0.888:0.06639)0.926:0.11599)0.496:0.10412,(3300002466_a_JGI10211J34971_10003293_4:0.16849,gi_327198556_ref_YP_004327143_1_:0.32573)0.044:0.03367)0.940:0.12586,((((((GOV_bin_5895_contig_100_0_7:0.00055,(3300000101_a_DelMOSum2010_c10010508_4:0.02594,(3300001351_a_JGI20153J14318_10007758_11:0.06802,3300001348_a_JGI20154J14316_10008388_12:0.02233)0.906:0.03262)0.993:0.08531)0.932:0.06012,ENA_FUIF01026942_FUIF01026942_1_1:0.00962)0.959:0.10862,GOV_bin_4848_contig_100_2_7:0.14403)0.927:0.07832,(((3300000117_a_DelMOWin2010_c10005888_10:0.16710,GOV_bin_1322_contig_100_5_28:0.16688)0.701:0.05778,(((GOV_bin_6357_contig_100_23_27:0.16074,3300000115_a_DelMOSum2011_c10008479_11:0.24789)0.579:0.05386,(3300001349_a_JGI20160J14292_10009486_13:0.14015,(3300000115_a_DelMOSum2011_c10005649_1:0.04026,3300001346_a_JGI20151J14362_10007894_7:0.00808)0.961:0.07904)0.743:0.05932)0.724:0.04403,(3300001348_a_JGI20154J14316_10012510_7:0.23125,((Tp1_72_MES_0_0d2_scaffold142998_1_13:0.34275,ENA_FUIF01021989_FUIF01021989_1_2:0.34703)0.897:0.16116,ENA_FUIF01011425_FUIF01011425_1_22:0.11354)0.601:0.05159)0.866:0.05472)0.798:0.02432)0.179:0.06174,(3300002488_a_JGI25128J35275_1001012_7:0.03296,Tp1_68_SUR_0_0d2_scaffold95480_1_6:0.02560)1.000:0.22225)0.855:0.06470)0.732:0.05835,(3300001589_a_JGI24005J15628_10000791_5:0.37708,(3300000101_a_DelMOSum2010_c10000554_21:0.10176,3300003268_a_JGI26115J46592_1000165_17:0.36746)0.213:0.06778)0.359:0.04929)0.808:0.02970,((3300000101_a_DelMOSum2010_c10006100_7:0.05132,3300002483_a_JGI25132J35274_1000036_33:0.00055)0.999:0.27809,(3300000116_a_DelMOSpr2010_c10002052_5:0.19581,GOV_bin_8622_contig_100_9_18:0.15581)0.897:0.07938)0.796:0.03373)0.848:0.03059)0.865:0.03640)0.592:0.02953)0.961:0.06769,(((3300000149_a_LPaug09P1610mDRAFT_c1000788_2:0.26753,(3300001348_a_JGI20154J14316_10002149_9:0.16476,(3300001450_a_JGI24006J15134_10002390_10:0.10636,GOV_bin_4480_contig_100_0_4:0.14118)0.940:0.08990)0.908:0.08694)0.314:0.02370,3300000117_a_DelMOWin2010_c10007238_9:0.15806)0.767:0.08267,(((3300001472_a_JGI24004J15324_10000084_23:0.11187,(3300001352_a_JGI20157J14317_10001918_18:0.20859,3300003580_a_JGI26260J51721_1000205_6:0.14592)0.848:0.05110)0.792:0.07100,((3300000115_a_DelMOSum2011_c10000271_19:0.02410,3300000101_a_DelMOSum2010_c10000237_63:0.02740)0.999:0.19699,(Tp1_102_SUR_0_0d2_scaffold111505_1_32:0.19242,(3300000101_a_DelMOSum2010_c10006647_7:0.06462,3300000149_a_LPaug09P1610mDRAFT_c1000465_3:0.05751)0.871:0.08959)0.893:0.06224)0.770:0.02555)0.781:0.02941,((3300000116_a_DelMOSpr2010_c10000410_5:0.07469,3300001450_a_JGI24006J15134_10000892_6:0.04323)0.998:0.16773,((3300000115_a_DelMOSum2011_c10006075_8:0.17303,(3300001460_a_JGI24003J15210_10001581_8:0.14486,(GOV_bin_1045_contig_100_21_3:0.16394,(3300001589_a_JGI24005J15628_10001483_4:0.08083,GOV_bin_6935_contig_100_2_6:0.09247)0.602:0.02000)0.904:0.03543)0.456:0.03497)0.980:0.11075,(GOV_bin_5659_contig_100_2_17:0.23976,(((3300001450_a_JGI24006J15134_10001461_15:0.25346,3300001460_a_JGI24003J15210_10000478_13:0.15385)0.930:0.16156,(GOV_bin_706_contig_100_3_12:0.36022,(3300001348_a_JGI20154J14316_10001244_17:0.21966,(3300000101_a_DelMOSum2010_c10000742_34:0.09582,3300003580_a_JGI26260J51721_1000285_22:0.07668)0.910:0.09496)0.668:0.11035)0.870:0.09096)0.679:0.03572,((((3300000117_a_DelMOWin2010_c10000415_30:0.01970,3300001460_a_JGI24003J15210_10000647_31:0.07570)0.955:0.08659,(3300000101_a_DelMOSum2010_c10001402_8:0.08356,GOV_bin_844_contig_100_0_1:0.13364)0.918:0.08867)0.850:0.04220,(GOV_bin_4600_contig_100_0_47:0.23315,3300001472_a_JGI24004J15324_10002221_10:0.12810)0.937:0.07708)0.298:0.01528,3300000101_a_DelMOSum2010_c10002961_7:0.14137)0.914:0.05597)0.721:0.04517)0.828:0.04017)0.643:0.00992)0.331:0.02812)0.881:0.04168)0.852:0.03113)0.596:0.01669,(((GOV_bin_2276_contig_100_28_7:0.07363,GOV_bin_3329_contig_100_0_17:0.10863)0.969:0.12534,(3300000116_a_DelMOSpr2010_c10004881_5:0.16026,3300001938_a_GOS2221_1008150_7:0.16648)0.896:0.09084)0.901:0.11115,((GOV_bin_4512_contig_100_2_26:0.11846,(ENA_FUIF01014433_FUIF01014433_1_9:0.17471,(3300000116_a_DelMOSpr2010_c10001322_8:0.16448,(3300000101_a_DelMOSum2010_c10001705_10:0.04329,(3300000116_a_DelMOSpr2010_c10001627_19:0.03013,3300002482_a_JGI25127J35165_1000623_7:0.04910)0.939:0.05476)0.919:0.05821)0.863:0.04914)0.796:0.02385)0.860:0.03242,(((3300001460_a_JGI24003J15210_10002483_5:0.09285,ENA_FUIF01011022_FUIF01011022_1_5:0.08218)0.957:0.08065,(3300001348_a_JGI20154J14316_10000614_35:0.11036,(3300001460_a_JGI24003J15210_10000219_31:0.03012,(3300001344_a_JGI20152J14361_10000869_23:0.06881,(3300001352_a_JGI20157J14317_10011457_3:0.09675,3300001460_a_JGI24003J15210_10006104_8:0.01687)0.325:0.02736)0.967:0.07081)0.948:0.05544)0.595:0.01582)0.926:0.07923,(3300000101_a_DelMOSum2010_c10009896_11:0.13120,(3300000101_a_DelMOSum2010_c10003209_7:0.18549,3300001347_a_JGI20156J14371_10002074_3:0.14541)0.851:0.06418)0.610:0.05389)0.994:0.13141)0.763:0.01558)0.904:0.05905)0.014:0.00092,((((GOV_bin_3336_contig_100_6_5:0.05868,ENA_FUIF01007353_FUIF01007353_1_5:0.00766)0.888:0.06376,(3300002488_a_JGI25128J35275_1000158_26:0.02569,(3300001450_a_JGI24006J15134_10003896_6:0.10137,3300002488_a_JGI25128J35275_1000777_3:0.01642)0.980:0.09977)0.601:0.05356)0.983:0.15026,3300002488_a_JGI25128J35275_1001664_10:0.18780)0.906:0.06590,(3300000115_a_DelMOSum2011_c10000686_7:0.20226,(3300000115_a_DelMOSum2011_c10005595_7:0.07668,((3300000116_a_DelMOSpr2010_c10001648_4:0.05323,Gammaproteobacteria_gi_487376016_gamma_proteobacterium_SCGC_AAA160_D02_27:0.02315)0.858:0.03236,3300003620_a_JGI26273J51734_10000720_14:0.09951)0.324:0.04785)0.853:0.11501)0.959:0.11100)0.454:0.05265)0.998:0.96180)0.817:0.19996,(((7000000582_a_SRS019787_WUGC_scaffold_5264_7:0.42387,(3300000568_a_Draft_10016856_60:0.21264,7000000006_a_SRS054956_LANL_scaffold_44086_5:0.46910)0.076:0.07054)0.864:0.15952,(((((3300000101_a_DelMOSum2010_c10006637_12:0.02240,(3300000115_a_DelMOSum2011_c10009915_4:0.04046,3300001352_a_JGI20157J14317_10003317_17:0.06204)0.619:0.04947)1.000:0.36637,(GOV_bin_3279_contig_100_0_11:0.22516,(GOV_bin_242_contig_100_3_17:0.03876,(GOV_bin_92_contig_100_2_36:0.11520,3300002242_a_KVWGV2_10000004_75:0.06505)0.113:0.01185)0.953:0.11380)0.393:0.08357)0.882:0.13488,((3300000116_a_DelMOSpr2010_c10009717_8:0.08324,3300003410_a_JGI26086J50260_1004009_5:0.04564)0.979:0.23846,3300000101_a_DelMOSum2010_c10002258_3:0.37222)0.812:0.12004)0.829:0.07393,3300001091_a_JGI12218J13221_1000015_8:0.28074)0.658:0.15997,(3300002514_a_JGI25133J35611_10000146_24:0.47147,Tp1_111_SUR_0_0d2_scaffold14659_2_2:0.46286)0.987:0.44816)0.838:0.18952)0.961:0.25832,((7000000188_a_SRS053398_LANL_scaffold_46958_61:0.18529,((((((Gammaproteobacteria_gi_392976867_2693346_2733176_Enterobacter_cloacae_subsp_dissolvens_SDM_25:0.05768,(Gammaproteobacteria_gi_556328063_3010679_3035200_Enterobacter_cloacae_UCICRE_11_25:0.03529,Gammaproteobacteria_gi_483306993_349259_385289_Enterobacter_cloacae_subsp_cloacae_08XA1_2:0.03500)0.898:0.02389)0.754:0.00684,(Gammaproteobacteria_gi_550796365_3490252_3537771_Enterobacter_sp_MGH_14_37:0.04575,Gammaproteobacteria_gi_354697327_944224_982829_Enterobacter_mori_LMG_25706_25:0.06126)0.760:0.00731)0.671:0.00990,(2035918000_a_AECF_contig30459_8:0.00750,Gammaproteobacteria_gi_157144296_1746080_1796777_Citrobacter_koseri_ATCC_BAA_895_32:0.09578)0.770:0.03030)0.929:0.08684,(Gammaproteobacteria_gi_485453054_0_25173_Klebsiella_pneumoniae_1162281_18:0.03784,(Gammaproteobacteria_gi_523670247_Klebsiella_pneumoniae_UHKPC09_4:0.09656,Gammaproteobacteria_gi_485459631_0_36978_Klebsiella_pneumoniae_1191100241_36:0.07704)0.608:0.04700)0.969:0.07001)0.703:0.07111,Gammaproteobacteria_gi_375256816_3813342_3857583_Klebsiella_oxytoca_KCTC_1686_18:0.01242)0.885:0.79276,3300001368_a_JGI20225J14565_1000064_3:0.25650)0.375:0.00055)0.931:0.22281,(7000000622_a_SRS077736_LANL_scaffold_36630_20:0.16937,(7000000073_a_SRS021496_Baylor_scaffold_4543_3:0.06275,7000000305_a_C4301069_11:0.01226)0.794:0.05667)0.997:0.37971)0.901:0.20102)0.829:0.13633)0.543:0.13185)0.791:0.16545,((7000000202_a_C786052_4:0.66165,(7000000108_a_C2494040_8:0.37635,7000000186_a_C1708736_4:0.10923)0.927:0.21860)0.938:0.22825,(((GOV_bin_3059_contig_100_1_11:0.11620,Tp1_123_DCM_0_0d2_scaffold93979_1_9:0.09638)0.999:0.58146,(3300001460_a_JGI24003J15210_10000949_10:0.23757,3300003410_a_JGI26086J50260_1000801_1:0.31068)0.908:0.14973)0.960:0.24061,((7000000040_a_SRS043411_WUGC_scaffold_21308_4:0.23079,7000000231_a_SRS014613_WUGC_scaffold_32612_29:0.13349)0.960:0.16766,((((3300002462_a_JGI24702J35022_10000990_2:0.35788,3300003418_a_JGI26523J50269_1001304_8:0.33967)0.422:0.08306,(7000000040_a_SRS043411_WUGC_scaffold_47732_6:0.01715,(3300000114_a_IMNBL3_c10000394_2:0.16255,((7000000258_a_SRS016335_WUGC_scaffold_24870_5:0.00055,7000000475_a_SRS020328_Baylor_scaffold_3782_7:0.05449)0.971:0.04599,(7000000011_a_C1596122_4:0.00766,7000000403_a_C1508360_6:0.04062)0.763:0.01051)0.849:0.02147)0.692:0.05260)1.000:0.22198)0.753:0.02967,(gi_200003966_ref_YP_002221548_1_:0.24239,(3300001784_a_JGI20225J20221_1002768_4:0.27896,2061766007_a_rumenHiSeq_NODE_1707778_len_320024_cov_3_966106_224:0.37175)0.813:0.08288)0.904:0.10883)0.740:0.02226,(((7000000093_a_SRS022137_LANL_scaffold_26554_29:0.11319,(7000000684_a_SRS019582_WUGC_scaffold_44674_5:0.08320,(7000000098_a_SRS023176_Baylor_scaffold_12956_15:0.01834,(7000000077_a_SRS064645_LANL_scaffold_4450_20:0.03221,7000000171_a_SRS052697_LANL_scaffold_69057_4:0.04634)0.621:0.02017)0.982:0.08275)0.603:0.01808)0.955:0.10190,((7000000538_a_SRS024075_LANL_scaffold_56_77:0.09513,(3300001784_a_JGI20225J20221_1000788_54:0.07813,3300001784_a_JGI20225J20221_1002803_8:0.10466)0.974:0.11756)0.673:0.03041,((7000000690_a_SRS055982_Baylor_scaffold_17705_3:0.35754,((7000000111_a_SRS019601_WUGC_scaffold_10831_14:0.00984,7000000521_a_SRS023583_Baylor_scaffold_14570_3:0.03837)0.812:0.02306,(7000000246_a_SRS078176_LANL_scaffold_23805_29:0.02006,7000000516_a_SRS019161_WUGC_scaffold_67460_6:0.03385)0.667:0.00473)0.882:0.06713)0.869:0.09459,7000000075_a_SRS016056_WUGC_scaffold_4881_7:0.13943)0.956:0.11155)0.966:0.08868)0.917:0.08397,(7000000509_a_SRS054590_LANL_scaffold_5067_12:0.39430,(7000000498_a_C2810427_6:0.01109,(7000000186_a_SRS022524_Baylor_scaffold_18091_28:0.10015,(7000000348_a_C1924010_4:0.01317,7000000171_a_SRS052697_LANL_scaffold_67836_15:0.06207)0.768:0.00633)0.257:0.01659)0.917:0.12195)0.806:0.11447)0.755:0.05960)0.870:0.12648)0.713:0.14666)0.892:0.17698)0.983:0.42746)0.892:0.41035)0.944:0.45353)0.890:0.16199,(((3300000383_a_JP607DRAFT_1000113_56:1.23800,((gi_206282722_gb_ACI06243_1_:0.0,gi_302858466_gb_ADL71213_1_:0.0):0.51481,(((((3300000351_a_SR_TP_S2DRAFT_1000136_38:0.19638,GOV_bin_4046_contig_100_1_22:0.38224)0.888:0.13261,(3300000553_a_TBL_comb47_HYPODRAFT_10001578_24:0.23871,(3300002544_a_JGI25319J35699_1001542_1:0.35920,((2199034001_a_TB03JUN2009E_Contig_912_7:0.06245,3300000439_a_TBL_comb48_EPIDRAFT_1006783_4:0.01876)0.987:0.14161,(3300000439_a_TBL_comb48_EPIDRAFT_1005064_11:0.25740,3300000553_a_TBL_comb47_HYPODRAFT_10005287_17:0.08787)0.997:0.17066)0.832:0.06564)0.834:0.03721)0.118:0.06938)0.855:0.09463,Betaproteobacteria_gi_558010976_0_34852_Burkholderia_cenocepacia_KC_01_3:0.20367)1.000:0.29146,Betaproteobacteria_gi_149157104_9522_43061_Burkholderia_thailandensis_MSMB43_18:0.04041)0.739:0.07509,Betaproteobacteria_gi_134294128_1387052_1421353_Burkholderia_vietnamiensis_G4_31:0.00053)1.000:1.38308)0.883:0.40265)0.995:0.70113,(3300003940_a_Ga0007839_1000054_31:1.50165,(((gi_339755327_gb_AEJ95335_1_:0.27266,(gi_339754632_gb_AEJ94646_1_:0.00054,gi_354998027_gb_AER49357_1_:0.06862)1.000:0.68177)1.000:0.45962,(gi_354998111_gb_AER49440_1_:0.07085,(Actinobacteria_gi_484012116_1226_53285_Mycobacterium_abscessus_9808_7:0.60802,(((3300002541_a_JGI25329J36429_1001414_14:0.91814,gi_326425073_ref_YP_004286296_1_:0.26401)0.997:0.31736,(((((gi_354996430_gb_AER47775_1_:0.00055,(gi_339752978_gb_AEJ93006_1_:0.00223,(gi_339782854_gb_AEK08574_1_:0.00055,gi_206599909_ref_YP_002241714_1_:0.00222)0.792:0.00224)0.818:0.00224)0.987:0.03051,((gi_343171758_gb_AEL98562_1_:0.0,gi_109392216_ref_YP_655026_1_:0.0):0.02086,(gi_339783411_gb_AEK09126_1_:0.00483,(gi_342240021_gb_AEL20025_1_:0.01423,(gi_339783934_gb_AEK09645_1_:0.02008,(gi_353733007_gb_AER14077_1_:0.00708,gi_339780903_gb_AEK06739_1_:0.00414)0.804:0.00330)0.818:0.00702)0.689:0.00953)0.738:0.00791)0.891:0.01705)0.225:0.05787,((gi_354998854_gb_AER50177_1_:0.00320,(gi_339754705_gb_AEJ94718_1_:0.00053,((gi_354997521_gb_AER48856_1_:0.0,gi_222435716_ref_YP_002564144_1_:0.0):0.00055,(gi_109521888_ref_YP_655325_1_:0.01460,(gi_354997225_gb_AER48563_1_:0.00154,gi_194303241_ref_YP_002014655_1_:0.00239)0.000:0.00068)1.000:0.00066)0.906:0.00567)0.883:0.01471)1.000:0.41397,(gi_347450326_gb_AEO94359_1_:0.09746,(gi_339781740_gb_AEK07569_1_:0.00055,((gi_304360974_ref_YP_003857156_1_:0.0,gi_339781238_gb_AEK07072_1_:0.0):0.00055,gi_374427814_gb_AEZ50709_1_:0.00217)0.828:0.00214)1.000:0.12375)0.744:0.10152)1.000:0.39285)1.000:0.19703,(gi_339781961_gb_AEK07788_1_:0.22101,GOV_bin_3093_contig_100_2_12:0.64136)0.994:0.17944)0.965:0.11750,((gi_339753089_gb_AEJ93116_1_:0.02487,(gi_29565798_ref_NP_817370_1_:0.00752,gi_194302979_ref_YP_002014248_1_:0.18382)0.807:0.00498)0.907:0.01315,(gi_206600213_ref_YP_002241819_1_:0.01498,gi_375281866_gb_AFA45040_1_:0.01972)0.993:0.04911)0.901:0.02831)0.987:0.21087)0.996:0.32864,(gi_354997627_gb_AER48961_1_:0.43017,((gi_239590038_ref_YP_002941885_1_:0.0,gi_354997143_gb_AER48482_1_:0.0,gi_109392314_ref_YP_655544_1_:0.0,gi_255927871_gb_ACU41491_1_:0.0,gi_343171694_gb_AEL98499_1_:0.0):0.18639,(((((gi_339754198_gb_AEJ94215_1_:0.0,gi_282721427_gb_ADA83875_1_:0.0,gi_339752794_gb_AEJ92824_1_:0.0,gi_339784735_gb_AEK10439_1_:0.0):0.00054,(((gi_339783326_gb_AEK09042_1_:0.0,gi_339751800_gb_AEJ91838_1_:0.0):0.00055,gi_339781378_gb_AEK07211_1_:0.00212)0.805:0.00209,(((gi_347449944_gb_AEO93984_1_:0.00209,gi_339755518_gb_AEJ95524_1_:0.00210)0.781:0.00209,(gi_255927572_gb_ACU41194_1_:0.00055,(gi_339783082_gb_AEK08800_1_:0.00237,gi_339755225_gb_AEJ95234_1_:0.00210)0.972:0.00952)0.892:0.00487)0.795:0.00211,((gi_255928268_gb_ACU41885_1_:0.0,gi_339752692_gb_AEJ92723_1_:0.0):0.00055,gi_339755619_gb_AEJ95624_1_:0.00210)0.877:0.00422)0.788:0.00212)0.790:0.00212)0.835:0.00054,(gi_354995825_gb_AER47176_1_:0.0,gi_354998752_gb_AER50076_1_:0.0,gi_282721531_gb_ADA83978_1_:0.0):0.00055)0.579:0.00053,(gi_255928510_gb_ACU42125_1_:0.00054,gi_354997726_gb_AER49059_1_:0.00055)0.921:0.00349)0.777:0.00411,gi_347450042_gb_AEO94081_1_:0.00055)0.997:0.19008)0.981:0.29029)1.000:0.81966)0.870:0.13832)1.000:0.47364)0.994:0.18929)0.829:0.07556,((gi_29566442_ref_NP_818008_1_:0.04362,gi_109521486_ref_YP_655914_1_:0.70522)1.000:0.31118,((gi_206600109_ref_YP_002241614_1_:0.26914,gi_339753196_gb_AEJ93222_1_:0.01796)0.938:0.18376,((gi_29566353_ref_NP_817920_1_:0.00459,gi_354996145_gb_AER47493_1_:0.00180)0.938:0.05682,Actinobacteria_gi_484080795_158098_231781_Mycobacterium_abscessus_M115_64:0.65916)0.891:0.10935)1.000:0.30183)0.535:0.05235)0.855:0.27022)0.344:0.23024)0.845:0.21528,((gi_343171080_gb_AEL97890_1_:0.0,gi_354463862_gb_AER26041_1_:0.0):0.00053,((gi_197312838_gb_ACH63191_1_:0.0,gi_203459083_ref_YP_002224239_1_:0.0):0.00177,((gi_29566719_ref_NP_818286_1_:0.0,gi_339781164_gb_AEK06999_1_:0.0,gi_339754964_gb_AEJ94976_1_:0.0,gi_255928116_gb_ACU41735_1_:0.0,gi_354998406_gb_AER49734_1_:0.0,gi_197312084_gb_ACH62441_1_:0.0,gi_354463400_gb_AER25581_1_:0.0):0.00055,(gi_339754442_gb_AEJ94458_1_:0.0,gi_281416148_ref_YP_003347884_1_:0.0,gi_343171646_gb_AEL98452_1_:0.0,gi_339780853_gb_AEK06690_1_:0.0):0.00178)0.000:0.00055)0.750:0.00309)1.000:1.23657)0.891:0.21689)0.644:0.08052,((((gi_61394018_gb_AAX45616_1_:0.00213,((gi_61394052_gb_AAX45647_1_:0.00055,gi_9626369_ref_NP_040700_1_:0.01287)0.947:0.01285,(gi_61393950_gb_AAX45554_1_:0.0,gi_61393983_gb_AAX45585_1_:0.0):0.00638)0.259:0.00113)0.997:1.32304,((((7000000649_a_SRS047634_LANL_scaffold_141148_17:0.12969,(7000000005_a_SRS022536_LANL_scaffold_102218_24:0.03929,7000000018_a_SRS022725_LANL_scaffold_74485_25:0.03751)0.993:0.18683)0.999:0.26667,Gammaproteobacteria_gi_483979359_0_36411_Klebsiella_oxytoca_11492_1_25:0.20675)0.987:0.12912,(3300001865_a_JGI2065J20421_1001568_8:0.34102,(Betaproteobacteria_gi_33598993_3833573_3869403_Bordetella_bronchiseptica_RB50_31:0.24476,((Gammaproteobacteria_gi_554684723_63041_77588_Salmonella_enterica_subsp_indica_serovar_6_14_25_z10_1_2_7_str_1121_1:0.06748,(Gammaproteobacteria_gi_545255401_4133103_4146597_Escherichia_coli_KOEGE_71_186a_1:0.02775,Gammaproteobacteria_gi_545300162_896859_911047_Escherichia_coli_UMEA_3899_1_17:0.05483)0.970:0.12535)0.998:0.24628,((((Gammaproteobacteria_gi_545237160_Escherichia_coli_HVH_162_4_5627982_24:0.03586,Gammaproteobacteria_gi_545239994_Escherichia_coli_HVH_186_4_3405044_28:0.02068)1.000:0.14282,((Gammaproteobacteria_gi_193066145_Escherichia_coli_E22_27:0.04228,(Gammaproteobacteria_gi_558505810_Escherichia_coli_CE418_11:0.12748,Gammaproteobacteria_gi_545245983_Escherichia_coli_HVH_208_4_3112292_3:0.00628)0.768:0.00741)0.480:0.00783,3300002466_a_JGI10211J34971_10004226_8:0.22982)0.842:0.02638)0.932:0.04639,(3300001865_a_JGI2065J20421_1001051_23:0.03200,Gammaproteobacteria_gi_556398877_3306951_3354885_Enterobacter_cloacae_UCICRE_5_29:0.02216)0.975:0.06616)0.916:0.05905,(Gammaproteobacteria_gi_261819370_3143431_3159096_Pectobacterium_wasabiae_WPP163_21:0.23356,Gammaproteobacteria_gi_484105653_380700_412400_Dickeya_zeae_ZJU1202_17:0.12020)0.503:0.05267)0.994:0.16066)0.919:0.16710)0.887:0.09965)0.220:0.03395)0.543:0.04577,(Deltaproteobacteria_gi_224515267_Desulfovibrio_piger_ATCC_29098_12:0.47638,(Deltaproteobacteria_gi_387151873_2802698_2837493_Desulfovibrio_vulgaris_RCH1_15:0.15706,(Deltaproteobacteria_gi_218885109_862545_900907_Desulfovibrio_vulgaris_str_Miyazaki_F_15:0.21868,Deltaproteobacteria_gi_347732078_Desulfovibrio_sp_A2_22:0.27535)0.965:0.12421)0.915:0.09812)0.888:0.17040)0.995:1.29834)0.516:0.33373,((((3300003921_a_Ga0007785_10000143_7:0.27773,(((3300000756_a_JGI12421J11937_10000245_11:0.14928,3300000756_a_JGI12421J11937_10001450_6:0.07471)0.979:0.17813,(((GOV_bin_7875_contig_100_139_1:0.06767,((GOV_bin_3914_contig_100_26_3:0.05474,(3300001460_a_JGI24003J15210_10005621_8:0.06979,3300000117_a_DelMOWin2010_c10006297_11:0.05120)0.404:0.00404)0.765:0.00796,(3300000116_a_DelMOSpr2010_c10008019_12:0.01987,ENA_FUIF01026399_FUIF01026399_1_48:0.07320)0.828:0.01227)0.821:0.03019)0.963:0.13842,(((GOV_bin_7800_contig_100_0_22:0.03330,GOV_bin_2477_contig_100_2_1:0.06646)0.635:0.01106,((ENA_FUIF01014296_FUIF01014296_1_8:0.00494,(GOV_bin_754_contig_100_2_13:0.04222,ENA_FUIF01004438_FUIF01004438_1_1:0.05793)0.608:0.00792)0.781:0.03079,ENA_FUIF01004096_FUIF01004096_1_6:0.31647)0.878:0.02580)0.994:0.12766,(ENA_FUIF01009547_FUIF01009547_1_9:0.10649,((GOV_bin_3419_contig_100_3_24:0.19588,ENA_FUIF01007967_FUIF01007967_1_7:0.20496)0.962:0.09608,(ENA_FUIF01008788_FUIF01008788_1_7:0.01518,ENA_FUIF01019316_FUIF01019316_1_7:0.02848)0.990:0.08607)0.524:0.02952)0.883:0.04844)0.958:0.17430)0.999:0.66300,((3300001472_a_JGI24004J15324_10000199_11:0.25476,(GOV_bin_2623_contig_100_2_22:0.14904,Tp1_111_DCM_0_0d2_scaffold64516_3_19:0.10296)0.975:0.24730)0.973:0.19625,(3300000401_a_BB_Man_B_Liq_inBBDRAFT_1000336_13:0.40539,(3300001450_a_JGI24006J15134_10006665_2:0.19049,GOV_bin_3227_contig_100_3_3:0.15079)0.958:0.18543)0.159:0.05269)0.917:0.21501)1.000:0.61218)0.759:0.06156,(3300002835_a_B570J40625_100026489_20:0.21858,(GOV_bin_4311_contig_100_0_52:0.37652,(3300000124_a_BS_KBA_SWE12_21mDRAFT_c10002752_3:0.08678,3300000792_a_BS_KBA_SWE02_21mDRAFT_10004126_1:0.09372)0.902:0.05016)0.360:0.04479)0.881:0.11250)1.000:0.61213)1.000:1.20296,((((gi_339752289_gb_AEJ92323_1_:0.71483,(gi_354998522_gb_AER49848_1_:0.11112,((gi_282598614_ref_YP_003358711_1_:0.00053,(gi_342239756_gb_AEL19763_1_:0.00148,(gi_333495726_gb_AEF57318_1_:0.0,gi_343197873_gb_AEM05875_1_:0.0):0.00212)0.773:0.00144)0.999:0.07497,((gi_339754480_gb_AEJ94495_1_:0.0,gi_342239845_gb_AEL19851_1_:0.0):0.04531,gi_192824187_ref_YP_001994828_1_:0.12026)0.912:0.07612)0.999:0.15311)0.497:0.06987)0.990:0.16749,(gi_9630393_ref_NP_046825_1_:0.14436,gi_342221248_gb_AEL17842_1_:0.65116)1.000:0.56840)0.708:0.07997,(gi_339781651_gb_AEK07481_1_:0.56972,(gi_354996554_gb_AER47898_1_:0.13175,(gi_347450212_gb_AEO94248_1_:0.00116,((gi_339784020_gb_AEK09730_1_:0.00778,(gi_157786484_ref_YP_001491660_1_:0.00528,(gi_339784603_gb_AEK10308_1_:0.0,gi_157786401_ref_YP_001491578_1_:0.0):0.00349)0.747:0.00304)0.780:0.00668,(((gi_354998617_gb_AER49942_1_:0.0,gi_282721288_gb_ADA83737_1_:0.0):0.01672,(((gi_192823823_ref_YP_001994741_1_:0.0,gi_192824006_ref_YP_001994468_1_:0.0):0.00177,gi_203463368_ref_YP_002223950_1_:0.00055)0.996:0.03809,(((gi_339753649_gb_AEJ93670_1_:0.0,gi_342240105_gb_AEL20108_1_:0.0):0.00055,gi_192824095_ref_YP_001994650_1_:0.00177)1.000:0.00055,(gi_354996756_gb_AER48099_1_:0.00177,gi_192823911_ref_YP_001994557_1_:0.00177)0.842:0.00168)1.000:0.22493)0.718:0.01554)0.981:0.02444,(gi_339783591_gb_AEK09304_1_:0.00169,((gi_339751872_gb_AEJ91909_1_:0.00885,((gi_344055446_gb_AEM91647_1_:0.00055,gi_339783495_gb_AEK09209_1_:0.01066)0.798:0.00175,gi_339753563_gb_AEJ93585_1_:0.00175)0.835:0.00173)0.000:0.00055,gi_12657862_ref_NP_075275_1_:0.00055)1.000:0.00055)0.864:0.00632)0.937:0.01102)0.996:0.03959)1.000:0.23404)0.993:0.17684)0.988:0.24729)0.817:0.16084,((gi_354997332_gb_AER48669_1_:0.00055,((gi_345286485_gb_AEN79544_1_:0.0,gi_29566239_ref_NP_817807_1_:0.0):0.00054,gi_354995928_gb_AER47278_1_:0.00055)0.934:0.00317)1.000:0.32013,(3300002531_a_JGI25327J35509_1003483_15:1.60763,(gi_342221153_gb_AEL17748_1_:0.51081,((gi_354996856_gb_AER48198_1_:0.00055,gi_339782940_gb_AEK08659_1_:0.00442)0.797:0.00142,(gi_339755003_gb_AEJ95014_1_:0.00054,gi_339782735_gb_AEK08456_1_:0.03679)0.554:0.00301)0.994:0.24284)0.350:0.06255)0.975:0.41479)0.980:0.22788)0.993:0.40359)0.774:0.12261,gi_354996237_gb_AER47584_1_:0.61645)0.258:0.09905,(((gi_339781452_gb_AEK07284_1_:0.01064,gi_354997386_gb_AER48722_1_:0.02662)0.967:0.32862,((gi_342239677_gb_AEL19685_1_:0.11509,(gi_354464410_gb_AER26323_1_:0.19868,gi_339784133_gb_AEK09842_1_:0.30049)0.089:0.05535)0.956:0.16548,(((gi_339782609_gb_AEK08331_1_:0.0,gi_255928352_gb_ACU41968_1_:0.0):0.00055,(gi_194150813_gb_ACF33849_1_:0.00055,((gi_339783167_gb_AEK08884_1_:0.0,gi_339784389_gb_AEK10096_1_:0.0):0.00054,gi_339752396_gb_AEJ92429_1_:0.00173)0.936:0.00653)0.431:0.00165)1.000:0.00113,(gi_342315461_gb_AEL21790_1_:0.0,gi_342315321_gb_AEL21651_1_:0.0,gi_339752538_gb_AEJ92570_1_:0.0):0.00051)0.970:0.15686)1.000:0.95442)0.944:0.41577,((3300000956_a_JGI10216J12902_102363911_54:0.19140,3300000956_a_JGI10216J12902_100502638_4:0.10828)0.997:0.34477,((((((3300003187_a_JGI25151J46595_10000272_69:0.30056,gi_117530240_ref_YP_851083_1_:0.67501)0.896:0.11890,(2189573022_a_PRSSG2_Sequence0000000672_22:0.28146,3300003830_a_Ga0051980_10000097_19:0.52605)0.661:0.05694)0.842:0.06772,3300001444_a_Draft_10003052_3:0.31956)0.930:0.08277,((((((Betaproteobacteria_gi_134287418_Burkholderia_vietnamiensis_G4_73:0.48366,(GOV_bin_365_contig_100_2_8:0.16761,((Gammaproteobacteria_gi_560462028_Pseudomonas_mosselii_SJ10_1:0.11642,(Gammaproteobacteria_gi_553761413_682861_712778_Pseudomonas_aeruginosa_BL23_20:0.13859,(Gammaproteobacteria_gi_566137654_Pseudomonas_aeruginosa_VRFPA08_5:0.09964,(Gammaproteobacteria_gi_505461603_96976_147052_Pseudomonas_aeruginosa_VRFPA02_74:0.04662,(Gammaproteobacteria_gi_355654227_1775741_1825339_Pseudomonas_sp_2_1_26_60:0.03655,Gammaproteobacteria_gi_553772214_118688_181900_Pseudomonas_aeruginosa_BL08_10:0.02521)0.281:0.00599)0.914:0.03355)0.846:0.05755)0.979:0.09984)0.806:0.05548,((Gammaproteobacteria_gi_501677485_4270522_4343277_Pseudomonas_protegens_CHA0_3:0.04577,Gammaproteobacteria_gi_398848570_Pseudomonas_sp_GM84_78:0.13717)0.998:0.16143,2044078006_a_SPBB_contig11542_65:0.24671)0.238:0.06501)0.834:0.06707)0.851:0.04392)0.108:0.03862,Betaproteobacteria_gi_489033261_Thauera_sp_27_53:0.61968)0.950:0.09207,(2156126002_a_BMHB2_cooqyv4_12:0.34090,(((3300000271_a_PBR_1000291_4:0.14391,3300000405_a_LV_Brine_h2_0102DRAFT_1001314_15:0.29842)1.000:0.40966,(3300003820_a_Ga0007863_1000095_2:0.49350,((((3300003812_a_Ga0007861_1000303_8:0.29028,(3300003375_a_JGI26470J50227_1000214_11:0.15958,3300003375_a_JGI26470J50227_1002252_8:0.13167)0.760:0.05993)0.975:0.14918,(gi_282598949_ref_YP_003358866_1_:0.42130,((3300002987_a_JGI25159J45721_1000077_20:0.09459,3300003214_a_JGI25165J46597_1000282_55:0.19586)0.994:0.20841,(3300001979_a_JGI24740J21852_10000028_7:0.18419,3300003771_a_Ga0055526_1000117_81:0.21326)0.755:0.06150)1.000:0.64470)0.952:0.18637)0.908:0.08988,((((((((((((3300000116_a_DelMOSpr2010_c10000097_38:0.17469,3300000117_a_DelMOWin2010_c10005106_13:0.19910)0.884:0.09968,Tp1_25_SUR_0_0d2_scaffold4934_3_51:0.38149)0.910:0.07375,(3300000101_a_DelMOSum2010_c10000786_26:0.25481,GOV_bin_1423_contig_100_5_5:0.22492)0.894:0.07600)0.916:0.09679,3300003931_a_Ga0007822_1000595_7:0.48665)0.535:0.08346,(3300001580_a_Draft_10000781_16:0.10023,3300001605_a_Draft_10001071_16:0.07362)0.996:0.16986)0.887:0.10502,3300001041_a_C687J13239_1000119_65:0.52962)0.309:0.05425,(3300000228_a_TB_PC08_66DRAFT_10001677_3:0.47465,3300002835_a_B570J40625_100000300_122:0.43287)0.950:0.14306)0.769:0.01992,((3300002835_a_B570J40625_100003436_19:0.23136,3300002835_a_B570J40625_100002114_28:0.09018)0.999:0.16534,((((3300001605_a_Draft_10019840_6:0.20611,3300002835_a_B570J40625_100014990_22:0.19383)0.073:0.03394,(3300000439_a_TBL_comb48_EPIDRAFT_1000001_267:0.10417,3300002447_a_JGI24768J34885_10000044_24:0.10202)0.962:0.07405)0.979:0.08799,3300002835_a_B570J40625_100001844_12:0.14125)0.000:0.03319,(3300001275_a_B570J13894_1000093_9:0.14027,3300003493_a_JGI25923J51411_1000238_7:0.24206)0.913:0.08116)0.918:0.09015)0.366:0.03386)0.921:0.05415,(3300001444_a_Draft_10007916_16:0.43584,((2199352001_a_TB18AUG2009E_c5_130:0.26585,(3300003393_a_JGI25909J50240_1000190_3:0.15582,(3300002835_a_B570J40625_100002599_2:0.11456,3300000558_a_Draft_10208904_12:0.19960)0.903:0.05769)0.932:0.07529)0.903:0.05323,(3300000439_a_TBL_comb48_EPIDRAFT_1000575_41:0.18536,3300003375_a_JGI26470J50227_1000180_11:0.19692)0.923:0.09808)0.957:0.12621)0.346:0.08149)0.942:0.08490,(3300002835_a_B570J40625_100001735_11:0.25979,3300003413_a_JGI25922J50271_10000248_9:0.40130)0.568:0.08762)0.812:0.07637,((((2199034001_a_TB03JUN2009E_Contig_1_80:0.12648,3300003932_a_Ga0007820_1000002_46:0.50493)0.604:0.05700,3300000553_a_TBL_comb47_HYPODRAFT_10002318_39:0.36611)0.965:0.10308,3300000553_a_TBL_comb47_HYPODRAFT_10002859_9:0.32114)0.355:0.06268,3300000553_a_TBL_comb47_HYPODRAFT_10006188_21:0.31586)0.565:0.07496)0.901:0.08042,((3300000439_a_TBL_comb48_EPIDRAFT_1001024_3:0.42713,3300003852_a_Ga0031655_10000604_8:0.25500)0.457:0.08150,((3300002835_a_B570J40625_100013987_5:0.27185,(3300003375_a_JGI26470J50227_1000422_1:0.20295,3300003797_a_Ga0007846_1000171_7:0.12198)0.946:0.12501)0.123:0.05050,(3300003277_a_JGI25908J49247_10001011_14:0.29017,3300002835_a_B570J40625_100002514_47:0.37966)0.656:0.08439)0.953:0.10284)0.985:0.16585)0.536:0.04890)0.249:0.04988,(3300003388_a_JGI25910J50241_10000159_1:0.48017,((((((3300000117_a_DelMOWin2010_c10008228_1:0.60463,3300002466_a_JGI10211J34971_10001298_18:0.20411)0.861:0.14333,((((((3300001444_a_Draft_10001225_23:0.10575,3300002835_a_B570J40625_100042235_15:0.07387)0.944:0.07745,3300000558_a_Draft_10006159_34:0.34408)0.604:0.03182,((3300002856_a_draft_11522667_14:0.00054,((gi_206599830_ref_YP_002241449_1_:0.00053,(gi_354998461_gb_AER49788_1_:0.00287,(gi_109522603_ref_YP_655415_1_:0.00055,gi_339784538_gb_AEK10244_1_:0.00288)0.000:0.00055)0.740:0.00273)0.941:0.21355,(gi_343171382_gb_AEL98189_1_:0.07906,(gi_194100645_ref_YP_002003394_1_:0.16879,gi_206600022_ref_YP_002242096_1_:0.06304)0.971:0.06505)0.720:0.05896)0.966:0.62890)0.484:0.28008,3300001605_a_Draft_10000239_77:0.14801)0.664:0.04987)0.009:0.01312,(3300002835_a_B570J40625_100009982_10:0.06952,(3300003388_a_JGI25910J50241_10000401_7:0.12237,(3300002835_a_B570J40625_100005544_11:0.05304,3300002835_a_B570J40625_100008133_31:0.14966)0.909:0.05876)0.952:0.06694)0.877:0.03514)0.344:0.03625,3300000576_a_SL_7KL_010_BRINEDRAFT_10000630_20:0.46669)0.669:0.03786,((3300002835_a_B570J40625_100010597_12:0.09711,(3300002835_a_B570J40625_100006132_3:0.05943,3300003429_a_JGI25914J50564_10001355_5:0.07241)0.849:0.03942)0.946:0.06849,2199034001_a_TB03JUN2009E_Contig_4_122:0.35957)0.848:0.05200)0.138:0.01384)0.944:0.10592,(3300001266_a_B570J13884_100012_30:0.09599,(3300002835_a_B570J40625_100011498_1:0.02809,(3300002835_a_B570J40625_100001618_47:0.02495,(3300001282_a_B570J14230_10000694_10:0.03540,(3300002835_a_B570J40625_100036833_2:0.02789,3300003429_a_JGI25914J50564_10000007_25:0.02735)0.716:0.01358)0.852:0.01788)0.982:0.07294)0.821:0.06897)0.999:0.29837)0.982:0.18337,((3300002835_a_B570J40625_100001037_1:0.06627,3300002835_a_B570J40625_100003822_4:0.13390)0.993:0.19993,(3300002835_a_B570J40625_100005299_11:0.24801,((2149837010_a_LBLPr_contig00013_8:0.23643,(3300001282_a_B570J14230_10001198_4:0.11112,3300002835_a_B570J40625_100000021_155:0.09526)0.835:0.04089)0.854:0.03534,(3300002835_a_B570J40625_100015111_2:0.16663,((3300002835_a_B570J40625_100017286_9:0.07177,3300002835_a_B570J40625_100006705_16:0.04794)0.999:0.14778,(3300002835_a_B570J40625_100000014_73:0.11375,3300002835_a_B570J40625_100007462_9:0.20556)0.942:0.07733)0.985:0.08680)0.929:0.08585)0.029:0.06375)0.838:0.05333)0.983:0.19759)0.988:0.20397,(3300001444_a_Draft_10001351_23:0.39957,(3300001605_a_Draft_10000612_57:0.14543,(3300000405_a_LV_Brine_h2_0102DRAFT_1001777_6:0.03826,3300001130_a_JGI1221J13441_10001369_3:0.00055)1.000:0.29010)0.973:0.15457)0.622:0.08359)0.837:0.06475,((gi_273809575_ref_YP_003344813_1_:0.00463,gi_31544025_ref_NP_852750_1_:0.00054)0.996:0.27633,((7000000007_a_SRS017139_Baylor_scaffold_102853_14:0.11840,7000000285_a_C7250440_2:0.08072)0.977:0.11586,((7000000221_a_SRS043676_WUGC_scaffold_3158_11:0.00053,(Gammaproteobacteria_gi_329124276_813_45072_Haemophilus_aegyptius_ATCC_11116_30:0.02288,Gammaproteobacteria_gi_145640015_Haemophilus_influenzae_PittII_7:0.02233)0.966:0.03110)0.998:0.17915,((7000000159_a_SRS063288_LANL_scaffold_62897_15:0.02720,(7000000197_a_SRS017808_Baylor_scaffold_44095_7:0.02214,(7000000114_a_SRS019976_Baylor_scaffold_8343_16:0.05885,(7000000563_a_SRS014124_WUGC_scaffold_17196_4:0.05713,7000000386_a_C2316880_7:0.03412)0.885:0.02577)0.856:0.01351)0.774:0.02209)0.998:0.16784,(7000000393_a_SRS019327_WUGC_scaffold_70939_41:0.10103,7000000665_a_SRS016037_WUGC_scaffold_35257_25:0.06862)0.999:0.15945)0.963:0.09420)0.255:0.05707)0.975:0.18739)0.999:0.31260)0.390:0.05236)0.436:0.05701)0.799:0.05372)0.533:0.05767)0.909:0.08187,2166559024_a_BMHB3_Sequence0000000121_22:0.63590)0.092:0.03046)0.943:0.12398)0.988:0.13663,((Gammaproteobacteria_gi_398911980_Pseudomonas_sp_GM49_45:0.34369,Gammaproteobacteria_gi_421530934_Pseudomonas_putida_S11_20:0.36614)0.985:0.18637,((Gammaproteobacteria_gi_444434353_Pseudomonas_syringae_BRIP39023_19:0.06435,(Gammaproteobacteria_gi_501677485_4270522_4343277_Pseudomonas_protegens_CHA0_81:0.24502,Gammaproteobacteria_gi_483897206_Pseudomonas_putida_B001_15:0.14291)0.976:0.13251)0.896:0.09604,(((3300002532_a_JGI24019J35510_1000978_15:0.08440,Gammaproteobacteria_gi_255961261_1308394_1345132_Pseudomonas_fluorescens_Pf0_1_42:0.02349)0.995:0.12465,(Gammaproteobacteria_gi_484145999_163687_176619_Pseudomonas_veronii_1YdBTEX2_19:0.10566,(Gammaproteobacteria_gi_568136993_1546200_1558745_Pseudomonas_sp_TKP_19:0.06502,Gammaproteobacteria_gi_447915004_601935_615141_Pseudomonas_poae_RE_1_1_14_20:0.11860)0.542:0.02233)0.948:0.08241)0.972:0.12403,Betaproteobacteria_gi_347537839_960551_1005744_Pseudogulbenkiania_sp_NH8B_60:0.40527)0.903:0.06770)0.815:0.04628)0.739:0.04819)0.800:0.06488,((Gammaproteobacteria_gi_394743888_Pseudomonas_extremaustralis_14_3_substr_14_3b_47:0.06601,(Gammaproteobacteria_gi_568136993_3261974_3319642_Pseudomonas_sp_TKP_70:0.05731,Gammaproteobacteria_gi_484115889_0_22543_Pseudomonas_tolaasii_PMS117_24:0.07307)0.797:0.01270)0.932:0.05299,(Gammaproteobacteria_gi_484176967_Pseudomonas_fuscovaginae_SE_1_15:0.18467,Gammaproteobacteria_gi_484228155_Pseudomonas_agarici_NCPPB_2289_15:0.50134)0.688:0.03486)0.991:0.14670)0.933:0.07352,3300001915_a_JGI24741J21665_1000232_16:0.35882)0.833:0.03860)0.937:0.08701,(3300000205_a_NICFPass4XylDRAFT_c000007_66:0.33335,(GOV_bin_5761_contig_100_1_29:0.45598,(3300001605_a_Draft_10000750_51:0.26714,(GOV_bin_7759_contig_100_0_8:0.13768,Gammaproteobacteria_gi_389708617_Acinetobacter_sp_HA_6:0.23636)0.447:0.04103)0.996:0.26083)0.949:0.17954)0.997:0.22397)0.438:0.02467,(3300003408_a_JGI26524J50256_1002949_7:0.40575,((((3300002835_a_B570J40625_100001113_30:0.59173,3300001605_a_Draft_10001777_11:0.41177)0.132:0.11490,gi_53793624_ref_YP_112524_1_:0.58481)0.944:0.17455,(2189573022_a_PRSSG2_Sequence0000001061_13:0.38694,3300002462_a_JGI24702J35022_10000551_18:0.48042)0.624:0.08522)0.905:0.11114,(3300000553_a_TBL_comb47_HYPODRAFT_10001622_7:0.26917,3300001869_a_JGI24147J20444_1000666_26:0.22027)1.000:0.22167)0.880:0.06386)0.658:0.04007)0.928:0.10649)0.962:0.24058)0.993:0.34905)0.932:0.24284)0.495:0.09286,(((((((3300003857_a_Ga0058693_1000071_63:0.14076,Gammaproteobacteria_gi_544750553_Acinetobacter_gerneri_MTCC_9824_6:0.10816)0.879:0.08449,((2162886007_a_SwRhRL2b_contig_2095727_45:0.09413,(Gammaproteobacteria_gi_490972898_504401_534040_Acinetobacter_baumannii_NIPH_190_27:0.01970,Gammaproteobacteria_gi_491286131_396353_445164_Acinetobacter_baumannii_ATCC_19606_CIP_70_34_72:0.03652)0.990:0.16268)0.957:0.12433,Gammaproteobacteria_gi_483976922_8433_40099_Acinetobacter_lwoffii_NCTC_5866_CIP_64_10_4:0.39472)0.937:0.09108)0.976:0.13833,3300001605_a_Draft_10004201_24:0.43459)0.392:0.06466,GOV_bin_4052_contig_100_1_62:0.40450)0.303:0.04950,(((3300002519_a_JGI25130J35507_1000109_2:0.56088,(Tp1_52_DCM_0_0d2_scaffold92104_1_6:0.32506,(GOV_bin_3223_contig_100_0_10:0.01695,(GOV_bin_1190_contig_100_5_7:0.08447,Tp1_100_DCM_0_0d2_scaffold5701_1_2:0.02047)0.857:0.03389)0.997:0.26381)0.881:0.17799)0.189:0.13012,3300000230_a_TB_GS10_10DRAFT_10000301_8:0.63528)0.840:0.10549,(((((Gammaproteobacteria_gi_565818771_Xylella_fastidiosa_32_8:0.03364,(Gammaproteobacteria_gi_170729251_1206887_1248417_Xylella_fastidiosa_M12_32:0.00653,Gammaproteobacteria_gi_71276714_Xylella_fastidiosa_Dixon_17:0.04310)0.888:0.01845)0.819:0.02240,(Gammaproteobacteria_gi_71276698_Xylella_fastidiosa_Dixon_10:0.04276,Gammaproteobacteria_gi_565818901_Xylella_fastidiosa_32_13:0.02555)0.159:0.01927)0.880:0.06213,(Gammaproteobacteria_gi_565819789_0_38145_Xylella_fastidiosa_6c_26:0.00066,(Gammaproteobacteria_gi_565818428_Xylella_fastidiosa_32_2:0.02752,Gammaproteobacteria_gi_28197945_1159609_1216913_Xylella_fastidiosa_Temecula1_42:0.07879)0.074:0.03451)0.918:0.07948)1.000:0.65795,(((((((3300000101_a_DelMOSum2010_c10001354_23:0.09488,3300001589_a_JGI24005J15628_10002375_11:0.06106)0.978:0.11292,(3300001355_a_JGI20158J14315_10002398_9:0.10179,((GOV_bin_5002_contig_100_4_17:0.09728,(3300001355_a_JGI20158J14315_10000356_43:0.20102,3300001460_a_JGI24003J15210_10000844_7:0.08951)0.841:0.04381)0.948:0.08168,(GOV_bin_2913_contig_100_3_25:0.01531,GOV_bin_943_contig_100_1_34:0.06467)0.961:0.07933)0.660:0.03234)0.581:0.03536)0.949:0.07186,GOV_bin_5002_contig_100_0_7:0.21054)0.880:0.05867,GOV_bin_3943_contig_100_0_34:0.13211)0.768:0.05998,3300000558_a_Draft_10327805_6:0.58047)0.719:0.02822,((3300001450_a_JGI24006J15134_10000343_46:0.13588,GOV_bin_4843_contig_100_1_17:0.10247)0.997:0.26390,(GOV_bin_4407_contig_100_7_6:0.17623,(3300002514_a_JGI25133J35611_10000275_46:0.08746,(3300002919_a_JGI26061J44794_1000138_6:0.07470,GOV_bin_5608_contig_100_0_22:0.03990)0.957:0.10238)0.973:0.15585)0.971:0.14020)0.890:0.07167)0.926:0.13086,(((((3300001472_a_JGI24004J15324_10002653_7:0.06180,3300002242_a_KVWGV2_10013686_11:0.07036)0.913:0.07477,(3300001460_a_JGI24003J15210_10000670_6:0.10447,(3300001450_a_JGI24006J15134_10004487_9:0.02199,(3300000117_a_DelMOWin2010_c10009800_9:0.01564,3300001460_a_JGI24003J15210_10000355_2:0.09907)0.237:0.03144)0.539:0.06071)0.971:0.10776)0.997:0.19277,(((3300000117_a_DelMOWin2010_c10006777_6:0.14735,3300001450_a_JGI24006J15134_10003247_11:0.19305)0.844:0.04149,((GOV_bin_1928_contig_100_0_54:0.11782,Tp1_76_DCM_0_0d2_scaffold30551_3_31:0.13195)0.971:0.09051,(3300001460_a_JGI24003J15210_10001445_8:0.18770,((3300002482_a_JGI25127J35165_1001561_6:0.02345,(GOV_bin_5059_contig_100_7_7:0.12004,3300002482_a_JGI25127J35165_1000456_2:0.03275)0.891:0.05024)0.979:0.08651,(3300002466_a_JGI10211J34971_10013128_6:0.05863,(3300001460_a_JGI24003J15210_10001490_14:0.10870,ENA_FUIF01021566_FUIF01021566_1_3:0.17505)0.860:0.04320)0.889:0.03889)0.833:0.04321)0.351:0.01402)0.835:0.02917)0.593:0.04645,(Tp1_72_SUR_0_0d2_scaffold52742_2_4:0.26658,ENA_FUIF01021005_FUIF01021005_1_4:0.19549)0.670:0.07502)0.412:0.05105)0.939:0.09335,(((((((3300002231_a_KVRMV2_100037122_7:0.24752,3300002514_a_JGI25133J35611_10000878_4:0.02827)0.999:0.22524,ENA_FUIF01026243_FUIF01026243_1_1:0.23557)0.828:0.03754,(3300001589_a_JGI24005J15628_10002338_3:0.24533,(3300002488_a_JGI25128J35275_1001505_16:0.19970,(GOV_bin_5495_contig_100_10_7:0.13949,(3300002488_a_JGI25128J35275_1000512_10:0.06552,GOV_bin_4944_contig_100_7_16:0.04919)0.984:0.11273)0.759:0.04741)0.950:0.09705)0.906:0.05165)0.236:0.02736,GOV_bin_1166_contig_100_7_19:0.36678)0.680:0.03565,((((((3300000101_a_DelMOSum2010_c10001737_9:0.11831,((GOV_bin_2591_contig_100_2_6:0.06279,(GOV_bin_2450_contig_100_0_40:0.12034,(3300002242_a_KVWGV2_10013482_5:0.11574,(GOV_bin_97_contig_100_1_8:0.01854,Tp1_122_DCM_0_0d2_scaffold12_1_41:0.02849)0.997:0.17754)0.473:0.05691)0.835:0.04018)0.798:0.02707,(3300000116_a_DelMOSpr2010_c10000200_13:0.15673,Tp1_31_SUR_0_0d2_scaffold73972_2_6:0.17535)0.894:0.05458)0.511:0.01876)0.860:0.05812,(3300000117_a_DelMOWin2010_c10002119_5:0.17116,(3300000117_a_DelMOWin2010_c10006729_12:0.09308,(3300000101_a_DelMOSum2010_c10005206_9:0.06591,3300001472_a_JGI24004J15324_10000906_12:0.09882)0.820:0.03370)0.906:0.04600)0.916:0.04192)0.758:0.02069,GOV_bin_6170_contig_100_1_10:0.18694)0.973:0.08721,(3300001589_a_JGI24005J15628_10002645_4:0.02590,GOV_bin_4404_contig_100_0_4:0.03618)0.992:0.12611)0.642:0.03470,((Tp1_22_SUR_0_0d2_scaffold21680_1_7:0.19537,(Tp1_100_SUR_0_0d2_scaffold53120_1_38:0.05037,Tp1_52_SUR_0_0d2_scaffold136524_1_5:0.04092)0.976:0.10482)0.885:0.04798,((Tp1_100_SUR_0_0d2_scaffold20314_4_9:0.06174,Tp1_102_MES_0_0d2_scaffold125269_2_41:0.02035)1.000:0.24069,(GOV_bin_887_contig_100_2_14:0.06141,Tp1_23_DCM_0_0d2_scaffold113112_1_4:0.10959)0.995:0.16758)0.787:0.02742)0.844:0.02962)0.989:0.10699,(((3300001450_a_JGI24006J15134_10002532_4:0.19622,3300001460_a_JGI24003J15210_10003860_2:0.19028)0.909:0.06888,(((3300000101_a_DelMOSum2010_c10009804_6:0.05165,3300002483_a_JGI25132J35274_1000092_6:0.02026)0.734:0.02096,(ENA_FUIF01026675_FUIF01026675_1_4:0.04497,ENA_FUIF01020807_FUIF01020807_1_6:0.12341)0.840:0.04178)0.965:0.08532,(3300001472_a_JGI24004J15324_10002057_9:0.01960,Tp1_100_DCM_0_0d2_scaffold91112_3_7:0.08172)0.795:0.02738)0.947:0.09835)0.944:0.06544,((((GOV_bin_480_contig_100_6_7:0.21100,(3300000116_a_DelMOSpr2010_c10004619_5:0.17205,GOV_bin_3968_contig_100_33_4:0.17534)0.646:0.05635)0.916:0.07619,(3300000117_a_DelMOWin2010_c10007781_4:0.15368,((3300000117_a_DelMOWin2010_c10010485_4:0.01460,3300001472_a_JGI24004J15324_10000515_30:0.03431)0.980:0.07560,(3300000117_a_DelMOWin2010_c10003252_20:0.03458,Tp1_102_MES_0_0d2_scaffold59292_1_34:0.08588)0.923:0.04784)0.884:0.04029)0.311:0.04645)0.929:0.08453,(Tp1_11_SUR_0_0d2_C907102_1_5:0.08885,(GOV_bin_4204_contig_100_0_19:0.20149,3300001355_a_JGI20158J14315_10002531_27:0.24747)0.960:0.09564)0.806:0.03317)0.787:0.02217,(((3300001472_a_JGI24004J15324_10000183_25:0.26743,(GOV_bin_5699_contig_100_5_19:0.08487,(GOV_bin_2704_contig_100_0_37:0.11455,GOV_bin_1415_contig_100_0_2:0.28191)0.845:0.05400)0.866:0.04021)0.771:0.01931,(GOV_bin_1350_contig_100_0_18:0.22344,(3300001472_a_JGI24004J15324_10002539_8:0.15759,((((3300001450_a_JGI24006J15134_10005557_5:0.07997,GOV_bin_2447_contig_100_4_5:0.14105)0.870:0.03943,ENA_FUIF01002023_FUIF01002023_1_3:0.06311)0.167:0.03089,3300001460_a_JGI24003J15210_10001709_2:0.10096)0.900:0.05958,(GOV_bin_4142_contig_100_0_80:0.17819,GOV_bin_1293_contig_100_0_7:0.22578)0.119:0.04162)0.837:0.06639)0.898:0.04293)0.907:0.05359)0.816:0.02332,(3300001472_a_JGI24004J15324_10002309_5:0.29627,(3300000101_a_DelMOSum2010_c10005731_7:0.31809,3300001450_a_JGI24006J15134_10003653_11:0.16440)0.548:0.05874)0.888:0.06190)0.904:0.04132)0.909:0.05375)0.795:0.02876)0.901:0.03606)0.874:0.02725,((((3300001450_a_JGI24006J15134_10000460_39:0.21269,3300001472_a_JGI24004J15324_10002722_11:0.24861)0.807:0.06722,GOV_bin_627_contig_100_7_18:0.21725)0.909:0.06865,(((3300000101_a_DelMOSum2010_c10001440_23:0.11986,3300000116_a_DelMOSpr2010_c10002575_10:0.00116)0.999:0.19769,(3300002482_a_JGI25127J35165_1000331_23:0.14459,(3300001718_a_JGI24523J20078_1000858_9:0.16825,ENA_FUIF01015015_FUIF01015015_1_1:0.18419)0.599:0.04520)0.671:0.04890)0.746:0.03721,3300000115_a_DelMOSum2011_c10002888_6:0.15898)0.701:0.01605)0.876:0.04041,3300000116_a_DelMOSpr2010_c10000796_5:0.64985)0.680:0.00823)0.880:0.05249,(Tp1_38_DCM_0_0d2_scaffold104648_2_13:0.26277,(3300001472_a_JGI24004J15324_10001267_7:0.09663,(3300000101_a_DelMOSum2010_c10002117_11:0.04371,3300001472_a_JGI24004J15324_10003197_12:0.05682)0.940:0.11036)0.956:0.13749)0.938:0.09037)0.514:0.03759)0.624:0.04670,((3300002466_a_JGI10211J34971_10017332_7:0.15030,GOV_bin_5620_contig_100_1_11:0.11668)0.999:0.25698,(3300001460_a_JGI24003J15210_10000107_38:0.27196,3300002466_a_JGI10211J34971_10005362_8:0.18057)0.782:0.05070)0.547:0.02669)0.691:0.03272)0.972:0.22360)0.934:0.13123,(Gammaproteobacteria_gi_483886443_Yersinia_pestis_CMCC348002_10:0.34085,((7000000532_a_SRS011529_WUGC_scaffold_29914_46:0.07029,(7000000006_a_SRS054956_LANL_scaffold_11202_39:0.01677,7000000232_a_SRS015578_WUGC_scaffold_20373_70:0.05448)0.967:0.17799)1.000:0.59063,((7000000075_a_SRS016056_WUGC_scaffold_4683_45:0.26997,7000000417_a_C2692236_10:0.16557)0.978:0.23204,(3300003155_a_Ga0052270_10308164_31:0.40757,(3300000032_a_Draft_c0018806_30:0.36420,3300002509_a_JGI24699J35502_11134145_16:0.18564)0.326:0.08083)0.852:0.08732)0.943:0.16908)0.777:0.06845)0.368:0.02913)0.750:0.02111)0.645:0.02186)0.845:0.05163,(2162886007_a_SwRhRL2b_contig_3370490_34:0.54067,(((3300000062_a_IMNBL1DRAFT_c0002272_6:0.34205,(Gammaproteobacteria_gi_365838771_Hafnia_alvei_ATCC_51873_7:0.12878,(3300001865_a_JGI2065J20421_1002492_5:0.04917,Gammaproteobacteria_gi_345301759_Enterobacter_asburiae_LF7a_17:0.00344)0.995:0.19676)0.882:0.08126)0.761:0.05801,((Gammaproteobacteria_gi_510819236_24038_70254_Erwinia_tracheiphila_PSU_1_46:0.34460,Gammaproteobacteria_gi_484100856_334018_351432_Serratia_marcescens_LCT_SM213_5:0.32800)0.095:0.07304,(((((3300001865_a_JGI2065J20421_1001593_20:0.00054,3300001784_a_JGI20225J20221_1003002_27:0.17860)0.901:0.04130,Gammaproteobacteria_gi_365919610_1870654_1916959_Yokenella_regensburgei_ATCC_43003_32:0.10132)0.265:0.01127,Gammaproteobacteria_gi_545246805_123530_194463_Escherichia_coli_HVH_217_4_1022806_33:0.00833)0.753:0.01031,((Gammaproteobacteria_gi_555251689_97635_124708_Salmonella_enterica_subsp_enterica_serovar_Choleraesuis_str_ATCC_10708_35:0.11106,(Gammaproteobacteria_gi_300921638_Escherichia_coli_MS_115_1_27:0.08340,Gammaproteobacteria_gi_510923085_2120254_2161924_Escherichia_coli_KTE100_31:0.00053)0.975:0.07126)0.908:0.05428,Gammaproteobacteria_gi_429082710_3395_44749_Cronobacter_condimenti_1330_28:0.22976)0.862:0.03216)0.949:0.05730,(3300003848_a_Ga0058694_1001410_2:0.07627,Gammaproteobacteria_gi_407021225_2278261_2328024_Kosakonia_radicincitans_DSM_16656_29:0.06908)0.746:0.00914)0.965:0.11134)0.820:0.04780)0.991:0.18159,(((((GOV_bin_3049_contig_100_0_27:0.23677,3300002052_a_SMTZ1_10008250_1:0.64256)0.863:0.13417,(gi_89885987_ref_YP_516184_1_:0.35865,3300000115_a_DelMOSum2011_c10001915_16:0.42047)0.865:0.08766)0.880:0.08879,((3300002705_a_JGI25156J39149_1000253_31:0.29384,3300002737_a_JGI25162J39368_1000230_55:0.22045)0.999:0.28132,((3300000052_a_Draft_c000098_2:0.08244,3300000053_a_Draft_c023110_13:0.07191)0.990:0.16766,(GOV_bin_6187_contig_100_0_28:0.08505,(3300002735_a_BICA1a_1040359_2:0.07031,GOV_bin_826_contig_100_2_34:0.01408)0.893:0.05863)0.951:0.09237)0.938:0.10474)0.963:0.12709)0.851:0.06038,(3300000117_a_DelMOWin2010_c10000105_64:0.36726,GOV_bin_5502_contig_100_7_2:0.76418)0.926:0.21413)0.689:0.04849,((((Tp1_39_SUR_0_0d2_scaffold175147_2_10:0.51915,(2199034001_a_TB03JUN2009E_Contig_970_19:0.04877,3300002928_a_G310J44881_10006219_10:0.09941)0.995:0.23736)0.328:0.05854,(((3300003375_a_JGI26470J50227_1000394_9:0.11042,(3300003375_a_JGI26470J50227_1000505_15:0.01709,3300003820_a_Ga0007863_1000024_16:0.03544)0.854:0.04557)0.946:0.06133,(((2199034001_a_TB03JUN2009E_Contig_1893_10:0.17101,3300000439_a_TBL_comb48_EPIDRAFT_1008536_8:0.07422)0.033:0.04183,(3300003813_a_Ga0007879_1001012_3:0.11268,(2199034001_a_TB03JUN2009E_Contig_213_8:0.10129,((3300000439_a_TBL_comb48_EPIDRAFT_1000255_15:0.07025,(2199034001_a_TB03JUN2009E_Contig_706_6:0.04216,3300003796_a_Ga0007865_1000219_14:0.02493)0.161:0.03081)0.916:0.06083,(3300000553_a_TBL_comb47_HYPODRAFT_10012365_1:0.13209,3300003785_a_Ga0007851_100002_10:0.14857)0.884:0.08269)0.641:0.03420)0.834:0.02513)0.951:0.05791)0.874:0.03451,3300000439_a_TBL_comb48_EPIDRAFT_1007354_1:0.11409)0.818:0.02412)0.964:0.13489,(3300000439_a_TBL_comb48_EPIDRAFT_1000109_47:0.43812,3300000553_a_TBL_comb47_HYPODRAFT_10005519_19:0.19226)0.964:0.17157)0.951:0.14320)0.958:0.11045,(((3300000116_a_DelMOSpr2010_c10005827_8:0.39210,3300000116_a_DelMOSpr2010_c10007519_9:0.24162)0.997:0.28155,(3300003751_a_Ga0055538_1000342_11:0.31068,((3300000271_a_PBR_1006134_28:0.16697,(2124908027_a_MRS2a_Contig_5006_8:0.17211,2162886007_a_SwRhRL2b_contig_1663255_39:0.08165)0.934:0.11134)0.993:0.33528,3300003541_a_JGI20214J51650_10000090_59:0.61095)0.069:0.07404)0.844:0.05470)0.483:0.03868,(Alphaproteobacteria_gi_421760367_Bartonella_bacilliformis_INS_18:0.74584,(3300003852_a_Ga0031655_10006801_6:0.15760,(3300003375_a_JGI26470J50227_1000631_9:0.06750,3300003812_a_Ga0007861_1000186_6:0.03241)0.894:0.10219)0.984:0.24867)0.927:0.21924)0.834:0.04551)0.192:0.02893,(2189573022_a_PRSSG2_Sequence0000000361_7:0.54969,3300001127_a_JGI11800J13271_1000064_19:0.43883)0.836:0.10903)0.242:0.03635)0.890:0.06760)0.603:0.01997)0.824:0.04858)0.760:0.04228,((3300002490_a_JGI25317J35169_1000390_3:0.41551,Tp1_70_MES_0_0d2_C1854840_1_5:0.45008)0.821:0.20545,(((gi_238695615_ref_YP_002922642_1_:0.22184,(gi_148727205_ref_YP_001285697_1_:0.02937,(gi_84662620_ref_YP_453585_1_:0.02152,gi_32128440_ref_NP_858975_1_:0.04564)0.727:0.00567)0.869:0.08755)1.000:0.77426,(3300000271_a_PBR_1004656_22:0.67596,(3300000333_a_HBC_ctgsDRAFT_1000812_6:0.42356,((((Gammaproteobacteria_gi_332159624_2078753_2108526_Yersinia_enterocolitica_subsp_palearctica_105_5R_r_47:0.33138,(3300003856_a_Ga0058692_1000400_20:0.24953,(Gammaproteobacteria_gi_398790687_Pantoea_sp_YR343_36:0.20000,(3300003856_a_Ga0058692_1000340_30:0.12742,(Gammaproteobacteria_gi_429104362_356045_415058_Cronobacter_malonaticus_681_50:0.11250,Gammaproteobacteria_gi_429104362_356045_415058_Cronobacter_malonaticus_681_62:0.02238)1.000:0.17579)0.773:0.03854)0.895:0.08927)0.081:0.06069)0.621:0.02916,(2044078007_a_SPBFG_contig15965_39:0.10254,Gammaproteobacteria_gi_483995553_gamma_proteobacterium_WG36_46:0.05231)1.000:0.40881)0.967:0.12539,((Gammaproteobacteria_gi_429095456_1943076_1978291_Cronobacter_dublinensis_582_32:0.16437,(3300003097_a_Ga0052191_102581_6:0.04309,(2029527005_a_ACOFG987_contig06681_58:0.12541,Gammaproteobacteria_gi_296100371_3638199_3682456_Enterobacter_cloacae_subsp_cloacae_ATCC_13047_31:0.07475)0.873:0.03332)0.967:0.06367)0.812:0.01874,(Gammaproteobacteria_gi_365838815_Hafnia_alvei_ATCC_51873_6:0.10555,2044078007_a_SPBFG_contig04299_8:0.18434)0.410:0.04573)0.990:0.15222)0.849:0.06419,(2084038018_a_TrFG_contig00045_42:0.08902,Gammaproteobacteria_gi_544799236_241189_291873_Enterobacter_cloacae_str_Hanford_23:0.03899)0.978:0.15168)0.992:0.29152)0.288:0.09393)0.987:0.24088)0.829:0.04778,(((((((2035918003_a_DPOL_contig14782_6:0.03403,Gammaproteobacteria_gi_322830733_1603225_1638144_Rahnella_sp_Y9602_22:0.01612)0.999:0.14203,(Gammaproteobacteria_gi_483995966_gamma_proteobacterium_WG36_11:0.16654,(Gammaproteobacteria_gi_333929848_878446_896291_Serratia_plymuthica_AS9_15:0.09051,Gammaproteobacteria_gi_484164396_900178_919805_Serratia_sp_S4_15:0.08285)0.995:0.13918)0.570:0.05424)0.430:0.03847,(Gammaproteobacteria_gi_420258763_2349_25767_Yersinia_enterocolitica_subsp_enterocolitica_WA_314_5:0.11405,(Gammaproteobacteria_gi_51594359_2097182_2137889_Yersinia_pseudotuberculosis_IP_32953_18:0.04040,Gammaproteobacteria_gi_483772541_Yersinia_enterocolitica_NFO_13:0.02331)0.904:0.03836)0.992:0.11848)0.868:0.05156,(Gammaproteobacteria_gi_384255905_1556141_1588943_Rahnella_aquatilis_HX2_22:0.21767,(Gammaproteobacteria_gi_545148718_60860_89870_Serratia_marcescens_EGD_HP20_18:0.13904,(2035918003_a_DPOL_contig16264_7:0.21251,((3300002773_a_JGI25152J39213_1000717_5:0.12927,Gammaproteobacteria_gi_407021224_1584342_1605274_Kosakonia_radicincitans_DSM_16656_19:0.07054)0.983:0.08997,(Gammaproteobacteria_gi_238764983_15718_40473_Yersinia_kristensenii_ATCC_33638_25:0.10006,(Gammaproteobacteria_gi_470461182_3708160_3736834_Edwardsiella_tarda_C07_087_20:0.03292,((((2035918000_a_AECF_contig02809_10:0.06956,(3300003838_a_Ga0058691_1002351_11:0.04171,(3300003838_a_Ga0058691_1005623_8:0.00754,3300003857_a_Ga0058693_1000369_9:0.01553)0.980:0.05397)0.928:0.04369)0.998:0.09469,(Gammaproteobacteria_gi_507083312_757804_791202_Citrobacter_sp_KTE151_20:0.03380,Gammaproteobacteria_gi_483601289_11535_40961_Citrobacter_freundii_str_ballerup_7851_39_19:0.02484)0.857:0.01871)0.597:0.02371,(Gammaproteobacteria_gi_556488729_710509_746668_Enterobacter_sp_MGH_24_21:0.04370,(Gammaproteobacteria_gi_556328063_728434_758834_Enterobacter_cloacae_UCICRE_11_21:0.01209,(Gammaproteobacteria_gi_556488729_242666_271385_Enterobacter_sp_MGH_24_23:0.04400,Gammaproteobacteria_gi_556491303_2612109_2643035_Enterobacter_sp_MGH_22_24:0.03249)0.712:0.00726)0.507:0.01396)0.887:0.03425)0.841:0.02473,(Gammaproteobacteria_gi_419346240_13156_40748_Escherichia_coli_DEC13A_23:0.03245,Gammaproteobacteria_gi_483282499_203195_232726_Enterobacteriaceae_bacterium_LSJC7_19:0.12941)0.199:0.02518)0.262:0.02884)0.941:0.05015)0.907:0.04552)0.968:0.07822)0.253:0.03078)0.742:0.05144)0.643:0.05517)0.467:0.05434,Gammaproteobacteria_gi_505742164_1177247_1206952_Plesiomonas_shigelloides_302_73_17:0.27942)0.131:0.08484,(2029527007_a_DPOF_contig09408_5:0.10844,(Gammaproteobacteria_gi_384255905_718847_733645_Rahnella_aquatilis_HX2_14:0.02619,Gammaproteobacteria_gi_383187966_783646_798492_Rahnella_aquatilis_CIP_78_65_ATCC_33071_14:0.07569)0.906:0.05619)0.852:0.11312)0.998:0.63789,(3300001239_a_Draft_10462385_23:0.08463,3300002856_a_draft_11522542_15:0.03859)0.999:0.40273)0.890:0.12647)0.945:0.19675)0.860:0.15049)1.000:1.43155)0.467:0.09636)0.999:1.48242,(7000000125_a_SRS015941_WUGC_scaffold_71245_14:0.23085,7000000214_a_SRS015158_WUGC_scaffold_48421_17:0.13929)0.411:0.04987)0.906:0.14967)0.886:0.11953,((((3300000385_a_PR_CR_10_Liq_1_inCRDRAFT_1001704_6:0.22486,3300002700_a_draft_1444576_39:0.30570)0.928:0.10845,(3300000385_a_PR_CR_10_Liq_1_inCRDRAFT_1000697_16:0.12670,(((ENA_FUIF01017779_FUIF01017779_1_32:0.18689,((3300000101_a_DelMOSum2010_c10000083_23:0.12895,GOV_bin_4028_contig_100_0_57:0.07054)0.766:0.00998,((3300001344_a_JGI20152J14361_10002152_20:0.33133,3300000117_a_DelMOWin2010_c10001056_14:0.17248)0.842:0.03889,(3300000418_a_P_2C_Liq_1_UnCtyDRAFT_1001442_3:0.03515,(GOV_bin_1915_contig_100_7_5:0.24142,((3300000116_a_DelMOSpr2010_c10002478_13:0.04721,3300003580_a_JGI26260J51721_1000519_16:0.09881)0.738:0.02915,((3300000101_a_DelMOSum2010_c10002500_20:0.02881,((3300000115_a_DelMOSum2011_c10005130_8:0.02591,GOV_bin_3816_contig_100_9_1:0.05112)0.448:0.01733,3300000117_a_DelMOWin2010_c10006917_7:0.08353)0.553:0.01962)0.809:0.02253,GOV_bin_8683_contig_100_2_2:0.18691)0.847:0.03323)1.000:0.16958)0.854:0.04056)0.870:0.03626)0.892:0.02808)0.850:0.02514)0.280:0.02590,(3300000385_a_PR_CR_10_Liq_1_inCRDRAFT_1001063_18:0.15480,(3300000517_a_PR_CR_10_Liq_3_inCRDRAFT_1001570_8:0.04566,3300000517_a_PR_CR_10_Liq_3_inCRDRAFT_1000241_12:0.09871)0.180:0.01220)0.916:0.04674)0.525:0.02727,(3300002466_a_JGI10211J34971_10012359_4:0.10343,(3300000115_a_DelMOSum2011_c10009004_2:0.00919,(Tp1_82_DCM_0_0d2_scaffold15300_1_43:0.09518,(3300000117_a_DelMOWin2010_c10005108_3:0.05479,3300001348_a_JGI20154J14316_10012268_3:0.00055)0.798:0.03736)0.879:0.04817)0.997:0.15035)0.921:0.08085)0.846:0.06008)0.917:0.09401)0.859:0.06518,((((3300003431_a_JGI25913J50563_1000161_12:0.20153,(3300002835_a_B570J40625_100002215_26:0.02986,(3300002835_a_B570J40625_100020315_5:0.01297,3300001605_a_Draft_10001058_22:0.19538)0.587:0.03581)0.170:0.06361)0.997:0.27737,(3300002851_a_draft_1000815_12:0.12836,3300003310_a_D1draft_1000630_56:0.21255)0.255:0.03652)0.878:0.10471,(((3300001239_a_Draft_10313260_3:0.15051,(3300000227_a_TB_AS07_7DRAFT_10000382_19:0.08962,3300001605_a_Draft_10014162_2:0.17454)0.802:0.02392)0.870:0.06903,(Gammaproteobacteria_gi_331007131_gamma_proteobacterium_IMCC1989_5:0.12748,(GOV_bin_8699_contig_100_0_50:0.19798,((Gammaproteobacteria_gi_550392970_235_40300_Vibrio_nigripulchritudo_AM115_25:0.02854,Gammaproteobacteria_gi_550401017_Vibrio_nigripulchritudo_BLFn1_9:0.02814)0.994:0.15807,(3300000101_a_DelMOSum2010_c10003508_2:0.22170,(3300003830_a_Ga0051980_10005059_4:0.37425,(3300002835_a_B570J40625_100016674_2:0.12373,(3300002856_a_draft_11522572_8:0.02016,(3300001605_a_Draft_10010437_8:0.02632,(3300001605_a_Draft_10011527_9:0.03018,3300002856_a_draft_11521812_5:0.04973)0.776:0.03983)0.939:0.05948)0.453:0.03553)0.995:0.17037)0.860:0.06763)0.121:0.01827)0.829:0.04289)0.814:0.08467)0.934:0.10260)0.153:0.06290,(3300000558_a_Draft_10005836_42:0.16396,Gammaproteobacteria_gi_545091524_Gallibacterium_anatis_12656_12_36:0.56794)0.911:0.13181)0.760:0.05212)0.980:0.18647,(3300001680_a_KiloMoana_10000243_41:0.21714,3300000033_a_ICChiseqgaiiDRAFT_c0898543_9:0.56918)0.765:0.05687)0.924:0.11348)0.906:0.10467,(3300002466_a_JGI10211J34971_10000904_41:0.21788,ENA_FUIF01006398_FUIF01006398_1_2:0.28481)0.998:0.32566)0.805:0.09990)0.993:0.31845,(Tp1_36_DCM_0_0d2_scaffold28734_2_20:0.08727,Tp1_67_SUR_0_0d2_scaffold35648_1_32:0.07353)0.999:0.22848)0.728:0.07391)0.092:0.00054)0.891:0.05732)0.766:0.02631)0.880:0.03358,((((GOV_bin_1148_contig_100_3_21:0.06854,GOV_bin_4799_contig_100_4_26:0.12007)0.963:0.05863,((3300001605_a_Draft_10000366_32:0.15560,3300001605_a_Draft_10019371_10:0.14632)0.987:0.13020,(3300000116_a_DelMOSpr2010_c10004345_3:0.06409,(Tp1_33_SUR_0_0d2_scaffold138576_3_8:0.19529,3300000385_a_PR_CR_10_Liq_1_inCRDRAFT_1000207_48:0.15353)0.842:0.03494)0.918:0.06449)0.819:0.02429)0.969:0.05125,(((3300000101_a_DelMOSum2010_c10007126_9:0.04883,(3300000117_a_DelMOWin2010_c10002265_14:0.13903,3300001348_a_JGI20154J14316_10007157_14:0.04655)0.827:0.02267)0.964:0.06150,(((ENA_FUIF01023465_FUIF01023465_1_2:0.17133,(3300003621_a_JGI26083J51738_10004430_10:0.03128,(3300000101_a_DelMOSum2010_c10003613_3:0.05114,3300001344_a_JGI20152J14361_10000511_28:0.02349)0.989:0.07734)0.900:0.04467)0.847:0.03883,(((((3300001472_a_JGI24004J15324_10003132_1:0.07167,3300001720_a_JGI24513J20088_1000559_3:0.03435)0.545:0.01796,ENA_FUIF01010990_FUIF01010990_1_2:0.23788)0.637:0.03160,(GOV_bin_4153_contig_100_0_42:0.09008,ENA_FUIF01000596_FUIF01000596_1_5:0.05959)0.130:0.00740)0.796:0.01467,ENA_FUIF01019665_FUIF01019665_1_9:0.03373)0.950:0.03591,(Tp1_52_DCM_0_0d2_scaffold46370_1_9:0.16185,(3300000117_a_DelMOWin2010_c10001461_10:0.01095,ENA_FUIF01008209_FUIF01008209_1_8:0.04075)0.972:0.07436)0.861:0.02299)0.975:0.07997)0.787:0.06885,GOV_bin_2981_contig_100_0_32:0.07400)0.811:0.03291)0.879:0.05067,(((((GOV_bin_5406_contig_100_0_57:0.23152,(3300001460_a_JGI24003J15210_10000052_33:0.15712,ENA_FUIF01013179_FUIF01013179_1_7:0.16958)0.945:0.09812)0.899:0.07160,(3300000226_a_SI34jun09_135mDRAFT_1000570_40:0.33557,((3300001605_a_Draft_10014679_7:0.20231,3300003431_a_JGI25913J50563_1000012_10:0.18598)0.915:0.05567,(ENA_FUIF01005522_FUIF01005522_1_5:0.34582,((3300003410_a_JGI26086J50260_1004247_8:0.19374,(3300003411_a_JGI25911J50253_10001168_9:0.18282,(3300001605_a_Draft_10006103_10:0.02001,(3300000558_a_Draft_10006012_4:0.02771,3300001605_a_Draft_10008461_12:0.09320)0.490:0.02074)0.989:0.11683)0.800:0.03093)0.819:0.04142,(3300001605_a_Draft_10000065_133:0.18178,3300003499_a_JGI25930J51415_1000539_8:0.18234)0.432:0.04418)0.812:0.03505)0.819:0.04518)0.743:0.01322)0.620:0.03517)0.853:0.03555,((3300002482_a_JGI25127J35165_1000357_15:0.09429,GOV_bin_3845_contig_100_0_2:0.16753)0.995:0.19926,(3300000101_a_DelMOSum2010_c10000225_69:0.19537,3300002466_a_JGI10211J34971_10003319_10:0.13889)0.979:0.13615)0.888:0.06266)0.838:0.03213,(ENA_FUIF01002556_FUIF01002556_1_4:0.05573,(3300002488_a_JGI25128J35275_1001291_5:0.06878,GOV_bin_3907_contig_100_8_26:0.06518)0.934:0.05818)0.998:0.14743)0.739:0.00919,(3300000117_a_DelMOWin2010_c10009562_8:0.04284,ENA_FUIF01025778_FUIF01025778_1_9:0.08070)0.992:0.12468)0.972:0.08061)0.582:0.02387)0.665:0.02518,((3300001346_a_JGI20151J14362_10003223_12:0.09241,GOV_bin_758_contig_100_1_45:0.15000)0.870:0.03874,(3300001346_a_JGI20151J14362_10000045_42:0.20464,(3300002466_a_JGI10211J34971_10002004_10:0.12337,GOV_bin_6944_contig_100_7_3:0.13715)0.246:0.06290)0.678:0.04534)0.863:0.02835)0.520:0.03078,((3300002482_a_JGI25127J35165_1000837_17:0.25153,((Tp1_30_DCM_0_0d2_scaffold24_1_8:0.14690,(ENA_FUIF01026400_FUIF01026400_1_7:0.01469,(3300000116_a_DelMOSpr2010_c10001367_6:0.01135,3300000101_a_DelMOSum2010_c10006545_7:0.15610)0.801:0.03006)1.000:0.39884)0.853:0.05869,(3300001355_a_JGI20158J14315_10003221_17:0.13565,ENA_FUIF01016235_FUIF01016235_1_1:0.17717)0.930:0.07921)0.444:0.02542)0.643:0.02823,(3300001970_a_GOS2248_10039873_4:0.08288,3300003410_a_JGI26086J50260_1006217_3:0.22973)0.907:0.05607)0.930:0.05348);
